# Supplementary material for: Crystal structures of 2-acetyl-4-ethynylphenol and 2-acetyl-4-(3-hy­droxy-3-methylbut-1-yn-1-yl)phenol
Source: Acta Crystallogr E Crystallogr Commun. 2016 Sep 5;72(Pt 10):1370–3. doi: 10.1107/S2056989016013451 (PMC5050755; doi:10.1107/S2056989016013451)
Supplement: Supplementary file 1 [file e-72-01370-sup1.cif]

##############################################################################
#                                                                            #
# This CIF contains the data in a paper accepted for publication in          #
# Acta Crystallographica Section E. It conforms to the requirements of       #
# Notes for Authors for Acta Crystallographica Section E, and has been       #
# peer reviewed under the auspices of the IUCr Commission on Journals.       #
#                                                                            #
# Full details of the Crystallographic Information File format               #
# are given in the paper "The Crystallographic Information File (CIF):       #
# a New Standard Archive File for Crystallography" by S. R. Hall, F. H.      #
# Allen and I. D. Brown [Acta Cryst. (1991), A47, 655-685].                  #
#                                                                            #
# The current version of the core CIF dictionary is obtainable from          #
# ftp://ftp.iucr.org/pub/cif_core.dic.                                       #
#                                                                            #
# Software is freely available for graphical display of the structure(s)     #
# in this CIF. For information consult the CIF software page                 #
# http://www.iucr.org/resources/cif/software.                                #
#                                                                            #
# This file may be used for bona fide research purposes within the           #
# scientific community so long as proper attribution is given to the journal # 
# article from which it was obtained.                                        #
#                                                                            #
##############################################################################
data_I
_database_code_depnum_ccdc_archive 'CCDC 1500394'
_audit_creation_method     SHELXL-2013
_chemical_name_systematic
;
2-Acetyl-4-ethynylphenol
;
_chemical_name_common     ?
_chemical_formula_moiety     'C10 H8 O2'
_chemical_formula_sum     'C10 H8 O2'
_chemical_formula_iupac     'C10 H8 O2'
_chemical_formula_weight     160.16
_chemical_melting_point     ?
_shelx_space_group_comment
;
The symmetry employed for this shelxl refinement is uniquely defined
by the following loop, which should always be used as a source of
symmetry information in preference to the above space-group names.
They are only intended as comments.
;
_space_group_crystal_system     triclinic
_space_group_name_H-M_alt     'P -1'
_space_group_name_Hall     '-P 1'
loop_
    _space_group_symop_operation_xyz
    'x, y, z'
    '-x, -y, -z'
_cell_length_a     6.97250(10)
_cell_length_b     7.31740(10)
_cell_length_c     8.9189(2)
_cell_angle_alpha     69.2410(10)
_cell_angle_beta     79.9750(10)
_cell_angle_gamma     70.1270(10)
_cell_volume     399.422(12)
_cell_formula_units_Z     2
_cell_measurement_reflns_used     4876
_cell_measurement_theta_min     2.45
_cell_measurement_theta_max     33.32
_cell_measurement_temperature     153(2)
_exptl_crystal_description     irregular
_exptl_crystal_colour     colourless
_exptl_crystal_size_max     0.550
_exptl_crystal_size_mid     0.410
_exptl_crystal_size_min     0.150
_exptl_crystal_density_diffrn     1.332
_exptl_crystal_density_meas     ?
_exptl_crystal_density_method     ?
_exptl_crystal_F_000     168
_exptl_absorpt_coefficient_mu     0.093
_exptl_absorpt_correction_type     multi-scan
_exptl_absorpt_process_details
;
(SADABS; Bruker, 2008)
;
_shelx_estimated_absorpt_T_min     0.956
_shelx_estimated_absorpt_T_max     0.988
_exptl_absorpt_correction_T_min     0.9557
_exptl_absorpt_correction_T_max     0.9884
_exptl_special_details     ?
_diffrn_ambient_temperature     153(2)
_diffrn_radiation_type     MoK\a
_diffrn_radiation_wavelength     0.71073
_diffrn_measurement_device_type     'Bruker APEXII CCD area detector'
_diffrn_measurement_method     'phi and omega scans'
_diffrn_detector_area_resol_mean     ?
_diffrn_reflns_number     8959
_diffrn_reflns_av_R_equivalents     0.0178
_diffrn_reflns_theta_min     2.447
_diffrn_reflns_theta_max     29.098
_diffrn_reflns_theta_full     25.242
_diffrn_measured_fraction_theta_max     0.999
_diffrn_measured_fraction_theta_full     0.999
_diffrn_reflns_limit_h_min     -9
_diffrn_reflns_limit_h_max     9
_diffrn_reflns_limit_k_min     -10
_diffrn_reflns_limit_k_max     9
_diffrn_reflns_limit_l_min     -12
_diffrn_reflns_limit_l_max     12
_refine_special_details     ?
_reflns_number_total     2133
_reflns_number_gt     1881
_reflns_threshold_expression     'I > 2\s(I)'
_refine_ls_structure_factor_coef     Fsqd
_refine_ls_matrix_type     full
_refine_ls_R_factor_all     0.0422
_refine_ls_R_factor_gt     0.0380
_refine_ls_wR_factor_gt     0.1105
_refine_ls_wR_factor_ref     0.1154
_refine_ls_goodness_of_fit_ref     1.060
_refine_ls_restrained_S_all     1.060
_refine_ls_number_reflns     2133
_refine_ls_number_parameters     111
_refine_ls_number_restraints     0
_refine_ls_hydrogen_treatment     constr
_refine_ls_weighting_scheme     calc
_refine_ls_weighting_details
              'w=1/[\s^2^(Fo^2^)+(0.0597P)^2^+0.0965P] where P=(Fo^2^+2Fc^2^)/3'
_atom_sites_solution_hydrogens     geom
_atom_sites_solution_primary     ?
_atom_sites_solution_secondary     ?
_refine_ls_shift/su_max     0.000
_refine_ls_shift/su_mean     0.000
_refine_diff_density_max     0.394
_refine_diff_density_min     -0.186
_refine_ls_extinction_method     none
_refine_ls_extinction_coef     .
loop_
    _atom_type_symbol
    _atom_type_description
    _atom_type_scat_dispersion_real
    _atom_type_scat_dispersion_imag
    _atom_type_scat_source
    'C' 'C' 0.0033 0.0016
                         'International Tables Vol C Tables 4.2.6.8 and 6.1.1.4'
    'H' 'H' 0.0000 0.0000
                         'International Tables Vol C Tables 4.2.6.8 and 6.1.1.4'
    'O' 'O' 0.0106 0.0060
                         'International Tables Vol C Tables 4.2.6.8 and 6.1.1.4'
_computing_data_collection
;
APEX2 (Bruker, 2008)
;
_computing_cell_refinement
;
SAINT (Bruker, 2008)
;
_computing_data_reduction
;
SAINT (Bruker, 2008)
;
_computing_structure_solution
;
SHELXS97 (Sheldrick, 2008)
;
_computing_structure_refinement
;
SHELXL2014 (Sheldrick, 2015)
;
_computing_molecular_graphics
;
ORTEP-3 for Windows (Farrugia, 2012)
;
_computing_publication_material
;
SHELXTL (Sheldrick, 2008)
;
loop_
    _atom_site_type_symbol
    _atom_site_label
    _atom_site_fract_x
    _atom_site_fract_y
    _atom_site_fract_z
    _atom_site_U_iso_or_equiv
    _atom_site_adp_type
    _atom_site_calc_flag
    _atom_site_occupancy
    _atom_site_disorder_assembly
    _atom_site_disorder_group
    O O1 1.41916(10) 0.74175(12) 0.41955(9) 0.0302(2) Uani d 1 . .
    H H1 1.3947 0.7603 0.3254 0.045 Uiso calc 1 . .
    O O2 1.20310(12) 0.78960(13) 0.19487(9) 0.0330(2) Uani d 1 . .
    C C1 1.24964(13) 0.73237(14) 0.51663(11) 0.0216(2) Uani d 1 . .
    C C2 1.06267(13) 0.75622(13) 0.45971(10) 0.01892(19) Uani d 1 . .
    C C3 0.89112(13) 0.75319(13) 0.56854(10) 0.01892(19) Uani d 1 . .
    H H3 0.7646 0.7693 0.5317 0.023 Uiso calc 1 . .
    C C4 0.90292(13) 0.72710(13) 0.72934(11) 0.01990(19) Uani d 1 . .
    C C5 1.09230(14) 0.69865(14) 0.78338(11) 0.0229(2) Uani d 1 . .
    H H5 1.1027 0.6783 0.8933 0.027 Uiso calc 1 . .
    C C6 1.26244(14) 0.70005(15) 0.67882(12) 0.0245(2) Uani d 1 . .
    H H6 1.3895 0.6788 0.7174 0.029 Uiso calc 1 . .
    C C7 1.04995(14) 0.78735(14) 0.28831(11) 0.0219(2) Uani d 1 . .
    C C8 0.85185(15) 0.81574(16) 0.22710(11) 0.0260(2) Uani d 1 . .
    H H8A 0.8665 0.8497 0.1099 0.039 Uiso calc 1 . .
    H H8B 0.7450 0.9274 0.2564 0.039 Uiso calc 1 . .
    H H8C 0.8142 0.6887 0.2748 0.039 Uiso calc 1 . .
    C C9 0.72595(14) 0.73051(15) 0.83939(11) 0.0233(2) Uani d 1 . .
    C C10 0.58198(16) 0.73495(18) 0.93333(12) 0.0303(2) Uani d 1 . .
    H H10 0.4670 0.7385 1.0084 0.036 Uiso calc 1 . .
loop_
    _atom_site_aniso_label
    _atom_site_aniso_U_11
    _atom_site_aniso_U_22
    _atom_site_aniso_U_33
    _atom_site_aniso_U_12
    _atom_site_aniso_U_13
    _atom_site_aniso_U_23
    O1 0.0169(3) 0.0405(4) 0.0325(4) -0.0114(3) 0.0054(3) -0.0114(3)
    O2 0.0275(4) 0.0478(5) 0.0258(4) -0.0153(3) 0.0108(3) -0.0163(3)
    C1 0.0160(4) 0.0208(4) 0.0276(5) -0.0062(3) 0.0026(3) -0.0084(3)
    C2 0.0178(4) 0.0195(4) 0.0200(4) -0.0062(3) 0.0015(3) -0.0075(3)
    C3 0.0165(4) 0.0209(4) 0.0198(4) -0.0060(3) 0.0003(3) -0.0073(3)
    C4 0.0188(4) 0.0204(4) 0.0197(4) -0.0055(3) 0.0005(3) -0.0066(3)
    C5 0.0234(4) 0.0245(4) 0.0216(4) -0.0065(3) -0.0038(3) -0.0080(3)
    C6 0.0186(4) 0.0268(5) 0.0299(5) -0.0069(3) -0.0049(3) -0.0093(4)
    C7 0.0227(4) 0.0230(4) 0.0208(4) -0.0084(3) 0.0043(3) -0.0091(3)
    C8 0.0269(5) 0.0333(5) 0.0207(4) -0.0104(4) 0.0005(3) -0.0117(4)
    C9 0.0229(4) 0.0286(5) 0.0181(4) -0.0072(3) -0.0019(3) -0.0073(3)
    C10 0.0241(5) 0.0454(6) 0.0199(4) -0.0100(4) 0.0018(3) -0.0107(4)
_geom_special_details
;
 All esds (except the esd in the dihedral angle between two l.s. planes)
 are estimated using the full covariance matrix.  The cell esds are taken
 into account individually in the estimation of esds in distances, angles
 and torsion angles; correlations between esds in cell parameters are only
 used when they are defined by crystal symmetry.  An approximate (isotropic)
 treatment of cell esds is used for estimating esds involving l.s. planes.
;
loop_
    _geom_bond_atom_site_label_1
    _geom_bond_atom_site_label_2
    _geom_bond_site_symmetry_2
    _geom_bond_distance
    _geom_bond_publ_flag
    O1 C1 . 1.3447(10) ?
    O1 H1 . 0.8400 ?
    O2 C7 . 1.2359(11) ?
    C1 C6 . 1.3945(13) ?
    C1 C2 . 1.4144(12) ?
    C2 C3 . 1.4043(11) ?
    C2 C7 . 1.4776(12) ?
    C3 C4 . 1.3915(12) ?
    C3 H3 . 0.9500 ?
    C4 C5 . 1.4081(13) ?
    C4 C9 . 1.4357(12) ?
    C5 C6 . 1.3760(13) ?
    C5 H5 . 0.9500 ?
    C6 H6 . 0.9500 ?
    C7 C8 . 1.4954(13) ?
    C8 H8A . 0.9800 ?
    C8 H8B . 0.9800 ?
    C8 H8C . 0.9800 ?
    C9 C10 . 1.1896(14) ?
    C10 H10 . 0.9500 ?
loop_
    _geom_angle_atom_site_label_1
    _geom_angle_atom_site_label_2
    _geom_angle_atom_site_label_3
    _geom_angle_site_symmetry_1
    _geom_angle_site_symmetry_3
    _geom_angle
    _geom_angle_publ_flag
    C1 O1 H1 . . 109.5 ?
    O1 C1 C6 . . 117.45(8) ?
    O1 C1 C2 . . 122.56(8) ?
    C6 C1 C2 . . 119.99(8) ?
    C3 C2 C1 . . 118.61(8) ?
    C3 C2 C7 . . 121.40(8) ?
    C1 C2 C7 . . 119.98(8) ?
    C4 C3 C2 . . 121.23(8) ?
    C4 C3 H3 . . 119.4 ?
    C2 C3 H3 . . 119.4 ?
    C3 C4 C5 . . 118.87(8) ?
    C3 C4 C9 . . 121.18(8) ?
    C5 C4 C9 . . 119.94(8) ?
    C6 C5 C4 . . 120.77(8) ?
    C6 C5 H5 . . 119.6 ?
    C4 C5 H5 . . 119.6 ?
    C5 C6 C1 . . 120.47(8) ?
    C5 C6 H6 . . 119.8 ?
    C1 C6 H6 . . 119.8 ?
    O2 C7 C2 . . 120.17(8) ?
    O2 C7 C8 . . 119.66(8) ?
    C2 C7 C8 . . 120.17(8) ?
    C7 C8 H8A . . 109.5 ?
    C7 C8 H8B . . 109.5 ?
    H8A C8 H8B . . 109.5 ?
    C7 C8 H8C . . 109.5 ?
    H8A C8 H8C . . 109.5 ?
    H8B C8 H8C . . 109.5 ?
    C10 C9 C4 . . 178.07(10) ?
    C9 C10 H10 . . 180.0 ?
loop_
    _geom_torsion_atom_site_label_1
    _geom_torsion_atom_site_label_2
    _geom_torsion_atom_site_label_3
    _geom_torsion_atom_site_label_4
    _geom_torsion_site_symmetry_1
    _geom_torsion_site_symmetry_2
    _geom_torsion_site_symmetry_3
    _geom_torsion_site_symmetry_4
    _geom_torsion
    _geom_torsion_publ_flag
    O1 C1 C2 C3 . . . . -177.21(8) ?
    C6 C1 C2 C3 . . . . 2.03(13) ?
    O1 C1 C2 C7 . . . . 1.68(14) ?
    C6 C1 C2 C7 . . . . -179.08(8) ?
    C1 C2 C3 C4 . . . . -0.09(13) ?
    C7 C2 C3 C4 . . . . -178.96(8) ?
    C2 C3 C4 C5 . . . . -1.46(13) ?
    C2 C3 C4 C9 . . . . 178.01(8) ?
    C3 C4 C5 C6 . . . . 1.11(14) ?
    C9 C4 C5 C6 . . . . -178.37(8) ?
    C4 C5 C6 C1 . . . . 0.82(14) ?
    O1 C1 C6 C5 . . . . 176.86(8) ?
    C2 C1 C6 C5 . . . . -2.41(14) ?
    C3 C2 C7 O2 . . . . 179.92(8) ?
    C1 C2 C7 O2 . . . . 1.07(14) ?
    C3 C2 C7 C8 . . . . -0.24(13) ?
    C1 C2 C7 C8 . . . . -179.09(8) ?
loop_
    _geom_hbond_atom_site_label_D
    _geom_hbond_atom_site_label_H
    _geom_hbond_atom_site_label_A
    _geom_hbond_site_symmetry_A
    _geom_hbond_distance_DH
    _geom_hbond_distance_HA
    _geom_hbond_distance_DA
    _geom_hbond_angle_DHA
    O1 H1 O2 . 0.84 1.83 2.5696(11) 146
    C10 H10 O2 1_456 0.95 2.28 3.2214(14) 171
    C8 H8C Cg1 2_786 0.97 2.72 3.6024(12) 150
_shelx_hkl_file
;
  -1   0   0  308.89    6.32
  -1   0   0  317.15    5.91
  -1   0   0  305.76    6.42
  -1   0   0  303.42    5.94
   1   0   0  314.93    6.39
   1   0   0  317.58    5.83
   1   0   0  317.28    5.91
  -2   0   0   19.65    0.46
  -2   0   0   20.18    0.46
  -2   0   0   19.26    0.42
   2   0   0   19.53    0.43
   2   0   0   20.00    0.43
   2   0   0   20.02    0.46
  -3   0   0   36.88    0.78
  -3   0   0   37.76    0.84
  -3   0   0   38.30    0.84
  -3   0   0   36.91    0.78
   3   0   0   36.42    0.84
   3   0   0   37.09    0.79
   3   0   0   36.26    0.78
  -4   0   0    4.04    0.18
  -4   0   0    3.68    0.18
   4   0   0    3.92    0.18
   4   0   0    3.71    0.17
   4   0   0    3.80    0.16
  -5   0   0    2.23    0.15
  -5   0   0    2.13    0.14
  -5   0   0    2.02    0.15
   5   0   0    2.15    0.15
   5   0   0    2.15    0.15
  -6   0   0  126.41    2.55
  -6   0   0  126.25    2.54
   6   0   0  130.04    2.56
   6   0   0  122.95    2.53
  -7   0   0    0.96    0.13
  -7   0   0    1.00    0.14
   7   0   0    1.12    0.14
  -8   0   0    0.12    0.11
  -8   0   0    0.26    0.11
   8   0   0    0.02    0.10
  -9   0   0    0.87    0.14
  -9   0   0    0.86    0.16
  -9   0   0    0.68    0.15
 -10   0   0   -0.05    0.11
 -10   0   0   -0.02    0.10
   9  -1   0    0.02    0.13
  -9   1   0    0.04    0.10
  -9   1   0    0.09    0.11
   8  -1   0    0.25    0.14
  -8   1   0    0.58    0.12
  -8   1   0    0.39    0.13
   7  -1   0    2.02    0.20
  -7   1   0    1.98    0.19
  -7   1   0    2.28    0.16
  -7   1   0    1.76    0.17
   6  -1   0   19.68    0.59
   6  -1   0   21.26    0.58
  -6   1   0   20.12    0.57
  -6   1   0   20.30    0.58
   5  -1   0   44.22    1.02
   5  -1   0   44.58    1.01
  -5   1   0   44.44    1.01
  -5   1   0   46.22    1.01
   4  -1   0    0.03    0.05
   4  -1   0    0.04    0.06
   4  -1   0    0.03    0.05
  -4   1   0    0.03    0.05
  -4   1   0    0.03    0.05
  -4   1   0    0.05    0.05
   3  -1   0    0.12    0.05
   3  -1   0    0.18    0.06
   3  -1   0    0.32    0.07
   3  -1   0    0.21    0.06
  -3   1   0    0.16    0.05
  -3   1   0    0.15    0.05
  -3   1   0    0.17    0.05
   2  -1   0    3.18    0.13
   2  -1   0    3.05    0.13
   2  -1   0    3.22    0.12
  -2   1   0    2.38    0.11
  -2   1   0    3.08    0.12
  -2   1   0    3.02    0.12
   1  -1   0   41.53    0.80
   1  -1   0   40.78    0.80
   1  -1   0   40.42    0.86
   1  -1   0   41.43    0.86
  -1   1   0   39.12    0.73
  -1   1   0   39.34    0.85
  -1   1   0   39.26    0.79
  -1   1   0   40.86    0.79
   0  -1   0    8.00    0.21
   0  -1   0    9.12    0.18
   0  -1   0    8.69    0.18
   0  -1   0    8.86    0.18
  -1  -1   0  144.48    2.78
  -1  -1   0  141.78    2.97
  -1  -1   0  145.68    3.04
  -1  -1   0  140.95    3.07
   1   1   0  139.43    3.06
   1   1   0  143.81    2.63
  -2  -1   0    9.90    0.23
  -2  -1   0    9.75    0.24
  -2  -1   0    9.74    0.23
  -2  -1   0    9.78    0.24
   2   1   0    9.73    0.25
   2   1   0    9.72    0.23
  -3  -1   0   10.84    0.30
  -3  -1   0   10.87    0.30
  -3  -1   0   10.80    0.28
  -3  -1   0   10.95    0.28
   3   1   0   10.42    0.27
   3   1   0    9.92    0.27
  -4  -1   0    1.50    0.12
  -4  -1   0    1.56    0.11
  -4  -1   0    1.61    0.11
   4   1   0    1.62    0.11
   4   1   0    1.88    0.11
  -5  -1   0  118.41    2.37
  -5  -1   0  118.77    2.37
  -5  -1   0  119.43    2.56
  -5  -1   0  122.55    2.56
   5   1   0  118.55    2.37
   5   1   0  122.45    2.55
   5   1   0  121.00    2.35
  -6  -1   0   85.41    1.88
  -6  -1   0   83.23    1.75
  -6  -1   0   85.50    1.75
   6   1   0   81.88    1.73
  -7  -1   0    1.27    0.14
  -7  -1   0    1.11    0.14
   7   1   0    1.06    0.14
  -8  -1   0    0.31    0.10
  -8  -1   0    0.19    0.10
  -9  -1   0    0.24    0.12
  -9  -1   0    0.38    0.12
 -10  -1   0    1.14    0.19
 -10  -1   0    0.71    0.17
 -10  -1   0    1.20    0.17
   9  -2   0    1.65    0.22
  -9   2   0    1.62    0.21
  -9   2   0    1.41    0.17
   8  -2   0    0.50    0.15
  -8   2   0    0.22    0.10
  -8   2   0    0.25    0.12
   7  -2   0    4.41    0.28
   7  -2   0    3.79    0.26
  -7   2   0    3.88    0.26
  -7   2   0    4.43    0.23
   6  -2   0   46.92    1.09
   6  -2   0   43.02    1.09
  -6   2   0   46.13    0.96
  -6   2   0   44.65    1.07
  -6   2   0   46.02    1.06
   5  -2   0    0.87    0.12
   5  -2   0    0.90    0.12
  -5   2   0    1.08    0.12
  -5   2   0    1.13    0.11
  -5   2   0    1.03    0.10
   4  -2   0    2.29    0.16
   4  -2   0    1.86    0.14
   4  -2   0    1.47    0.13
  -4   2   0    1.77    0.11
  -4   2   0    1.90    0.13
  -4   2   0    1.87    0.13
   3  -2   0    9.21    0.29
   3  -2   0    8.74    0.30
   3  -2   0    9.00    0.29
   3  -2   0    8.67    0.28
  -3   2   0    8.67    0.28
  -3   2   0    8.32    0.26
  -3   2   0    8.28    0.23
  -3   2   0    8.28    0.26
   2  -2   0    4.79    0.17
   2  -2   0    4.45    0.18
   2  -2   0    4.58    0.18
   2  -2   0    4.93    0.17
  -2   2   0    4.44    0.13
  -2   2   0    4.44    0.16
  -2   2   0    4.65    0.16
   1  -2   0   43.22    0.86
   1  -2   0   42.97    0.87
   1  -2   0   42.85    0.93
   1  -2   0   42.60    0.93
  -1   2   0   43.35    0.86
  -1   2   0   43.40    0.78
  -1   2   0   43.55    0.78
   1   2   0  226.17    4.16
  -2  -2   0    0.03    0.02
  -2  -2   0   -0.01    0.02
  -2  -2   0   -0.01    0.02
  -2  -2   0    0.00    0.02
  -2  -2   0    0.01    0.02
   2   2   0    0.01    0.02
   2   2   0    0.03    0.03
  -3  -2   0   14.15    0.33
  -3  -2   0   13.92    0.35
  -3  -2   0   13.49    0.32
  -3  -2   0   14.04    0.35
   3   2   0   14.35    0.35
   3   2   0   14.24    0.36
   3   2   0   13.63    0.31
  -4  -2   0    2.12    0.12
  -4  -2   0    2.14    0.11
  -4  -2   0    1.94    0.11
  -4  -2   0    2.16    0.11
   4   2   0    2.26    0.11
   4   2   0    1.99    0.11
  -5  -2   0    3.56    0.18
  -5  -2   0    3.50    0.17
  -5  -2   0    3.58    0.17
  -5  -2   0    3.48    0.18
   5   2   0    3.65    0.17
   5   2   0    3.65    0.18
  -6  -2   0  199.76    3.90
  -6  -2   0  205.67    3.92
  -6  -2   0  197.84    4.22
   6   2   0  204.82    3.89
   6   2   0  202.04    4.18
  -7  -2   0    1.01    0.13
  -7  -2   0    1.08    0.13
  -7  -2   0    0.89    0.13
  -8  -2   0   -0.09    0.07
  -8  -2   0   -0.11    0.07
  -9  -2   0    0.30    0.12
  -9  -2   0    0.21    0.12
 -10  -2   0   -0.01    0.11
 -10  -2   0    0.01    0.10
   8  -3   0    3.34    0.29
  -8   3   0    3.27    0.27
  -8   3   0    3.59    0.22
   7  -3   0    3.67    0.27
   7  -3   0    3.87    0.28
  -7   3   0    3.62    0.25
  -7   3   0    3.50    0.20
   6  -3   0    0.36    0.13
   6  -3   0    0.26    0.11
  -6   3   0    0.42    0.11
  -6   3   0    0.23    0.08
   5  -3   0    4.31    0.24
   5  -3   0    4.48    0.24
  -5   3   0    4.44    0.19
  -5   3   0    4.13    0.23
   4  -3   0    0.17    0.08
   4  -3   0    0.08    0.07
   4  -3   0    0.20    0.09
  -4   3   0    0.19    0.07
  -4   3   0    0.14    0.05
   3  -3   0    1.62    0.13
   3  -3   0    1.48    0.12
   3  -3   0    1.50    0.13
   3  -3   0    1.71    0.13
  -3   3   0    1.65    0.12
  -3   3   0    1.60    0.11
  -3   3   0    1.56    0.09
   2  -3   0    3.15    0.15
   2  -3   0    3.10    0.16
   2  -3   0    2.99    0.15
   2  -3   0    3.08    0.15
  -2   3   0    2.98    0.13
  -2   3   0    2.98    0.14
  -2   3   0    3.19    0.10
  -2   3   0    3.09    0.10
   1  -3   0    1.61    0.09
   1  -3   0    1.58    0.10
   1  -3   0    1.66    0.10
   1  -3   0    1.60    0.10
  -1   3   0    1.68    0.08
   0  -3   0    6.96    0.18
   0  -3   0    7.02    0.18
   0  -3   0    7.24    0.17
   0  -3   0    6.90    0.17
   0  -3   0    7.08    0.18
   1   3   0   94.62    1.81
   2   3   0    0.31    0.05
  -3  -3   0   20.82    0.46
  -3  -3   0   20.91    0.43
  -3  -3   0   20.85    0.46
  -3  -3   0   20.50    0.43
  -3  -3   0   20.89    0.44
   3   3   0   21.06    0.50
   3   3   0   20.48    0.45
  -4  -3   0    7.50    0.22
  -4  -3   0    7.79    0.21
  -4  -3   0    7.61    0.23
  -4  -3   0    7.07    0.23
  -4  -3   0    7.59    0.22
   4   3   0    7.28    0.21
   4   3   0    7.54    0.26
  -5  -3   0  112.79    2.22
  -5  -3   0  112.55    2.40
  -5  -3   0  113.95    2.22
  -5  -3   0  113.90    2.40
   5   3   0  115.81    2.36
   5   3   0  111.84    2.24
   5   3   0  114.92    2.19
  -6  -3   0  126.87    2.71
  -6  -3   0  130.35    2.71
  -6  -3   0  126.49    2.51
  -6  -3   0  124.43    2.51
   6   3   0  127.39    2.66
   6   3   0  126.47    2.53
  -7  -3   0    0.63    0.11
  -7  -3   0    0.61    0.11
  -7  -3   0    0.46    0.10
   7   3   0    0.38    0.11
  -8  -3   0    1.05    0.15
  -8  -3   0    0.99    0.14
  -8  -3   0    0.98    0.14
   8   3   0    1.04    0.16
  -9  -3   0    0.12    0.10
  -9  -3   0    0.18    0.10
   9   3   0    0.11    0.12
 -10  -3   0    1.60    0.20
 -10  -3   0    1.35    0.18
  10   3   0    0.86    0.19
   8  -4   0    0.21    0.14
  -8   4   0    0.27    0.09
   7  -4   0    2.86    0.26
   7  -4   0    3.09    0.27
  -7   4   0    3.11    0.18
   6  -4   0   13.28    0.50
   6  -4   0   13.08    0.51
  -6   4   0   13.26    0.37
   5  -4   0    0.26    0.11
   5  -4   0    0.51    0.12
  -5   4   0    0.55    0.07
  -5   4   0    0.50    0.11
   4  -4   0   -0.01    0.08
   4  -4   0    0.16    0.09
   4  -4   0    0.01    0.07
  -4   4   0    0.05    0.04
  -4   4   0    0.08    0.07
   3  -4   0    0.08    0.07
   3  -4   0    0.06    0.07
   3  -4   0    0.30    0.09
  -3   4   0    0.06    0.03
  -3   4   0    0.07    0.06
   2  -4   0    0.10    0.07
   2  -4   0    0.12    0.06
   2  -4   0    0.10    0.06
   2  -4   0    0.14    0.06
  -2   4   0    0.14    0.05
   1  -4   0    2.67    0.14
   1  -4   0    2.53    0.13
   1  -4   0    2.49    0.13
   1  -4   0    2.61    0.13
  -1   4   0    2.76    0.11
   0  -4   0  484.30    8.85
   0  -4   0  473.05    9.58
   0  -4   0  481.39    9.59
   0  -4   0  465.77    8.86
   0  -4   0  477.28    8.87
  -1  -4   0   18.90    0.38
  -1  -4   0   18.43    0.38
   1   4   0   19.08    0.46
   2   4   0    0.96    0.09
  -3  -4   0    0.16    0.03
  -3  -4   0    0.05    0.03
   3   4   0    0.10    0.05
  -4  -4   0    0.00    0.03
  -4  -4   0    0.04    0.04
  -4  -4   0    0.00    0.03
  -4  -4   0    0.01    0.03
  -4  -4   0    0.01    0.04
   4   4   0   -0.04    0.04
  -5  -4   0    4.40    0.17
  -5  -4   0    4.72    0.19
  -5  -4   0    4.61    0.18
  -5  -4   0    4.46    0.19
   5   4   0    4.63    0.23
   5   4   0    4.71    0.15
  -6  -4   0  170.51    3.58
  -6  -4   0  174.03    3.32
  -6  -4   0  173.93    3.32
  -6  -4   0  169.62    3.59
   6   4   0  171.84    3.50
   6   4   0  169.87    3.34
  -7  -4   0    5.76    0.27
  -7  -4   0    6.15    0.25
  -7  -4   0    5.64    0.25
   7   4   0    5.60    0.24
   7   4   0    5.65    0.29
  -8  -4   0    0.00    0.08
  -8  -4   0    0.03    0.09
  -8  -4   0   -0.01    0.07
   8   4   0    0.06    0.10
  -9  -4   0    2.94    0.22
  -9  -4   0    2.83    0.22
   9   4   0    2.64    0.24
 -10  -4   0    0.00    0.10
 -10  -4   0   -0.09    0.09
  10   4   0    0.06    0.13
   7  -5   0    3.53    0.30
   7  -5   0    4.28    0.32
   6  -5   0    0.75    0.16
   6  -5   0    0.54    0.15
  -6   5   0    0.54    0.06
   5  -5   0    0.21    0.11
   5  -5   0    0.34    0.12
  -5   5   0    0.31    0.04
   4  -5   0   -0.12    0.08
   4  -5   0    0.04    0.09
   4  -5   0    0.03    0.09
   3  -5   0    0.55    0.11
   3  -5   0    0.72    0.11
   3  -5   0    0.56    0.11
   2  -5   0    3.79    0.21
   2  -5   0    4.04    0.20
   2  -5   0    4.47    0.21
   2  -5   0    4.54    0.22
   1  -5   0    2.25    0.14
   1  -5   0    2.03    0.14
   1  -5   0    2.00    0.13
   1  -5   0    2.24    0.13
   0  -5   0    7.28    0.22
   0  -5   0    7.05    0.22
   0  -5   0    7.33    0.23
   0  -5   0    7.20    0.21
  -1  -5   0   11.20    0.27
  -1  -5   0   11.54    0.25
  -1  -5   0   11.17    0.27
  -1  -5   0   11.60    0.27
  -1  -5   0   10.99    0.25
   1   5   0   11.48    0.35
   2   5   0    0.30    0.08
   3   5   0    3.52    0.18
  -4  -5   0    6.63    0.17
  -4  -5   0    6.83    0.18
  -4  -5   0    6.69    0.18
  -4  -5   0    6.87    0.18
  -4  -5   0    6.94    0.18
   4   5   0    6.76    0.27
  -5  -5   0   42.09    0.94
  -5  -5   0   41.62    0.88
  -5  -5   0   42.22    0.94
  -5  -5   0   42.59    0.88
   5   5   0   43.58    0.99
  -6  -5   0   87.42    1.76
  -6  -5   0   87.80    1.91
  -6  -5   0   90.07    1.91
  -6  -5   0   89.90    1.77
   6   5   0   85.27    1.84
  -7  -5   0    0.11    0.08
  -7  -5   0    0.07    0.07
  -7  -5   0    0.31    0.08
   7   5   0    0.20    0.11
   7   5   0    0.11    0.05
  -8  -5   0    0.55    0.11
  -8  -5   0    0.39    0.10
  -8  -5   0    0.61    0.11
   8   5   0    0.48    0.08
   8   5   0    0.54    0.14
  -9  -5   0   -0.06    0.09
  -9  -5   0   -0.04    0.10
  -9  -5   0   -0.07    0.08
   9   5   0   -0.10    0.11
 -10  -5   0    0.59    0.14
 -10  -5   0    0.45    0.14
  10   5   0    0.24    0.15
   6  -6   0    2.60    0.26
   6  -6   0    3.03    0.27
   5  -6   0    0.00    0.11
   5  -6   0    0.40    0.14
   4  -6   0    0.00    0.09
   4  -6   0    0.14    0.10
   3  -6   0    3.26    0.23
   3  -6   0    3.15    0.21
   3  -6   0    3.25    0.22
   2  -6   0    2.29    0.18
   2  -6   0    2.23    0.17
   2  -6   0    2.28    0.17
   1  -6   0    0.04    0.07
   1  -6   0    0.09    0.07
   1  -6   0   -0.01    0.07
   1  -6   0   -0.03    0.06
   0  -6   0   45.16    0.96
   0  -6   0   45.14    1.03
   0  -6   0   45.65    1.03
   0  -6   0   46.38    0.96
  -1  -6   0    0.41    0.05
  -1  -6   0    0.28    0.05
  -1  -6   0    0.24    0.05
  -1  -6   0    0.18    0.05
  -2  -6   0    0.25    0.04
   2   6   0    0.21    0.07
   3   6   0    0.10    0.07
  -4  -6   0    0.27    0.04
   4   6   0    0.20    0.09
  -5  -6   0    1.96    0.11
  -5  -6   0    2.12    0.11
  -5  -6   0    1.92    0.11
  -5  -6   0    2.02    0.10
   5   6   0    1.92    0.17
  -6  -6   0   71.17    1.46
  -6  -6   0   72.90    1.58
  -6  -6   0   73.36    1.58
  -6  -6   0   72.13    1.46
   6   6   0   72.83    1.59
  -7  -6   0    5.13    0.23
  -7  -6   0    5.22    0.26
  -7  -6   0    5.68    0.23
  -7  -6   0    5.26    0.25
   7   6   0    5.95    0.32
  -8  -6   0    0.04    0.08
  -8  -6   0    0.18    0.09
  -8  -6   0    0.17    0.09
   8   6   0    0.05    0.10
  -9  -6   0    3.93    0.24
  -9  -6   0    4.26    0.27
  -9  -6   0    4.09    0.25
   9   6   0    4.00    0.31
 -10  -6   0    0.06    0.10
 -10  -6   0    0.10    0.11
  10   6   0    0.08    0.13
   5  -7   0    1.00    0.19
   5  -7   0    1.21    0.20
   4  -7   0    0.36    0.13
   4  -7   0    0.69    0.15
   3  -7   0   -0.11    0.08
   3  -7   0    0.06    0.11
   3  -7   0    0.14    0.11
   2  -7   0    4.76    0.25
   2  -7   0    4.20    0.25
   2  -7   0    4.71    0.27
   1  -7   0    3.08    0.19
   1  -7   0    3.16    0.20
   1  -7   0    3.31    0.19
   0  -7   0    5.15    0.21
   0  -7   0    4.87    0.22
   0  -7   0    4.67    0.20
   0  -7   0    5.20    0.22
  -1  -7   0    0.32    0.07
  -1  -7   0    0.32    0.06
  -1  -7   0    0.29    0.07
  -1  -7   0    0.30    0.06
  -2  -7   0    0.36    0.05
  -2  -7   0    0.26    0.04
  -2  -7   0    0.40    0.05
  -2  -7   0    0.35    0.05
   2   7   0    0.52    0.10
   3   7   0    0.11    0.08
   4   7   0    3.36    0.21
  -5  -7   0    7.06    0.21
  -5  -7   0    7.61    0.22
  -5  -7   0    7.71    0.20
   5   7   0    7.56    0.34
  -6  -7   0   31.84    0.76
  -6  -7   0   32.82    0.76
  -6  -7   0   31.92    0.70
  -6  -7   0   31.62    0.69
   6   7   0   32.52    0.86
  -7  -7   0   -0.01    0.07
  -7  -7   0    0.14    0.07
  -7  -7   0    0.07    0.07
  -7  -7   0   -0.01    0.07
   7   7   0   -0.03    0.10
  -8  -7   0    0.10    0.09
  -8  -7   0    0.20    0.09
  -8  -7   0    0.18    0.09
   8   7   0    0.05    0.11
  -9  -7   0   -0.04    0.09
  -9  -7   0   -0.01    0.08
  -9  -7   0   -0.07    0.08
   9   7   0    0.06    0.12
   4  -8   0    0.06    0.12
   4  -8   0    0.12    0.14
   3  -8   0    2.37    0.22
   3  -8   0    2.44    0.22
   2  -8   0    2.99    0.23
   2  -8   0    3.19    0.23
   2  -8   0    3.11    0.24
   1  -8   0    0.11    0.09
   1  -8   0    0.02    0.09
   1  -8   0    0.01    0.08
   0  -8   0    2.81    0.18
   0  -8   0    2.62    0.18
   0  -8   0    2.73    0.17
   0  -8   0    2.69    0.18
  -1  -8   0    0.96    0.10
  -1  -8   0    0.90    0.10
  -1  -8   0    0.87    0.11
  -1  -8   0    0.98    0.10
  -2  -8   0    0.04    0.05
  -2  -8   0    0.05    0.05
  -2  -8   0    0.07    0.05
   3   8   0    0.95    0.15
   4   8   0    1.73    0.18
   5   8   0    0.28    0.11
  -6  -8   0   13.74    0.35
  -6  -8   0   14.12    0.38
  -6  -8   0   14.20    0.39
   6   8   0   14.51    0.53
  -7  -8   0    1.53    0.12
  -7  -8   0    1.41    0.13
  -7  -8   0    1.79    0.14
   7   8   0    1.37    0.19
  -8  -8   0    0.19    0.08
  -8  -8   0    0.17    0.09
   8   8   0    0.28    0.14
  -9  -8   0    2.26    0.18
  -9  -8   0    2.47    0.21
   9   8   0    2.61    0.28
   2  -9   0    2.82    0.23
   2  -9   0    3.29    0.25
   2  -9   0    3.11    0.26
   1  -9   0    2.12    0.20
   1  -9   0    1.58    0.17
   1  -9   0    1.78    0.18
   0  -9   0    2.54    0.19
   0  -9   0    2.57    0.20
   0  -9   0    2.78    0.19
  -1  -9   0    0.04    0.08
  -1  -9   0    0.09    0.08
  -1  -9   0    0.04    0.08
  -2  -9   0    0.04    0.06
  -2  -9   0    0.06    0.07
  -2  -9   0    0.13    0.06
  -3  -9   0    0.06    0.05
  -3  -9   0    0.11    0.05
  -3  -9   0    0.01    0.05
   4   9   0    1.21    0.18
   5   9   0    0.31    0.13
  -6  -9   0    6.98    0.20
  -6  -9   0    6.73    0.22
  -6  -9   0    7.32    0.23
   6   9   0    7.36    0.38
  -7  -9   0    0.13    0.07
  -7  -9   0    0.14    0.08
  -7  -9   0    0.06    0.08
   7   9   0    0.05    0.12
  -8  -9   0    0.15    0.08
   8   9   0    0.20    0.15
   0 -10   0    0.02    0.11
   0 -10   0    0.20    0.11
  -1 -10   0    1.28    0.14
  -1 -10   0    1.17    0.15
  -2 -10   0    0.23    0.09
  -2 -10   0    0.41    0.09
  -2 -10   0    0.27    0.09
  -3 -10   0    1.77    0.12
  -3 -10   0    1.44    0.11
  -3 -10   0    1.63    0.12
   5  10   0    0.10    0.13
   6  10   0    0.96    0.19
   5  10  -1    0.23    0.14
  -3 -10   1    3.49    0.17
  -3 -10   1    3.23    0.17
  -3 -10   1    3.65    0.16
  -2 -10   1    0.21    0.09
  -2 -10   1    0.27    0.08
  -1 -10   1   -0.04    0.09
  -1 -10   1    0.08    0.09
   7   9  -1    1.02    0.20
  -7  -9   1    0.86    0.12
  -7  -9   1    1.03    0.11
   6   9  -1    1.00    0.18
  -6  -9   1    0.83    0.08
  -6  -9   1    0.84    0.09
   5   9  -1    0.43    0.15
   4   9  -1    0.20    0.12
  -4  -9   1   -0.01    0.04
  -3  -9   1    1.68    0.12
  -3  -9   1    1.70    0.11
  -3  -9   1    1.84    0.11
  -2  -9   1    0.15    0.07
  -2  -9   1    0.03    0.06
  -2  -9   1    0.06    0.07
  -1  -9   1    0.10    0.09
  -1  -9   1    0.11    0.08
   0  -9   1    0.01    0.09
   0  -9   1    0.07    0.09
   0  -9   1   -0.01    0.09
   1  -9   1    0.07    0.10
   1  -9   1    0.45    0.12
   1  -9   1    0.31    0.12
   2  -9   1    1.79    0.20
   2  -9   1    1.85    0.20
   2  -9   1    1.60    0.21
   8   8  -1    0.09    0.14
  -8  -8   1    0.11    0.09
  -8  -8   1    0.36    0.09
   7   8  -1    0.58    0.16
  -7  -8   1    0.51    0.10
  -7  -8   1    0.68    0.09
  -7  -8   1    0.55    0.10
   6   8  -1    2.32    0.23
  -6  -8   1    2.27    0.13
  -6  -8   1    2.37    0.14
  -6  -8   1    2.19    0.15
   5   8  -1    0.73    0.15
  -5  -8   1    0.95    0.08
  -5  -8   1    0.98    0.08
   4   8  -1   11.52    0.45
  -4  -8   1   10.81    0.26
   3   8  -1   11.46    0.45
  -3  -8   1   12.12    0.29
  -3  -8   1   11.24    0.31
  -2  -8   1    1.35    0.11
  -2  -8   1    1.16    0.09
  -2  -8   1    1.27    0.10
  -1  -8   1    1.27    0.11
  -1  -8   1    1.14    0.11
  -1  -8   1    1.07    0.12
  -1  -8   1    0.94    0.10
   0  -8   1    0.74    0.12
   0  -8   1    0.77    0.11
   0  -8   1    0.75    0.11
   1  -8   1    0.32    0.10
   1  -8   1    0.16    0.10
   1  -8   1    0.18    0.10
   2  -8   1    4.76    0.28
   2  -8   1    5.43    0.31
   2  -8   1    5.73    0.30
   3  -8   1    2.03    0.21
   3  -8   1    1.66    0.20
   9   7  -1    2.69    0.28
  -9  -7   1    2.66    0.20
  -9  -7   1    2.41    0.21
  -9  -7   1    2.90    0.21
   8   7  -1   -0.04    0.11
  -8  -7   1    0.01    0.08
  -8  -7   1    0.01    0.08
  -8  -7   1    0.06    0.08
   7   7  -1    2.80    0.24
  -7  -7   1    2.67    0.17
  -7  -7   1    2.99    0.17
  -7  -7   1    2.95    0.20
  -7  -7   1    2.83    0.18
   6   7  -1    1.91    0.21
  -6  -7   1    2.21    0.13
  -6  -7   1    2.13    0.14
  -6  -7   1    1.92    0.15
   5   7  -1    1.70    0.18
  -5  -7   1    1.80    0.10
  -5  -7   1    1.65    0.11
  -5  -7   1    1.60    0.10
   4   7  -1    1.06    0.15
  -4  -7   1    0.95    0.07
  -4  -7   1    1.14    0.07
   3   7  -1    8.21    0.35
  -3  -7   1    7.07    0.20
  -3  -7   1    7.51    0.19
   2   7  -1    0.30    0.10
  -2  -7   1    0.10    0.05
  -2  -7   1    0.16    0.04
  -2  -7   1    0.18    0.05
  -1  -7   1    0.03    0.05
  -1  -7   1   -0.03    0.05
  -1  -7   1   -0.02    0.05
  -1  -7   1   -0.03    0.05
   0  -7   1    1.25    0.12
   0  -7   1    1.22    0.11
   0  -7   1    1.02    0.11
   0  -7   1    1.13    0.12
   1  -7   1    0.54    0.11
   1  -7   1    0.62    0.11
   1  -7   1    0.29    0.09
   2  -7   1   11.40    0.42
   2  -7   1   12.67    0.46
   2  -7   1   11.65    0.42
   3  -7   1    0.36    0.12
   3  -7   1    0.45    0.14
   3  -7   1    0.42    0.13
   4  -7   1    0.04    0.11
   4  -7   1    0.11    0.11
   5  -7   1    0.47    0.15
   5  -7   1    0.50    0.16
   9   6  -1    4.39    0.33
  -9  -6   1    3.98    0.25
  -9  -6   1    3.89    0.26
  -9  -6   1    4.01    0.25
   8   6  -1    0.14    0.12
  -8  -6   1    0.12    0.09
  -8  -6   1    0.00    0.07
  -8  -6   1    0.23    0.10
   7   6  -1    0.14    0.11
  -7  -6   1    0.24    0.08
  -7  -6   1    0.11    0.07
  -7  -6   1    0.03    0.08
   6   6  -1    0.96    0.14
  -6  -6   1    0.86    0.11
  -6  -6   1    0.82    0.09
  -6  -6   1    0.63    0.09
  -6  -6   1    0.82    0.09
   5   6  -1    1.37    0.16
  -5  -6   1    1.19    0.10
  -5  -6   1    1.28    0.10
  -5  -6   1    1.18    0.09
  -5  -6   1    1.24    0.09
   4   6  -1   14.72    0.48
  -4  -6   1   15.38    0.34
  -4  -6   1   14.70    0.35
  -4  -6   1   15.20    0.36
  -4  -6   1   14.75    0.33
   3   6  -1   23.17    0.63
  -3  -6   1   23.23    0.48
  -3  -6   1   23.84    0.47
   2   6  -1    1.49    0.15
  -2  -6   1    1.86    0.08
  -2  -6   1    1.68    0.08
  -2  -6   1    1.60    0.08
  -2  -6   1    1.70    0.08
  -1  -6   1    8.04    0.24
  -1  -6   1    8.47    0.24
  -1  -6   1    8.78    0.25
  -1  -6   1    8.67    0.25
   0  -6   1    9.96    0.31
   0  -6   1    9.97    0.30
   0  -6   1    9.82    0.29
   0  -6   1    9.86    0.31
   1  -6   1    0.04    0.07
   1  -6   1   -0.04    0.05
   1  -6   1    0.02    0.07
   1  -6   1   -0.06    0.07
   2  -6   1   17.23    0.50
   2  -6   1   17.45    0.54
   2  -6   1   17.63    0.51
   3  -6   1   11.66    0.44
   3  -6   1   11.18    0.41
   3  -6   1   10.05    0.40
   4  -6   1    0.27    0.12
   4  -6   1    0.49    0.13
   5  -6   1    0.11    0.12
   5  -6   1    0.08    0.12
   6  -6   1   -0.06    0.12
   6  -6   1    0.09    0.14
  10   5  -1    0.01    0.12
 -10  -5   1    0.06    0.10
 -10  -5   1    0.11    0.11
   9   5  -1    1.19    0.20
  -9  -5   1    1.34    0.16
  -9  -5   1    1.33    0.17
  -9  -5   1    1.05    0.15
   8   5  -1    0.62    0.15
   8   5  -1    0.66    0.08
  -8  -5   1    0.81    0.12
  -8  -5   1    0.51    0.12
  -8  -5   1    0.59    0.11
   7   5  -1    4.90    0.15
   7   5  -1    5.23    0.30
  -7  -5   1    5.25    0.23
  -7  -5   1    4.58    0.22
  -7  -5   1    4.97    0.25
   6   5  -1    0.67    0.13
  -6  -5   1    0.76    0.11
  -6  -5   1    0.85    0.10
  -6  -5   1    0.76    0.09
  -6  -5   1    0.73    0.10
   5   5  -1   12.94    0.44
  -5  -5   1   12.92    0.34
  -5  -5   1   13.21    0.37
  -5  -5   1   13.40    0.34
  -5  -5   1   13.44    0.37
   4   5  -1    5.18    0.25
  -4  -5   1    4.71    0.16
  -4  -5   1    4.68    0.16
  -4  -5   1    4.77    0.15
  -4  -5   1    4.89    0.15
  -4  -5   1    4.85    0.15
   3   5  -1   19.04    0.52
  -3  -5   1   19.10    0.39
  -3  -5   1   18.97    0.40
   2   5  -1    1.41    0.13
  -2  -5   1    1.21    0.06
  -2  -5   1    1.20    0.05
   1   5  -1   -0.02    0.06
  -1  -5   1    0.03    0.03
  -1  -5   1    0.00    0.04
  -1  -5   1    0.05    0.04
  -1  -5   1    0.03    0.03
   0  -5   1    4.98    0.19
   0  -5   1    4.97    0.19
   0  -5   1    4.89    0.18
   0  -5   1    4.59    0.18
   1  -5   1    1.19    0.10
   1  -5   1    1.31    0.11
   1  -5   1    1.03    0.10
   1  -5   1    1.20    0.11
   2  -5   1   41.05    1.01
   2  -5   1   41.73    1.02
   2  -5   1   42.55    0.96
   2  -5   1   42.27    0.95
   3  -5   1    0.08    0.09
   3  -5   1    0.13    0.08
   3  -5   1    0.18    0.09
   4  -5   1    1.60    0.18
   4  -5   1    1.57    0.17
   4  -5   1    1.58    0.17
   5  -5   1    0.12    0.10
   5  -5   1   -0.03    0.09
   6  -5   1    0.94    0.18
   6  -5   1    0.89    0.17
   7  -5   1    0.37    0.15
   7  -5   1    0.43    0.17
  10   4  -1    1.04    0.20
 -10  -4   1    0.61    0.15
 -10  -4   1    0.75    0.15
   9   4  -1    7.49    0.40
  -9  -4   1    7.47    0.35
  -9  -4   1    7.65    0.35
   8   4  -1    0.59    0.14
  -8  -4   1    0.64    0.12
  -8  -4   1    0.53    0.12
  -8  -4   1    0.71    0.12
   7   4  -1    0.26    0.11
   7   4  -1    0.52    0.09
  -7  -4   1    0.45    0.10
  -7  -4   1    0.44    0.10
  -7  -4   1    0.73    0.11
   6   4  -1    3.77    0.23
   6   4  -1    3.77    0.17
  -6  -4   1    3.57    0.18
  -6  -4   1    3.56    0.18
  -6  -4   1    3.75    0.20
  -6  -4   1    3.74    0.21
   5   4  -1    0.15    0.08
   5   4  -1    0.14    0.04
  -5  -4   1    0.08    0.06
  -5  -4   1    0.11    0.05
  -5  -4   1    0.10    0.06
  -5  -4   1    0.17    0.06
   4   4  -1    8.03    0.30
  -4  -4   1    8.20    0.23
  -4  -4   1    7.96    0.22
  -4  -4   1    8.14    0.24
  -4  -4   1    8.05    0.22
  -4  -4   1    7.88    0.22
   3   4  -1   26.04    0.63
  -3  -4   1   26.87    0.54
  -3  -4   1   25.92    0.57
  -3  -4   1   26.14    0.53
  -3  -4   1   26.89    0.53
  -3  -4   1   26.65    0.57
   2   4  -1    0.29    0.07
  -2  -4   1    0.40    0.03
  -2  -4   1    0.36    0.03
   1   4  -1   31.90    0.73
  -1  -4   1   32.75    0.65
  -1  -4   1   32.32    0.64
  -1  -4   1   33.13    0.64
  -1  -4   1   31.61    0.69
   0  -4   1   28.58    0.64
   0  -4   1   28.69    0.60
   0  -4   1   27.71    0.64
   0  -4   1   28.58    0.59
   0  -4   1   27.87    0.60
  -1   4  -1    0.00    0.03
   1  -4   1   -0.07    0.04
   1  -4   1    0.05    0.05
   1  -4   1   -0.03    0.04
   1  -4   1    0.00    0.05
   1  -4   1   -0.01    0.05
  -2   4  -1   34.53    0.75
   2  -4   1   34.31    0.84
   2  -4   1   35.01    0.79
   2  -4   1   34.14    0.78
   2  -4   1   34.85    0.84
  -3   4  -1   36.28    0.80
   3  -4   1   35.52    0.90
   3  -4   1   36.07    0.84
   3  -4   1   33.67    0.84
  -4   4  -1    1.78    0.09
  -4   4  -1    1.47    0.13
   4  -4   1    1.31    0.15
   4  -4   1    1.50    0.15
   4  -4   1    1.72    0.16
  -5   4  -1    0.58    0.07
   5  -4   1    0.43    0.12
   5  -4   1    0.31    0.10
  -6   4  -1    0.21    0.07
   6  -4   1   -0.02    0.10
   6  -4   1    0.11    0.10
  -7   4  -1    0.07    0.07
   7  -4   1    0.16    0.12
   7  -4   1    0.19    0.13
  -8   4  -1   -0.01    0.07
   8  -4   1    0.03    0.15
  10   3  -1    0.24    0.14
 -10  -3   1    0.32    0.13
 -10  -3   1    0.43    0.15
   9   3  -1    0.55    0.16
  -9  -3   1    0.54    0.13
  -9  -3   1    0.58    0.13
   8   3  -1    1.46    0.19
  -8  -3   1    1.30    0.15
  -8  -3   1    1.59    0.17
  -8  -3   1    1.55    0.17
   7   3  -1    5.66    0.30
  -7  -3   1    6.58    0.27
  -7  -3   1    6.27    0.29
  -7  -3   1    5.80    0.27
   6   3  -1    2.57    0.16
   6   3  -1    2.80    0.20
  -6  -3   1    2.66    0.16
  -6  -3   1    2.50    0.17
  -6  -3   1    2.13    0.16
  -6  -3   1    3.04    0.20
   5   3  -1   76.62    1.59
   5   3  -1   78.75    1.63
  -5  -3   1   75.24    1.55
  -5  -3   1   75.68    1.67
  -5  -3   1   77.67    1.55
  -5  -3   1   76.57    1.67
   4   3  -1   10.02    0.27
  -4  -3   1   10.44    0.29
  -4  -3   1    9.88    0.27
  -4  -3   1   10.02    0.29
  -4  -3   1   10.33    0.27
  -4  -3   1   10.03    0.27
   3   3  -1   14.42    0.33
   3   3  -1   14.37    0.40
  -3  -3   1   15.19    0.33
  -3  -3   1   15.70    0.36
  -3  -3   1   14.98    0.34
  -3  -3   1   14.88    0.35
  -3  -3   1   15.45    0.33
  -2  -3   1   10.08    0.21
  -2  -3   1    9.99    0.22
  -2  -3   1   10.08    0.21
   1   3  -1    5.05    0.18
  -1  -3   1    4.88    0.13
  -1  -3   1    5.05    0.11
  -1  -3   1    4.94    0.11
   0   3  -1   11.61    0.32
   0  -3   1   11.86    0.28
   0  -3   1   11.66    0.27
   0  -3   1   11.61    0.29
   0  -3   1   11.89    0.27
  -1   3  -1    6.58    0.19
   1  -3   1    6.62    0.21
   1  -3   1    6.95    0.18
   1  -3   1    6.50    0.20
   1  -3   1    6.64    0.21
   1  -3   1    6.63    0.21
  -2   3  -1  121.84    2.16
  -2   3  -1  123.16    2.37
  -2   3  -1  122.72    2.16
   2  -3   1  124.26    2.40
   2  -3   1  121.91    2.57
   2  -3   1  119.86    2.39
   2  -3   1  123.91    2.57
  -3   3  -1    2.74    0.14
  -3   3  -1    2.71    0.15
  -3   3  -1    2.96    0.11
   3  -3   1    3.02    0.17
   3  -3   1    2.81    0.17
   3  -3   1    2.96    0.17
   3  -3   1    2.47    0.16
  -4   3  -1    2.51    0.12
  -4   3  -1    2.35    0.16
   4  -3   1    2.52    0.18
   4  -3   1    2.15    0.18
   4  -3   1    1.90    0.16
  -5   3  -1    2.26    0.17
  -5   3  -1    2.17    0.13
   5  -3   1    2.30    0.19
   5  -3   1    2.19    0.18
  -6   3  -1    9.01    0.30
  -6   3  -1    9.04    0.37
   6  -3   1    9.11    0.39
   6  -3   1    9.19    0.40
  -7   3  -1    0.52    0.10
  -7   3  -1    0.62    0.14
   7  -3   1    0.56    0.14
   7  -3   1    0.22    0.13
  -8   3  -1   27.14    0.69
   8  -3   1   26.77    0.86
  10   2  -1    2.90    0.29
 -10  -2   1    2.49    0.25
 -10  -2   1    2.41    0.24
  -9  -2   1    8.84    0.40
  -9  -2   1    8.91    0.40
  -8  -2   1    1.65    0.17
  -8  -2   1    1.29    0.16
  -7  -2   1    2.15    0.18
  -7  -2   1    2.51    0.19
  -7  -2   1    2.27    0.17
   6   2  -1   30.92    0.73
  -6  -2   1   31.51    0.82
  -6  -2   1   31.29    0.76
  -6  -2   1   32.64    0.76
   5   2  -1    9.81    0.32
   5   2  -1   10.16    0.29
  -5  -2   1    9.57    0.30
  -5  -2   1   10.03    0.33
  -5  -2   1   10.16    0.31
  -5  -2   1    9.94    0.33
   4   2  -1    0.60    0.07
   4   2  -1    0.54    0.08
   4   2  -1    0.48    0.06
  -4  -2   1    0.53    0.06
  -4  -2   1    0.53    0.07
  -4  -2   1    0.43    0.07
  -4  -2   1    0.54    0.07
   3   2  -1   15.82    0.34
   3   2  -1   15.20    0.37
  -3  -2   1   15.54    0.38
  -3  -2   1   15.48    0.35
  -3  -2   1   14.92    0.37
  -3  -2   1   15.30    0.35
   2   2  -1    5.53    0.15
  -2  -2   1    5.49    0.14
  -2  -2   1    5.58    0.15
  -2  -2   1    5.43    0.15
  -2  -2   1    5.63    0.14
  -2  -2   1    5.63    0.14
   1   2  -1   48.16    0.97
  -1  -2   1   49.47    0.95
  -1  -2   1   48.96    0.96
  -1  -2   1   49.05    0.94
   0   2  -1   16.08    0.38
   0  -2   1   16.19    0.34
   0  -2   1   17.10    0.35
   0  -2   1   16.77    0.34
   0  -2   1   16.02    0.37
  -1   2  -1    9.90    0.19
  -1   2  -1    9.39    0.19
  -1   2  -1    9.62    0.24
   1  -2   1    9.88    0.26
   1  -2   1    9.62    0.26
   1  -2   1    9.56    0.25
   1  -2   1    9.23    0.24
   1  -2   1    9.77    0.22
  -2   2  -1   42.10    0.80
  -2   2  -1   42.25    0.87
  -2   2  -1   42.77    0.88
   2  -2   1   42.75    0.95
   2  -2   1   42.38    0.89
   2  -2   1   41.91    0.95
   2  -2   1   43.54    0.89
  -3   2  -1   68.76    1.40
  -3   2  -1   69.18    1.41
   3  -2   1   72.81    1.53
   3  -2   1   67.90    1.42
   3  -2   1   70.33    1.42
   3  -2   1   66.94    1.52
  -4   2  -1    1.25    0.11
  -4   2  -1    1.41    0.12
   4  -2   1    1.22    0.13
   4  -2   1    1.14    0.12
   4  -2   1    1.24    0.13
  -5   2  -1    2.54    0.17
  -5   2  -1    2.35    0.14
  -5   2  -1    2.15    0.16
   5  -2   1    2.39    0.17
   5  -2   1    2.50    0.19
  -6   2  -1    0.43    0.09
  -6   2  -1    0.43    0.11
   6  -2   1    0.47    0.12
   6  -2   1    0.36    0.11
  -7   2  -1   -0.01    0.09
  -7   2  -1   -0.08    0.06
   7  -2   1   -0.07    0.08
   7  -2   1    0.02    0.10
  -8   2  -1   -0.04    0.10
  -8   2  -1    0.07    0.09
   8  -2   1    0.05    0.12
  -9   2  -1    1.50    0.21
  -9   2  -1    1.37    0.16
   9  -2   1    1.27    0.22
 -10  -1   1    2.05    0.23
 -10  -1   1    1.97    0.23
 -10  -1   1    1.67    0.19
  -9  -1   1    0.82    0.14
  -9  -1   1    0.89    0.16
  -9  -1   1    0.91    0.16
  -8  -1   1    1.25    0.16
  -8  -1   1    1.23    0.16
   7   1  -1    5.61    0.27
  -7  -1   1    5.81    0.28
  -7  -1   1    5.28    0.26
   6   1  -1   23.02    0.60
  -6  -1   1   23.17    0.65
  -6  -1   1   22.83    0.60
  -6  -1   1   23.18    0.61
   5   1  -1  211.71    4.35
   5   1  -1  215.71    4.04
   5   1  -1  210.58    4.05
  -5  -1   1  204.18    4.05
  -5  -1   1  210.56    4.38
  -5  -1   1  212.46    4.06
  -5  -1   1  215.55    4.39
   4   1  -1    4.94    0.19
   4   1  -1    5.50    0.19
   4   1  -1    5.64    0.22
  -4  -1   1    5.37    0.21
  -4  -1   1    5.38    0.19
  -4  -1   1    5.78    0.22
  -4  -1   1    5.51    0.20
   3   1  -1    0.50    0.05
   3   1  -1    0.42    0.06
   3   1  -1    0.39    0.05
  -3  -1   1    0.41    0.05
  -3  -1   1    0.38    0.06
  -3  -1   1    0.48    0.06
  -3  -1   1    0.42    0.05
   2   1  -1   75.70    1.47
   2   1  -1   76.99    1.47
   2   1  -1   77.81    1.58
  -2  -1   1   77.41    1.59
  -2  -1   1   77.14    1.47
  -2  -1   1   75.16    1.58
  -2  -1   1   77.05    1.47
  -2  -1   1   76.71    1.59
   1   1  -1  119.57    2.24
   1   1  -1  120.35    2.44
  -1  -1   1  120.90    2.27
  -1  -1   1  121.24    2.47
  -1  -1   1  117.74    2.43
  -1  -1   1  121.19    2.48
  -1  -1   1  121.04    2.28
  -1  -1   1  120.53    2.26
   0   1  -1    7.53    0.17
   0   1  -1    7.24    0.18
   0  -1   1    7.53    0.17
   0  -1   1    7.36    0.18
   0  -1   1    7.46    0.17
  -1   1  -1   77.14    1.47
  -1   1  -1   77.60    1.48
  -1   1  -1   77.02    1.59
   1  -1   1   78.12    1.48
   1  -1   1   76.13    1.59
   1  -1   1   75.87    1.60
   1  -1   1   77.59    1.48
   1  -1   1   76.14    1.37
  -2   1  -1  210.79    3.98
  -2   1  -1  205.10    4.29
  -2   1  -1  216.97    3.98
   2  -1   1  215.93    4.30
   2  -1   1  206.26    4.30
   2  -1   1  205.63    3.98
   2  -1   1  217.62    3.99
  -3   1  -1   29.29    0.65
  -3   1  -1   28.69    0.64
   3  -1   1   29.05    0.66
   3  -1   1   27.65    0.64
   3  -1   1   30.15    0.70
   3  -1   1   28.91    0.70
  -4   1  -1    2.47    0.14
  -4   1  -1    2.20    0.14
  -4   1  -1    2.76    0.15
   4  -1   1    2.84    0.15
   4  -1   1    2.58    0.16
   4  -1   1    2.64    0.15
  -5   1  -1    3.32    0.19
  -5   1  -1    3.13    0.17
   5  -1   1    3.20    0.18
   5  -1   1    2.99    0.19
  -6   1  -1   21.26    0.58
  -6   1  -1   20.26    0.58
   6  -1   1   20.07    0.58
   6  -1   1   20.37    0.60
  -7   1  -1    0.17    0.09
  -7   1  -1    0.15    0.10
   7  -1   1    0.02    0.09
  -8   1  -1   46.77    1.18
  -8   1  -1   46.51    1.05
   8  -1   1   47.09    1.20
  -9   1  -1    1.58    0.17
  -9   1  -1    1.50    0.21
   9  -1   1    1.54    0.22
 -10   0   1    3.19    0.28
 -10   0   1    3.92    0.27
  -9   0   1    5.03    0.28
  -9   0   1    5.92    0.34
  -9   0   1    5.28    0.33
   8   0  -1    1.28    0.18
  -8   0   1    1.22    0.17
  -8   0   1    1.28    0.16
  -8   0   1    1.22    0.14
   7   0  -1    1.80    0.18
  -7   0   1    1.66    0.17
  -7   0   1    1.59    0.15
   6   0  -1   57.05    1.24
   6   0  -1   55.68    1.21
  -6   0   1   54.70    1.22
  -6   0   1   52.99    1.22
   5   0  -1   31.77    0.75
   5   0  -1   30.43    0.74
  -5   0   1   32.40    0.75
  -5   0   1   32.09    0.80
  -5   0   1   32.31    0.75
   4   0  -1    1.08    0.09
   4   0  -1    0.95    0.10
   4   0  -1    1.24    0.10
   4   0  -1    0.96    0.10
  -4   0   1    1.01    0.10
  -4   0   1    1.01    0.09
  -4   0   1    1.05    0.09
  -4   0   1    1.14    0.11
   3   0  -1    9.65    0.27
   3   0  -1    9.85    0.28
   3   0  -1    9.90    0.27
  -3   0   1    9.82    0.29
  -3   0   1    9.83    0.29
  -3   0   1    9.49    0.26
   2   0  -1   15.04    0.35
   2   0  -1   14.79    0.34
   2   0  -1   14.98    0.37
  -2   0   1   15.68    0.34
  -2   0   1   15.03    0.34
  -2   0   1   14.83    0.37
  -2   0   1   15.02    0.37
   1   0  -1    0.03    0.03
   1   0  -1    0.07    0.02
   1   0  -1    0.01    0.01
   1   0  -1    0.06    0.03
   1   0  -1    0.06    0.03
  -1   0   1    0.12    0.02
  -1   0   1    0.02    0.03
  -1   0   1    0.04    0.02
  -1   0   1    0.12    0.03
  -1   0   1    0.07    0.03
   0   0  -1  229.76    4.40
   0   0  -1  230.38    4.39
   0   0  -1  232.78    4.38
   0   0   1  238.23    4.79
   0   0   1  229.96    4.46
   0   0   1  228.16    4.45
   0   0   1  230.31    4.13
   0   0   1  231.44    4.79
  -1   0  -1  194.27    3.59
  -1   0  -1  194.24    3.60
  -1   0  -1  168.73    3.88
  -1   0  -1  192.45    3.88
   1   0   1  197.24    3.60
   1   0   1  195.96    3.89
   1   0   1  197.90    3.89
  -2   0  -1    0.92    0.07
  -2   0  -1    0.87    0.07
  -2   0  -1    0.99    0.07
  -2   0  -1    0.99    0.07
   2   0   1    0.66    0.06
   2   0   1    0.90    0.06
   2   0   1    0.96    0.07
   2   0   1    0.86    0.07
  -3   0  -1   58.51    1.25
  -3   0  -1   58.02    1.16
  -3   0  -1   57.68    1.25
  -3   0  -1   55.50    1.16
   3   0   1   57.89    1.17
   3   0   1   57.97    1.16
  -4   0  -1    0.12    0.06
  -4   0  -1    0.06    0.05
  -4   0  -1    0.06    0.05
  -4   0  -1    0.03    0.05
   4   0   1    0.06    0.05
   4   0   1    0.02    0.05
   4   0   1    0.01    0.03
  -5   0  -1    6.26    0.25
  -5   0  -1    7.11    0.28
  -5   0  -1    7.20    0.26
   5   0   1    6.43    0.25
   5   0   1    6.19    0.26
  -6   0  -1    2.99    0.18
  -6   0  -1    3.30    0.20
   6   0   1    2.77    0.19
   6   0   1    3.11    0.19
  -7   0  -1    0.04    0.07
  -7   0  -1    0.00    0.07
   7   0   1    0.07    0.09
  -8   0  -1    0.21    0.11
  -8   0  -1    0.29    0.12
   8   0   1    0.40    0.12
  -9   0  -1    5.56    0.33
  -9   0  -1    5.70    0.33
 -10   0  -1   -0.06    0.11
 -10   0  -1    0.04    0.10
   9  -1  -1    1.43    0.21
  -9   1   1    1.38    0.20
  -9   1   1    1.40    0.17
   8  -1  -1    0.21    0.12
  -8   1   1    0.23    0.11
  -8   1   1    0.16    0.12
  -8   1   1    0.48    0.11
   7  -1  -1    2.75    0.22
  -7   1   1    3.37    0.23
  -7   1   1    3.24    0.23
  -7   1   1    3.36    0.19
   6  -1  -1   40.76    0.96
   6  -1  -1   39.57    0.97
  -6   1   1   39.03    0.86
  -6   1   1   40.06    0.94
  -6   1   1   39.84    0.96
   5  -1  -1  244.87    4.75
   5  -1  -1  239.92    4.73
  -5   1   1  250.90    4.74
  -5   1   1  249.76    4.73
  -5   1   1  246.73    4.41
   4  -1  -1   -0.03    0.05
   4  -1  -1    0.04    0.06
   4  -1  -1    0.01    0.05
  -4   1   1    0.05    0.04
  -4   1   1    0.04    0.05
  -4   1   1    0.04    0.05
  -4   1   1   -0.03    0.05
   3  -1  -1    6.31    0.22
   3  -1  -1    6.66    0.22
   3  -1  -1    6.62    0.23
  -3   1   1    6.43    0.21
  -3   1   1    6.71    0.19
  -3   1   1    6.33    0.21
  -3   1   1    6.25    0.22
   2  -1  -1  102.41    1.97
   2  -1  -1   99.73    2.12
   2  -1  -1  100.72    2.12
   2  -1  -1  104.06    1.98
  -2   1   1  102.56    1.83
  -2   1   1  103.22    1.97
  -2   1   1  101.90    1.96
   1  -1  -1  174.68    3.24
   1  -1  -1  168.66    3.47
   1  -1  -1  172.88    3.50
   1  -1  -1  174.83    3.50
   1  -1  -1  174.18    3.24
  -1   1   1  170.31    3.23
  -1   1   1  174.39    3.23
  -1   1   1  170.35    3.49
  -1   1   1  177.16    3.50
  -1   1   1  165.00    3.02
   0  -1  -1    0.94    0.05
   0  -1  -1    0.95    0.05
   0  -1  -1    0.94    0.04
   0   1   1    0.91    0.04
   0   1   1    0.94    0.05
   0   1   1    0.93    0.03
   0   1   1    0.98    0.05
  -1  -1  -1  183.92    3.60
  -1  -1  -1  191.83    3.93
  -1  -1  -1  190.83    3.97
  -1  -1  -1  185.81    3.62
   1   1   1  195.62    3.58
   1   1   1  191.76    3.91
  -2  -1  -1  169.70    3.43
  -2  -1  -1  171.96    3.17
  -2  -1  -1  173.47    3.43
  -2  -1  -1  165.92    3.17
   2   1   1  164.36    3.42
   2   1   1  166.12    3.17
   2   1   1  169.94    3.17
  -3  -1  -1   72.61    1.44
  -3  -1  -1   72.97    1.56
  -3  -1  -1   75.47    1.44
  -3  -1  -1   74.06    1.55
   3   1   1   72.44    1.43
   3   1   1   74.07    1.44
   3   1   1   73.20    1.55
  -4  -1  -1    2.86    0.14
  -4  -1  -1    2.88    0.15
  -4  -1  -1    2.90    0.14
  -4  -1  -1    2.95    0.15
   4   1   1    3.12    0.15
   4   1   1    2.85    0.13
  -5  -1  -1    0.12    0.06
  -5  -1  -1    0.16    0.06
  -5  -1  -1    0.07    0.06
  -5  -1  -1    0.14    0.06
   5   1   1    0.19    0.07
   5   1   1    0.08    0.06
  -6  -1  -1   11.38    0.37
  -6  -1  -1   10.81    0.39
  -6  -1  -1   10.53    0.36
   6   1   1   10.74    0.36
  -7  -1  -1    0.13    0.09
  -7  -1  -1    0.03    0.07
   7   1   1    0.02    0.09
  -8  -1  -1   45.45    1.13
  -8  -1  -1   45.34    1.12
   8   1   1   47.01    1.12
  -9  -1  -1    0.82    0.17
  -9  -1  -1    0.75    0.15
 -10  -1  -1    1.64    0.22
 -10  -1  -1    1.60    0.21
   9  -2  -1    0.89    0.20
  -9   2   1    1.16    0.16
  -9   2   1    0.92    0.18
   8  -2  -1    0.09    0.13
  -8   2   1    0.08    0.09
  -8   2   1    0.41    0.13
   7  -2  -1    0.20    0.11
  -7   2   1    0.08    0.07
  -7   2   1    0.16    0.10
   6  -2  -1   39.77    0.97
   6  -2  -1   38.55    0.96
  -6   2   1   37.72    0.94
  -6   2   1   38.14    0.84
  -6   2   1   38.19    0.93
   5  -2  -1   41.18    0.97
   5  -2  -1   41.10    0.98
  -5   2   1   41.25    0.86
  -5   2   1   40.66    0.96
  -5   2   1   42.10    0.95
   4  -2  -1    0.70    0.10
   4  -2  -1    0.58    0.09
   4  -2  -1    0.58    0.09
  -4   2   1    0.66    0.09
  -4   2   1    0.61    0.09
  -4   2   1    0.68    0.09
  -4   2   1    0.57    0.07
   3  -2  -1    6.80    0.25
   3  -2  -1    6.87    0.24
   3  -2  -1    6.91    0.26
   3  -2  -1    6.73    0.24
  -3   2   1    7.12    0.25
  -3   2   1    6.62    0.20
  -3   2   1    6.95    0.23
  -3   2   1    6.75    0.22
   2  -2  -1    1.82    0.11
   2  -2  -1    1.64    0.10
   2  -2  -1    1.67    0.10
   2  -2  -1    1.48    0.10
  -2   2   1    1.70    0.08
  -2   2   1    1.86    0.10
  -2   2   1    1.62    0.09
  -2   2   1    1.46    0.09
   1  -2  -1    2.44    0.11
   1  -2  -1    2.40    0.11
   1  -2  -1    2.31    0.11
  -1   2   1    2.29    0.09
  -1   2   1    2.42    0.08
  -1   2   1    2.33    0.09
   0  -2  -1  977.09   19.47
   0  -2  -1 1000.00   17.92
   0  -2  -1  924.81   17.85
   0  -2  -1  969.47   17.94
   0   2   1  900.23   17.87
  -1  -2  -1  729.16   13.94
   1   2   1  747.30   16.50
   1   2   1  712.41   13.48
  -2  -2  -1   17.51    0.38
  -2  -2  -1   16.96    0.35
  -2  -2  -1   17.41    0.38
  -2  -2  -1   17.12    0.36
  -2  -2  -1   17.59    0.36
   2   2   1   17.19    0.38
  -3  -2  -1    0.80    0.06
  -3  -2  -1    0.87    0.06
  -3  -2  -1    0.83    0.07
  -3  -2  -1    0.87    0.07
   3   2   1    0.79    0.06
  -4  -2  -1    8.50    0.25
  -4  -2  -1    9.20    0.27
  -4  -2  -1    9.36    0.26
  -4  -2  -1    8.97    0.27
   4   2   1    8.71    0.25
  -5  -2  -1    9.22    0.29
  -5  -2  -1    8.98    0.30
  -5  -2  -1    8.46    0.30
  -5  -2  -1    8.93    0.28
   5   2   1    8.69    0.27
   5   2   1    8.47    0.26
  -6  -2  -1   17.57    0.53
  -6  -2  -1   17.35    0.49
  -6  -2  -1   18.38    0.49
   6   2   1   17.78    0.48
  -7  -2  -1    1.56    0.15
  -7  -2  -1    1.58    0.16
  -7  -2  -1    1.69    0.15
   7   2   1    1.62    0.14
  -8  -2  -1    1.61    0.17
  -8  -2  -1    1.54    0.17
  -9  -2  -1    7.70    0.37
  -9  -2  -1    8.71    0.40
 -10  -2  -1    0.33    0.14
 -10  -2  -1   -0.08    0.10
   8  -3  -1    0.08    0.14
  -8   3   1    0.01    0.10
  -8   3   1   -0.01    0.08
   7  -3  -1    1.71    0.21
   7  -3  -1    1.71    0.21
  -7   3   1    1.25    0.17
  -7   3   1    1.59    0.14
   6  -3  -1   25.04    0.74
   6  -3  -1   25.74    0.73
  -6   3   1   24.87    0.61
  -6   3   1   26.08    0.71
   5  -3  -1  153.18    3.12
   5  -3  -1  153.23    3.11
  -5   3   1  153.64    2.83
  -5   3   1  160.26    3.09
   4  -3  -1    4.06    0.22
   4  -3  -1    3.87    0.21
   4  -3  -1    4.14    0.23
  -4   3   1    4.26    0.17
  -4   3   1    3.96    0.20
   3  -3  -1    2.20    0.15
   3  -3  -1    2.05    0.14
   3  -3  -1    2.32    0.14
   3  -3  -1    2.14    0.15
  -3   3   1    2.07    0.13
  -3   3   1    2.08    0.13
  -3   3   1    2.07    0.10
   2  -3  -1   27.25    0.63
   2  -3  -1   27.53    0.66
   2  -3  -1   27.34    0.66
   2  -3  -1   26.87    0.62
  -2   3   1   26.90    0.60
  -2   3   1   26.76    0.59
  -2   3   1   27.01    0.53
   1  -3  -1   63.85    1.36
   1  -3  -1   64.28    1.36
   1  -3  -1   62.81    1.27
   1  -3  -1   63.88    1.27
  -1   3   1   65.03    1.25
   0  -3  -1    1.03    0.07
   0  -3  -1    1.10    0.07
   0  -3  -1    0.90    0.06
   0  -3  -1    1.04    0.06
   0  -3  -1    1.02    0.06
  -1  -3  -1  197.20    3.71
  -1  -3  -1  193.08    3.68
   1   3   1  197.34    3.62
  -2  -3  -1   41.74    0.80
  -2  -3  -1   41.58    0.80
   2   3   1   41.14    0.84
  -3  -3  -1   14.49    0.31
  -3  -3  -1   14.55    0.34
  -3  -3  -1   14.59    0.32
  -3  -3  -1   14.60    0.32
  -3  -3  -1   14.45    0.34
   3   3   1   14.16    0.33
   3   3   1   14.02    0.36
  -4  -3  -1    2.94    0.13
  -4  -3  -1    3.10    0.13
  -4  -3  -1    2.97    0.12
  -4  -3  -1    2.97    0.13
   4   3   1    2.35    0.10
   4   3   1    3.22    0.13
   4   3   1    3.08    0.15
  -5  -3  -1    8.43    0.26
  -5  -3  -1    8.50    0.29
  -5  -3  -1    8.69    0.28
  -5  -3  -1    8.86    0.27
   5   3   1    8.30    0.30
   5   3   1    8.46    0.24
   5   3   1    8.57    0.28
  -6  -3  -1    0.65    0.09
  -6  -3  -1    0.49    0.09
  -6  -3  -1    0.53    0.10
  -6  -3  -1    0.45    0.08
   6   3   1    0.48    0.09
  -7  -3  -1    0.04    0.07
  -7  -3  -1    0.05    0.07
  -7  -3  -1    0.07    0.07
  -8  -3  -1   22.92    0.66
  -8  -3  -1   23.13    0.71
  -8  -3  -1   23.20    0.66
  -9  -3  -1    0.00    0.10
  -9  -3  -1    0.00    0.09
 -10  -3  -1    0.60    0.15
 -10  -3  -1    0.41    0.14
  10   3   1    1.12    0.20
   8  -4  -1   -0.14    0.13
  -8   4   1   -0.03    0.07
   7  -4  -1    0.32    0.14
   7  -4  -1    0.27    0.14
  -7   4   1    0.23    0.08
   6  -4  -1   13.90    0.53
   6  -4  -1   14.42    0.53
  -6   4   1   15.02    0.50
  -6   4   1   14.13    0.39
   5  -4  -1   27.35    0.77
   5  -4  -1   27.11    0.76
  -5   4   1   28.98    0.73
  -5   4   1   27.29    0.61
   4  -4  -1    0.03    0.08
   4  -4  -1    0.05    0.07
   4  -4  -1   -0.08    0.06
  -4   4   1    0.00    0.06
  -4   4   1    0.04    0.04
   3  -4  -1    5.64    0.25
   3  -4  -1    5.56    0.26
   3  -4  -1    5.58    0.25
  -3   4   1    5.67    0.16
  -3   4   1    5.65    0.22
   2  -4  -1    0.07    0.06
   2  -4  -1    0.02    0.05
   2  -4  -1   -0.01    0.05
   2  -4  -1    0.04    0.06
  -2   4   1    0.03    0.05
   1  -4  -1    0.51    0.07
   1  -4  -1    0.48    0.07
   1  -4  -1    0.43    0.07
   1  -4  -1    0.51    0.07
  -1   4   1    0.47    0.05
   0  -4  -1  499.96   10.40
   0  -4  -1  499.01    9.50
   0  -4  -1  519.64   10.28
   0  -4  -1  510.95    9.51
   0  -4  -1  525.53    9.51
  -1  -4  -1  513.67    9.83
  -1  -4  -1  523.65    9.66
  -1  -4  -1  517.83    9.69
  -1  -4  -1  524.90    9.88
   1   4   1  514.51    9.55
   2   4   1    0.87    0.08
  -3  -4  -1    1.20    0.06
  -3  -4  -1    1.21    0.05
  -3  -4  -1    1.31    0.05
   3   4   1    1.32    0.10
  -4  -4  -1   14.82    0.34
  -4  -4  -1   14.61    0.37
  -4  -4  -1   14.81    0.37
  -4  -4  -1   15.09    0.35
  -4  -4  -1   15.44    0.34
   4   4   1   15.11    0.41
  -5  -4  -1    1.51    0.10
  -5  -4  -1    1.67    0.11
  -5  -4  -1    1.53    0.12
  -5  -4  -1    1.47    0.11
   5   4   1    1.60    0.10
   5   4   1    1.29    0.12
  -6  -4  -1   45.71    1.07
  -6  -4  -1   46.61    1.07
  -6  -4  -1   45.31    0.99
  -6  -4  -1   44.00    0.99
   6   4   1   45.72    1.04
   6   4   1   46.34    1.02
  -7  -4  -1   12.10    0.39
  -7  -4  -1   12.36    0.42
  -7  -4  -1   12.11    0.39
   7   4   1   11.90    0.43
   7   4   1   12.26    0.39
  -8  -4  -1    2.28    0.19
  -8  -4  -1    2.45    0.19
  -8  -4  -1    2.52    0.19
   8   4   1    2.48    0.22
  -9  -4  -1    4.70    0.28
  -9  -4  -1    4.70    0.28
   9   4   1    4.32    0.30
 -10  -4  -1    0.15    0.11
 -10  -4  -1    0.20    0.12
  10   4   1   -0.01    0.12
   7  -5  -1    0.23    0.14
   7  -5  -1    0.38    0.17
  -7   5   1    0.06    0.06
   6  -5  -1    7.60    0.40
   6  -5  -1    8.21    0.40
  -6   5   1    7.77    0.24
   5  -5  -1   55.09    1.33
   5  -5  -1   57.77    1.35
  -5   5   1   54.54    1.05
   4  -5  -1    6.96    0.34
   4  -5  -1    6.69    0.32
   4  -5  -1    6.82    0.32
  -4   5   1    6.85    0.16
   3  -5  -1    0.01    0.08
   3  -5  -1    0.01    0.07
   3  -5  -1   -0.02    0.06
   2  -5  -1    5.02    0.23
   2  -5  -1    5.15    0.22
   2  -5  -1    5.23    0.23
   2  -5  -1    4.95    0.23
   1  -5  -1   11.17    0.34
   1  -5  -1   10.82    0.32
   1  -5  -1   11.07    0.32
   1  -5  -1   10.78    0.34
   0  -5  -1    0.75    0.07
   0  -5  -1    0.77    0.07
   0  -5  -1    0.75    0.08
   0  -5  -1    0.51    0.07
   0  -5  -1    0.62    0.07
  -1  -5  -1   77.95    1.49
  -1  -5  -1   75.70    1.48
  -1  -5  -1   76.04    1.60
  -1  -5  -1   78.92    1.47
   2   5   1    0.59    0.08
   3   5   1   -0.07    0.04
  -4  -5  -1    5.23    0.15
  -4  -5  -1    5.09    0.15
  -4  -5  -1    5.32    0.15
  -4  -5  -1    5.45    0.15
  -4  -5  -1    5.48    0.15
   4   5   1    5.27    0.22
  -5  -5  -1   19.84    0.49
  -5  -5  -1   18.81    0.45
  -5  -5  -1   20.47    0.47
  -5  -5  -1   20.37    0.49
   5   5   1   19.83    0.54
  -6  -5  -1   19.12    0.49
  -6  -5  -1   20.01    0.53
  -6  -5  -1   19.53    0.52
  -6  -5  -1   19.47    0.49
   6   5   1   18.90    0.55
  -7  -5  -1    0.99    0.11
  -7  -5  -1    1.04    0.12
  -7  -5  -1    1.11    0.13
   7   5   1    1.09    0.09
   7   5   1    0.86    0.14
  -8  -5  -1    5.95    0.28
  -8  -5  -1    5.63    0.27
  -8  -5  -1    5.66    0.29
   8   5   1    5.76    0.31
   8   5   1    5.53    0.23
  -9  -5  -1    0.77    0.14
  -9  -5  -1    0.61    0.14
  -9  -5  -1    0.69    0.13
   9   5   1    0.87    0.17
 -10  -5  -1   -0.02    0.10
 -10  -5  -1    0.09    0.11
  10   5   1    0.11    0.13
   6  -6  -1    3.44    0.29
   6  -6  -1    2.88    0.27
   5  -6  -1   12.27    0.50
   5  -6  -1   12.59    0.50
   4  -6  -1    0.06    0.09
   4  -6  -1    0.09    0.10
   3  -6  -1    1.42    0.16
   3  -6  -1    1.42    0.16
   3  -6  -1    1.68    0.16
   2  -6  -1    0.25    0.09
   2  -6  -1    0.23    0.09
   2  -6  -1    0.21    0.08
   1  -6  -1    0.01    0.06
   1  -6  -1   -0.04    0.06
   1  -6  -1    0.01    0.06
   1  -6  -1    0.02    0.06
   0  -6  -1  159.83    3.10
   0  -6  -1  162.83    3.33
   0  -6  -1  162.61    3.10
   0  -6  -1  160.73    3.34
  -1  -6  -1  198.44    4.07
  -1  -6  -1  202.59    4.06
  -1  -6  -1  199.74    3.77
  -1  -6  -1  203.90    3.76
  -1  -6  -1  194.54    3.76
  -2  -6  -1    0.29    0.04
   2   6   1    0.31    0.08
   3   6   1    0.10    0.07
  -4  -6  -1    3.87    0.11
   4   6   1    3.91    0.21
  -5  -6  -1    0.07    0.04
  -5  -6  -1    0.07    0.04
  -5  -6  -1    0.03    0.04
  -5  -6  -1    0.08    0.05
   5   6   1    0.07    0.07
  -6  -6  -1   62.46    1.36
  -6  -6  -1   60.63    1.36
  -6  -6  -1   63.33    1.26
  -6  -6  -1   59.77    1.26
   6   6   1   61.87    1.37
  -7  -6  -1   26.64    0.71
  -7  -6  -1   26.23    0.70
  -7  -6  -1   25.95    0.65
  -7  -6  -1   27.07    0.65
   7   6   1   27.34    0.75
  -8  -6  -1    1.55    0.16
  -8  -6  -1    1.73    0.15
  -8  -6  -1    1.81    0.16
   8   6   1    1.89    0.20
  -9  -6  -1    0.52    0.12
  -9  -6  -1    0.86    0.15
  -9  -6  -1    0.78    0.13
   9   6   1    0.63    0.16
 -10  -6  -1   -0.10    0.08
 -10  -6  -1   -0.08    0.10
  10   6   1    0.10    0.14
   5  -7  -1   10.47    0.48
   5  -7  -1   10.26    0.48
   4  -7  -1    2.33    0.22
   4  -7  -1    2.97    0.24
   3  -7  -1    0.29    0.12
   3  -7  -1    0.35    0.12
   3  -7  -1    0.58    0.13
   2  -7  -1    1.03    0.15
   2  -7  -1    1.34    0.15
   2  -7  -1    1.05    0.13
   1  -7  -1    0.63    0.10
   1  -7  -1    0.50    0.10
   1  -7  -1    0.56    0.11
   0  -7  -1    0.59    0.09
   0  -7  -1    0.62    0.10
   0  -7  -1    0.49    0.09
   0  -7  -1    0.55    0.09
  -1  -7  -1   17.46    0.42
  -1  -7  -1   16.85    0.41
  -1  -7  -1   17.68    0.44
  -1  -7  -1   17.08    0.44
  -2  -7  -1    0.50    0.05
  -2  -7  -1    0.41    0.05
  -2  -7  -1    0.54    0.05
  -2  -7  -1    0.55    0.05
   3   7   1    0.16    0.08
   4   7   1    4.31    0.23
  -5  -7  -1   11.49    0.28
  -5  -7  -1   11.44    0.30
  -5  -7  -1   11.54    0.29
   5   7   1   12.02    0.42
  -6  -7  -1   26.23    0.64
  -6  -7  -1   26.19    0.59
  -6  -7  -1   26.13    0.59
  -6  -7  -1   26.92    0.65
   6   7   1   27.64    0.74
  -7  -7  -1    3.14    0.17
  -7  -7  -1    2.84    0.18
  -7  -7  -1    2.85    0.16
  -7  -7  -1    2.88    0.18
   7   7   1    2.76    0.23
  -8  -7  -1    0.76    0.11
  -8  -7  -1    0.57    0.12
  -8  -7  -1    0.71    0.11
   8   7   1    0.91    0.16
  -9  -7  -1    0.47    0.13
  -9  -7  -1    1.00    0.14
  -9  -7  -1    0.44    0.11
   9   7   1    0.81    0.18
   4  -8  -1    0.18    0.12
   4  -8  -1    0.14    0.12
   3  -8  -1    0.03    0.10
   3  -8  -1   -0.05    0.09
   2  -8  -1   -0.05    0.09
   2  -8  -1   -0.02    0.08
   2  -8  -1    0.00    0.10
   1  -8  -1    0.08    0.09
   1  -8  -1    0.14    0.10
   1  -8  -1    0.14    0.09
   0  -8  -1   38.32    0.88
   0  -8  -1   38.28    0.94
   0  -8  -1   38.71    0.88
   0  -8  -1   36.63    0.93
  -1  -8  -1   61.59    1.36
  -1  -8  -1   62.70    1.27
  -1  -8  -1   62.45    1.27
  -1  -8  -1   59.12    1.36
  -2  -8  -1    1.19    0.09
  -2  -8  -1    1.14    0.09
  -2  -8  -1    1.13    0.09
   3   8   1   -0.17    0.06
   4   8   1    0.56    0.12
   5   8   1    0.60    0.12
  -6  -8  -1   43.30    0.90
  -6  -8  -1   41.71    0.97
  -6  -8  -1   45.19    0.98
   6   8   1   45.59    1.10
  -7  -8  -1   25.77    0.62
  -7  -8  -1   27.33    0.69
  -7  -8  -1   26.66    0.68
   7   8   1   27.53    0.79
  -8  -8  -1    0.23    0.08
  -8  -8  -1    0.13    0.09
   8   8   1    0.21    0.13
  -9  -8  -1    0.04    0.09
  -9  -8  -1    0.09    0.10
   9   8   1   -0.01    0.12
   2  -9  -1    0.23    0.13
   2  -9  -1    0.53    0.16
   2  -9  -1    0.39    0.13
   1  -9  -1    0.14    0.10
   1  -9  -1    0.05    0.10
   1  -9  -1    0.02    0.10
   0  -9  -1    0.26    0.10
   0  -9  -1    0.19    0.09
   0  -9  -1    0.09    0.09
  -1  -9  -1    2.64    0.17
  -1  -9  -1    2.59    0.18
  -1  -9  -1    2.84    0.18
  -2  -9  -1    0.61    0.09
  -2  -9  -1    0.69    0.09
  -2  -9  -1    0.83    0.09
  -3  -9  -1    0.02    0.05
  -3  -9  -1    0.11    0.05
  -3  -9  -1   -0.02    0.04
   4   9   1    1.86    0.20
   5   9   1    2.72    0.23
  -6  -9  -1   15.49    0.39
  -6  -9  -1   14.46    0.38
  -6  -9  -1   14.86    0.35
   6   9   1   15.87    0.56
  -7  -9  -1    2.78    0.15
  -7  -9  -1    3.41    0.17
  -7  -9  -1    2.55    0.16
   7   9   1    2.80    0.25
  -8  -9  -1    0.06    0.09
  -8  -9  -1    0.12    0.07
   8   9   1    0.02    0.12
   0 -10  -1    6.37    0.30
   0 -10  -1    6.64    0.33
  -1 -10  -1   13.23    0.41
  -1 -10  -1   12.86    0.44
  -2 -10  -1    0.65    0.11
  -2 -10  -1    0.65    0.10
  -2 -10  -1    0.41    0.09
  -3 -10  -1    0.05    0.06
  -3 -10  -1   -0.01    0.06
  -3 -10  -1    0.00    0.05
   5  10   1    0.03    0.13
   6  10   1   19.09    0.66
   7  10   1   14.97    0.60
   6   9  -2    0.76    0.19
  -6  -9   2    0.46    0.09
  -6  -9   2    0.49    0.08
   5   9  -2    0.58    0.16
  -5  -9   2    0.51    0.07
  -5  -9   2    0.48    0.08
   4   9  -2   -0.11    0.11
  -4  -9   2    0.00    0.05
  -4  -9   2    0.04    0.05
  -3  -9   2    0.13    0.07
  -3  -9   2    0.19    0.07
  -3  -9   2    0.19    0.07
  -2  -9   2    0.05    0.07
  -2  -9   2    0.02    0.07
  -2  -9   2    0.11    0.08
  -1  -9   2    0.12    0.08
  -1  -9   2    0.16    0.09
   0  -9   2    0.54    0.13
   0  -9   2    0.40    0.11
   1  -9   2    0.25    0.11
   1  -9   2    0.20    0.13
   1  -9   2    0.06    0.11
   8   8  -2    0.02    0.13
  -8  -8   2   -0.08    0.08
  -8  -8   2    0.23    0.09
   7   8  -2    0.81    0.18
  -7  -8   2    0.84    0.11
  -7  -8   2    0.69    0.11
   6   8  -2    2.13    0.23
  -6  -8   2    2.42    0.16
  -6  -8   2    2.39    0.14
   5   8  -2    0.39    0.13
  -5  -8   2    0.36    0.07
  -5  -8   2    0.22    0.06
   4   8  -2    0.06    0.12
  -4  -8   2    0.08    0.06
  -4  -8   2    0.17    0.05
   3   8  -2    3.31    0.26
  -3  -8   2    3.81    0.15
  -3  -8   2    3.47    0.16
  -2  -8   2    0.16    0.07
  -2  -8   2    0.15    0.07
  -2  -8   2    0.08    0.07
  -1  -8   2    2.22    0.16
  -1  -8   2    2.35    0.16
  -1  -8   2    2.37    0.15
  -1  -8   2    2.04    0.16
   0  -8   2   13.78    0.43
   0  -8   2   13.70    0.43
   0  -8   2   13.88    0.46
   1  -8   2   -0.08    0.09
   1  -8   2   -0.02    0.09
   1  -8   2   -0.06    0.09
   2  -8   2    0.30    0.13
   2  -8   2    0.39    0.13
   2  -8   2    0.27    0.12
   3  -8   2    0.00    0.11
   3  -8   2    0.00    0.11
   8   7  -2    4.60    0.33
  -8  -7   2    4.83    0.25
  -8  -7   2    5.11    0.27
   7   7  -2    0.37    0.15
  -7  -7   2    0.41    0.09
  -7  -7   2    0.46    0.09
  -7  -7   2    0.43    0.10
   6   7  -2    0.08    0.11
  -6  -7   2    0.11    0.07
  -6  -7   2    0.05    0.06
  -6  -7   2    0.13    0.07
   5   7  -2    0.14    0.10
  -5  -7   2    0.14    0.06
  -5  -7   2    0.15    0.06
   4   7  -2    0.03    0.10
  -4  -7   2   -0.01    0.04
  -4  -7   2    0.04    0.05
   3   7  -2    1.91    0.19
  -3  -7   2    2.20    0.11
  -3  -7   2    1.99    0.11
   2   7  -2    0.50    0.12
  -2  -7   2    0.45    0.07
  -2  -7   2    0.41    0.07
  -2  -7   2    0.40    0.06
  -1  -7   2    0.03    0.06
  -1  -7   2   -0.01    0.06
  -1  -7   2    0.05    0.06
  -1  -7   2   -0.03    0.06
   0  -7   2    1.64    0.15
   0  -7   2    1.65    0.13
   0  -7   2    1.62    0.14
   0  -7   2    1.63    0.13
   1  -7   2    0.96    0.13
   1  -7   2    0.67    0.11
   1  -7   2    0.77    0.12
   2  -7   2    0.37    0.12
   2  -7   2    0.28    0.11
   2  -7   2    0.19    0.10
   3  -7   2    0.00    0.10
   3  -7   2   -0.03    0.09
   3  -7   2   -0.13    0.10
   4  -7   2    0.23    0.13
   4  -7   2    0.54    0.16
   9   6  -2    1.16    0.22
  -9  -6   2    1.21    0.17
  -9  -6   2    1.59    0.18
  -9  -6   2    1.36    0.17
   8   6  -2    0.34    0.14
  -8  -6   2    0.37    0.11
  -8  -6   2    0.25    0.10
  -8  -6   2    0.33    0.11
   7   6  -2    3.88    0.28
  -7  -6   2    3.98    0.21
  -7  -6   2    4.03    0.22
  -7  -6   2    3.71    0.20
   6   6  -2    0.30    0.11
  -6  -6   2    0.25    0.07
  -6  -6   2    0.26    0.07
  -6  -6   2    0.31    0.08
  -6  -6   2    0.44    0.08
   5   6  -2    5.63    0.29
  -5  -6   2    5.52    0.19
  -5  -6   2    5.48    0.21
  -5  -6   2    5.21    0.19
  -5  -6   2    5.26    0.20
   4   6  -2    3.70    0.23
  -4  -6   2    4.01    0.15
  -4  -6   2    3.73    0.14
  -4  -6   2    3.70    0.15
  -4  -6   2    3.82    0.15
   3   6  -2   30.38    0.78
  -3  -6   2   30.21    0.62
  -3  -6   2   29.47    0.67
  -3  -6   2   29.96    0.63
   2   6  -2    0.15    0.09
  -2  -6   2    0.13    0.05
  -2  -6   2    0.19    0.05
  -2  -6   2    0.14    0.04
  -1  -6   2    0.52    0.07
  -1  -6   2    0.61    0.08
  -1  -6   2    0.83    0.08
   0  -6   2   22.29    0.58
   0  -6   2   21.06    0.54
   0  -6   2   23.06    0.55
   0  -6   2   21.84    0.58
   1  -6   2    0.19    0.08
   1  -6   2    0.33    0.09
   1  -6   2    0.21    0.09
   1  -6   2    0.31    0.08
   2  -6   2    0.05    0.08
   2  -6   2    0.07    0.08
   2  -6   2    0.07    0.09
   3  -6   2    1.01    0.15
   3  -6   2    0.93    0.15
   3  -6   2    0.54    0.12
   4  -6   2    0.93    0.16
   4  -6   2    0.66    0.14
   5  -6   2   -0.02    0.10
   5  -6   2    0.16    0.12
   6  -6   2    2.44    0.26
   6  -6   2    2.04    0.24
   9   5  -2    8.83    0.45
   9   5  -2    8.91    0.29
  -9  -5   2    8.38    0.38
  -9  -5   2    8.91    0.41
  -9  -5   2    8.33    0.38
   8   5  -2    9.18    0.44
   8   5  -2    9.16    0.26
  -8  -5   2    9.04    0.36
  -8  -5   2    9.19    0.38
  -8  -5   2    8.60    0.35
   7   5  -2    0.42    0.13
  -7  -5   2    0.49    0.10
  -7  -5   2    0.53    0.10
  -7  -5   2    0.43    0.10
   6   5  -2    5.61    0.31
  -6  -5   2    5.94    0.24
  -6  -5   2    6.47    0.26
  -6  -5   2    6.29    0.24
  -6  -5   2    6.03    0.25
   5   5  -2    0.55    0.12
  -5  -5   2    0.39    0.08
  -5  -5   2    0.58    0.08
  -5  -5   2    0.43    0.07
  -5  -5   2    0.62    0.08
   4   5  -2    0.10    0.08
  -4  -5   2    0.04    0.05
  -4  -5   2    0.15    0.05
  -4  -5   2    0.10    0.05
   3   5  -2   13.66    0.44
  -3  -5   2   14.55    0.33
  -3  -5   2   14.52    0.34
  -3  -5   2   14.54    0.36
  -3  -5   2   14.17    0.35
   2   5  -2    5.33    0.25
  -2  -5   2    4.87    0.16
  -2  -5   2    5.10    0.16
  -2  -5   2    4.73    0.15
  -2  -5   2    5.15    0.15
   1   5  -2    3.06    0.19
  -1  -5   2    3.25    0.13
  -1  -5   2    3.27    0.14
  -1  -5   2    3.23    0.13
   0  -5   2    2.92    0.15
   0  -5   2    3.03    0.15
   0  -5   2    2.85    0.14
   0  -5   2    2.80    0.15
   1  -5   2    3.28    0.17
   1  -5   2    2.89    0.17
   1  -5   2    2.91    0.16
   1  -5   2    3.24    0.18
   2  -5   2    0.19    0.09
   2  -5   2    0.38    0.09
   2  -5   2    0.32    0.09
   3  -5   2    0.75    0.12
   3  -5   2    0.81    0.13
   3  -5   2    0.83    0.13
   4  -5   2    0.26    0.11
   4  -5   2    0.19    0.11
   5  -5   2    3.69    0.26
   5  -5   2    4.25    0.28
   6  -5   2    6.41    0.38
   6  -5   2    7.19    0.38
   7  -5   2    0.56    0.18
   7  -5   2    0.71    0.19
  10   4  -2    0.24    0.16
 -10  -4   2    0.08    0.11
 -10  -4   2    0.07    0.11
   9   4  -2    2.84    0.27
  -9  -4   2    2.38    0.22
  -9  -4   2    2.20    0.21
   8   4  -2    0.29    0.12
  -8  -4   2    0.28    0.11
  -8  -4   2    0.32    0.11
  -8  -4   2    0.41    0.11
   7   4  -2    7.36    0.36
   7   4  -2    7.67    0.28
  -7  -4   2    7.36    0.30
  -7  -4   2    7.19    0.30
  -7  -4   2    7.88    0.33
   6   4  -2    0.10    0.09
   6   4  -2    0.15    0.06
  -6  -4   2    0.13    0.07
  -6  -4   2    0.17    0.08
  -6  -4   2    0.17    0.07
  -6  -4   2    0.22    0.08
   5   4  -2   20.14    0.47
   5   4  -2   19.98    0.57
  -5  -4   2   20.37    0.49
  -5  -4   2   19.67    0.52
  -5  -4   2   19.95    0.49
  -5  -4   2   20.52    0.53
   4   4  -2   11.40    0.39
  -4  -4   2   12.12    0.31
  -4  -4   2   12.00    0.33
  -4  -4   2   11.88    0.33
  -4  -4   2   12.05    0.31
   3   4  -2  119.01    2.37
  -3  -4   2  119.98    2.29
  -3  -4   2  120.48    2.30
  -3  -4   2  122.23    2.30
  -3  -4   2  120.91    2.48
  -3  -4   2  121.31    2.48
   2   4  -2    1.48    0.12
  -2  -4   2    1.73    0.08
  -2  -4   2    1.66    0.08
  -2  -4   2    1.68    0.08
  -2  -4   2    1.75    0.08
   1   4  -2    1.47    0.12
  -1  -4   2    1.42    0.08
  -1  -4   2    1.50    0.08
  -1  -4   2    1.46    0.08
  -1  -4   2    1.41    0.09
   0  -4   2   16.65    0.40
   0  -4   2   17.43    0.43
   0  -4   2   16.80    0.41
   0  -4   2   16.74    0.40
   1  -4   2   11.10    0.34
   1  -4   2   11.14    0.35
   1  -4   2   12.19    0.34
   1  -4   2   11.47    0.33
   2  -4   2    6.93    0.28
   2  -4   2    6.90    0.26
   2  -4   2    6.76    0.27
   2  -4   2    7.02    0.27
   3  -4   2   17.16    0.51
   3  -4   2   18.55    0.55
   3  -4   2   18.47    0.51
  -4   4  -2    0.20    0.04
   4  -4   2    0.20    0.09
   4  -4   2    0.37    0.11
   4  -4   2    0.25    0.10
  -5   4  -2    0.05    0.05
   5  -4   2   -0.13    0.08
   5  -4   2   -0.11    0.09
  -6   4  -2    4.12    0.17
   6  -4   2    3.57    0.27
   6  -4   2    3.96    0.28
  -7   4  -2   -0.01    0.06
   7  -4   2    0.08    0.13
   7  -4   2   -0.01    0.11
  10   3  -2    0.17    0.13
 -10  -3   2    0.04    0.11
 -10  -3   2   -0.03    0.10
   9   3  -2    3.96    0.31
  -9  -3   2    4.57    0.29
  -9  -3   2    4.53    0.29
   8   3  -2    8.81    0.42
  -8  -3   2    9.30    0.41
  -8  -3   2    9.37    0.38
  -8  -3   2    8.69    0.36
   7   3  -2    0.53    0.13
  -7  -3   2    0.54    0.11
  -7  -3   2    0.56    0.11
  -7  -3   2    0.39    0.10
   6   3  -2   23.02    0.65
   6   3  -2   24.13    0.61
  -6  -3   2   23.29    0.60
  -6  -3   2   23.67    0.64
  -6  -3   2   22.82    0.59
   5   3  -2    1.94    0.16
   5   3  -2    1.67    0.12
  -5  -3   2    1.57    0.12
  -5  -3   2    1.69    0.13
  -5  -3   2    1.72    0.14
  -5  -3   2    1.77    0.12
   4   3  -2    2.12    0.15
   4   3  -2    2.22    0.11
  -4  -3   2    2.16    0.12
  -4  -3   2    2.18    0.11
  -4  -3   2    2.31    0.13
  -4  -3   2    2.03    0.12
  -3  -3   2   57.42    1.23
  -3  -3   2   58.39    1.24
  -3  -3   2   58.52    1.15
  -3  -3   2   58.77    1.15
  -3  -3   2   57.39    1.15
   2   3  -2   40.19    0.87
  -2  -3   2   39.97    0.79
  -2  -3   2   39.73    0.79
  -2  -3   2   40.28    0.86
  -2  -3   2   40.76    0.86
  -2  -3   2   40.00    0.80
   1   3  -2   31.74    0.71
  -1  -3   2   31.66    0.65
  -1  -3   2   32.19    0.69
  -1  -3   2   31.97    0.64
  -1  -3   2   31.60    0.64
   0   3  -2    4.70    0.19
   0  -3   2    4.89    0.15
   0  -3   2    5.19    0.16
   0  -3   2    5.15    0.17
   0  -3   2    4.95    0.16
  -1   3  -2   10.59    0.27
   1  -3   2   10.61    0.29
   1  -3   2   10.90    0.31
   1  -3   2   10.86    0.31
   1  -3   2   10.60    0.30
   1  -3   2   10.72    0.26
  -2   3  -2   14.43    0.37
  -2   3  -2   14.34    0.28
  -2   3  -2   14.19    0.28
   2  -3   2   14.27    0.39
   2  -3   2   14.39    0.41
   2  -3   2   13.77    0.41
   2  -3   2   14.47    0.40
  -3   3  -2    8.27    0.28
  -3   3  -2    8.17    0.21
   3  -3   2    8.03    0.31
   3  -3   2    8.37    0.32
   3  -3   2    8.44    0.30
   3  -3   2    8.18    0.30
  -4   3  -2    0.02    0.06
  -4   3  -2    0.04    0.05
   4  -3   2    0.10    0.08
   4  -3   2   -0.03    0.07
   4  -3   2    0.07    0.07
  -5   3  -2    1.75    0.15
  -5   3  -2    1.41    0.11
   5  -3   2    1.56    0.16
   5  -3   2    1.51    0.17
  -6   3  -2   10.37    0.40
  -6   3  -2   10.46    0.32
   6  -3   2   10.45    0.44
   6  -3   2   10.08    0.41
  -7   3  -2    0.69    0.11
  -7   3  -2    0.74    0.15
   7  -3   2    0.68    0.15
   7  -3   2    0.87    0.18
  -8   3  -2    0.09    0.08
   8  -3   2    0.13    0.13
  10   2  -2    1.32    0.22
 -10  -2   2    1.01    0.19
 -10  -2   2    1.16    0.19
   9   2  -2    3.19    0.27
  -9  -2   2    2.85    0.24
  -9  -2   2    3.10    0.24
   8   2  -2   -0.07    0.10
  -8  -2   2   -0.06    0.08
  -8  -2   2    0.02    0.08
   7   2  -2    6.33    0.32
  -7  -2   2    6.34    0.29
  -7  -2   2    6.40    0.29
  -7  -2   2    6.87    0.31
   6   2  -2   -0.08    0.08
  -6  -2   2   -0.07    0.06
  -6  -2   2    0.03    0.06
  -6  -2   2   -0.01    0.07
   5   2  -2   23.89    0.63
   5   2  -2   25.23    0.58
   5   2  -2   24.52    0.64
  -5  -2   2   24.96    0.60
  -5  -2   2   24.23    0.59
  -5  -2   2   24.35    0.64
  -5  -2   2   25.46    0.65
   4   2  -2   13.24    0.34
   4   2  -2   13.30    0.37
   4   2  -2   13.23    0.40
  -4  -2   2   13.72    0.38
  -4  -2   2   13.67    0.35
  -4  -2   2   14.07    0.39
  -4  -2   2   12.92    0.35
   3   2  -2  232.65    4.69
   3   2  -2  225.82    4.35
   3   2  -2  239.35    4.37
  -3  -2   2  234.44    4.38
  -3  -2   2  236.94    4.73
  -3  -2   2  230.69    4.38
  -3  -2   2  230.96    4.73
   2   2  -2    3.20    0.12
  -2  -2   2    3.26    0.12
  -2  -2   2    3.37    0.11
  -2  -2   2    3.17    0.11
  -2  -2   2    3.38    0.12
  -2  -2   2    3.43    0.12
   1   2  -2   38.42    0.81
  -1  -2   2   38.89    0.78
  -1  -2   2   39.05    0.77
  -1  -2   2   39.15    0.83
  -1  -2   2   40.08    0.77
   0   2  -2    0.65    0.07
   0   2  -2    0.50    0.04
   0  -2   2    0.55    0.05
   0  -2   2    0.51    0.04
   0  -2   2    0.51    0.05
  -1   2  -2   94.59    1.66
  -1   2  -2   92.52    1.82
  -1   2  -2   97.01    1.67
   1  -2   2   93.37    1.83
   1  -2   2   94.02    1.97
   1  -2   2   93.88    1.70
   1  -2   2   94.58    1.83
   1  -2   2   95.28    1.97
  -2   2  -2   51.16    1.03
  -2   2  -2   50.87    1.04
   2  -2   2   49.85    1.05
   2  -2   2   50.82    1.13
   2  -2   2   50.12    1.06
   2  -2   2   51.59    1.13
  -3   2  -2  124.22    2.42
  -3   2  -2  124.62    2.40
   3  -2   2  121.27    2.43
   3  -2   2  125.74    2.62
   3  -2   2  121.88    2.44
   3  -2   2  122.84    2.62
  -4   2  -2    1.40    0.12
  -4   2  -2    1.35    0.12
   4  -2   2    1.23    0.12
   4  -2   2    1.46    0.13
   4  -2   2    1.33    0.13
  -5   2  -2    0.11    0.07
  -5   2  -2    0.24    0.08
   5  -2   2    0.33    0.10
   5  -2   2    0.25    0.09
  -6   2  -2    5.71    0.28
   6  -2   2    5.15    0.29
   6  -2   2    6.03    0.30
  -7   2  -2    0.11    0.08
  -7   2  -2    0.18    0.10
   7  -2   2    0.14    0.10
   7  -2   2    0.27    0.12
  -8   2  -2    1.44    0.19
  -8   2  -2    1.04    0.14
   8  -2   2    1.11    0.19
  -9   2  -2    0.17    0.14
  -9   2  -2    0.06    0.10
   9  -2   2   -0.02    0.14
 -10  -1   2    0.36    0.13
 -10  -1   2    0.16    0.13
 -10  -1   2    0.11    0.11
  -9  -1   2    0.98    0.16
  -9  -1   2    0.98    0.17
  -9  -1   2    1.02    0.15
  -8  -1   2    4.42    0.24
  -8  -1   2    4.57    0.27
  -8  -1   2    4.32    0.27
  -7  -1   2    0.65    0.12
  -7  -1   2    0.54    0.10
  -7  -1   2    0.55    0.11
   6   1  -2   31.68    0.78
  -6  -1   2   33.24    0.79
  -6  -1   2   32.05    0.80
  -6  -1   2   33.43    0.85
   5   1  -2   -0.08    0.06
   5   1  -2    0.06    0.06
  -5  -1   2   -0.08    0.05
  -5  -1   2   -0.01    0.05
  -5  -1   2   -0.03    0.05
  -5  -1   2    0.04    0.07
   4   1  -2    3.30    0.17
   4   1  -2    3.66    0.15
   4   1  -2    3.61    0.16
  -4  -1   2    3.43    0.17
  -4  -1   2    3.55    0.16
  -4  -1   2    3.57    0.18
  -4  -1   2    3.79    0.16
   3   1  -2   74.31    1.45
   3   1  -2   74.18    1.58
   3   1  -2   74.51    1.48
   3   1  -2   74.74    1.47
  -3  -1   2   74.99    1.59
  -3  -1   2   75.19    1.59
  -3  -1   2   74.84    1.59
  -3  -1   2   75.58    1.47
  -3  -1   2   72.47    1.47
   2   1  -2  131.64    2.50
   2   1  -2  133.52    2.69
   2   1  -2  132.48    2.49
  -2  -1   2  133.68    2.51
  -2  -1   2  128.71    2.69
  -2  -1   2  131.60    2.71
  -2  -1   2  130.86    2.51
  -2  -1   2  134.51    2.71
   1   1  -2   79.72    1.53
   1   1  -2   80.38    1.53
   1   1  -2   81.05    1.65
  -1  -1   2   81.08    1.65
  -1  -1   2   78.78    1.54
  -1  -1   2   80.25    1.66
   0   1  -2   11.42    0.28
   0   1  -2   12.20    0.23
   0   1  -2   11.92    0.27
   0  -1   2   11.84    0.24
   0  -1   2   11.53    0.29
   0  -1   2   11.67    0.27
   0  -1   2   11.55    0.27
  -1   1  -2   53.62    1.10
  -1   1  -2   57.93    1.09
  -1   1  -2   56.38    1.18
   1  -1   2   55.18    1.10
   1  -1   2   56.71    1.19
   1  -1   2   55.69    1.02
   1  -1   2   54.17    1.18
   1  -1   2   56.23    1.10
  -2   1  -2   88.33    1.79
  -2   1  -2   93.35    1.93
  -2   1  -2   91.58    1.79
   2  -1   2   91.72    1.80
   2  -1   2   93.75    1.94
   2  -1   2   92.95    1.80
   2  -1   2   92.86    1.94
  -3   1  -2   28.98    0.67
  -3   1  -2   28.56    0.66
  -3   1  -2   29.73    0.71
   3  -1   2   29.44    0.67
   3  -1   2   29.41    0.68
   3  -1   2   31.03    0.73
   3  -1   2   30.30    0.72
  -4   1  -2    1.25    0.11
  -4   1  -2    0.82    0.09
  -4   1  -2    1.24    0.11
   4  -1   2    1.24    0.11
   4  -1   2    1.48    0.12
   4  -1   2    1.09    0.10
  -5   1  -2    0.46    0.09
  -5   1  -2    0.50    0.09
   5  -1   2    0.56    0.10
   5  -1   2    0.54    0.10
  -6   1  -2    4.35    0.23
  -6   1  -2    3.93    0.23
   6  -1   2    4.75    0.26
   6  -1   2    4.13    0.24
  -7   1  -2    2.01    0.19
  -7   1  -2    2.57    0.20
   7  -1   2    2.29    0.20
   7  -1   2    2.11    0.20
  -8   1  -2    6.35    0.35
   8  -1   2    6.59    0.35
  -9   1  -2    2.79    0.26
  -9   1  -2    2.86    0.22
   9  -1   2    2.54    0.26
  -9   0   2    2.77    0.22
  -9   0   2    2.96    0.25
  -9   0   2    2.95    0.25
  -8   0   2    1.48    0.18
  -8   0   2    1.41    0.17
  -8   0   2    1.38    0.15
   7   0  -2    2.05    0.18
  -7   0   2    2.15    0.19
  -7   0   2    2.44    0.17
  -7   0   2    2.11    0.19
   6   0  -2    3.90    0.22
  -6   0   2    3.70    0.21
  -6   0   2    3.91    0.22
  -6   0   2    3.69    0.19
   5   0  -2   11.40    0.35
   5   0  -2   11.39    0.37
  -5   0   2   11.57    0.37
  -5   0   2   11.34    0.36
  -5   0   2   11.90    0.39
  -5   0   2   11.57    0.32
   4   0  -2    3.94    0.18
   4   0  -2    4.18    0.19
  -4   0   2    3.97    0.16
  -4   0   2    4.08    0.18
  -4   0   2    4.34    0.20
  -4   0   2    4.22    0.18
  -4   0   2    4.00    0.19
   3   0  -2  173.02    3.35
   3   0  -2  178.09    3.36
   3   0  -2  181.50    3.62
  -3   0   2  174.84    3.13
  -3   0   2  177.17    3.36
  -3   0   2  175.37    3.63
  -3   0   2  173.79    3.62
   2   0  -2    0.75    0.06
   2   0  -2    0.83    0.07
   2   0  -2    0.77    0.07
  -2   0   2    0.79    0.05
  -2   0   2    0.85    0.07
  -2   0   2    0.79    0.06
  -2   0   2    0.74    0.07
  -2   0   2    0.84    0.07
  -2   0   2    0.75    0.07
   1   0  -2  111.76    2.07
   1   0  -2  109.58    2.10
   1   0  -2  112.12    2.11
   1   0  -2  110.89    2.27
  -1   0   2  113.09    2.10
  -1   0   2  108.94    2.27
  -1   0   2  108.43    1.96
  -1   0   2  108.22    2.26
  -1   0   2  112.98    2.27
   0   0  -2  125.78    2.63
   0   0  -2  129.64    2.44
   0   0  -2  129.17    2.39
   0   0  -2  127.83    2.44
   0   0   2  129.56    2.63
   0   0   2  130.79    2.28
   0   0   2  134.66    2.62
   0   0   2  125.52    2.44
  -1   0  -2  387.89    7.41
  -1   0  -2  384.87    7.35
   1   0   2  392.23    7.96
   1   0   2  392.92    6.96
   1   0   2  392.54    7.33
   1   0   2  399.95    7.31
   1   0   2  396.11    8.05
  -2   0  -2  219.54    4.10
  -2   0  -2  212.83    4.42
  -2   0  -2  220.80    4.10
  -2   0  -2  219.20    4.43
   2   0   2  221.05    4.43
   2   0   2  212.84    4.42
   2   0   2  218.82    4.10
  -3   0  -2  446.02    8.73
  -3   0  -2  432.98    8.09
  -3   0  -2  427.32    8.08
   3   0   2  421.65    8.09
   3   0   2  429.03    8.73
   3   0   2  439.30    8.09
  -4   0  -2   13.56    0.40
  -4   0  -2   13.80    0.38
  -4   0  -2   13.45    0.37
   4   0   2   13.88    0.38
   4   0   2   13.73    0.37
  -5   0  -2    0.91    0.11
  -5   0  -2    0.85    0.10
  -5   0  -2    1.18    0.12
   5   0   2    0.81    0.10
   5   0   2    1.06    0.11
  -6   0  -2    4.63    0.23
  -6   0  -2    4.66    0.23
   6   0   2    4.31    0.23
   6   0   2    4.20    0.23
  -7   0  -2    1.56    0.16
  -7   0  -2    1.88    0.18
   7   0   2    1.49    0.16
  -8   0  -2    2.41    0.21
  -8   0  -2    2.30    0.21
   8   0   2    1.95    0.20
  -9   0  -2    0.53    0.15
   9   0   2    0.68    0.17
 -10   0  -2   -0.03    0.12
 -10   0  -2    0.15    0.11
  -9   1   2    0.08    0.11
  -9   1   2    0.26    0.11
   8  -1  -2    1.82    0.21
  -8   1   2    1.54    0.18
  -8   1   2    1.61    0.19
  -8   1   2    1.77    0.17
   7  -1  -2    0.56    0.13
  -7   1   2    0.63    0.13
  -7   1   2    0.49    0.10
  -7   1   2    0.63    0.12
   6  -1  -2   17.60    0.53
   6  -1  -2   17.47    0.52
  -6   1   2   16.39    0.52
  -6   1   2   17.31    0.52
  -6   1   2   16.54    0.46
   5  -1  -2   11.83    0.39
   5  -1  -2   11.81    0.38
  -5   1   2   11.80    0.38
  -5   1   2   11.77    0.38
  -5   1   2   11.01    0.33
   4  -1  -2    0.03    0.06
   4  -1  -2    0.00    0.04
   4  -1  -2    0.05    0.06
  -4   1   2    0.04    0.05
  -4   1   2    0.05    0.06
  -4   1   2    0.08    0.06
  -4   1   2    0.13    0.06
   3  -1  -2   19.42    0.48
   3  -1  -2   19.32    0.48
   3  -1  -2   20.20    0.51
  -3   1   2   19.12    0.47
  -3   1   2   20.20    0.51
  -3   1   2   19.69    0.48
  -3   1   2   19.29    0.43
   2  -1  -2   64.75    1.36
   2  -1  -2   62.86    1.37
   2  -1  -2   63.41    1.36
   2  -1  -2   63.28    1.27
   2  -1  -2   64.54    1.27
  -2   1   2   64.49    1.27
  -2   1   2   63.11    1.37
  -2   1   2   63.06    1.17
  -2   1   2   63.95    1.37
  -2   1   2   61.85    1.26
  -2   1   2   64.98    1.36
   1  -1  -2   42.74    0.86
   1  -1  -2   42.11    0.93
   1  -1  -2   43.26    0.86
   1  -1  -2   43.94    0.93
   1  -1  -2   44.33    0.93
  -1   1   2   42.52    0.79
  -1   1   2   43.29    0.86
  -1   1   2   43.04    0.93
  -1   1   2   41.87    0.93
   0  -1  -2   62.30    1.29
   0  -1  -2   62.26    1.30
   0  -1  -2   62.86    1.20
   0   1   2   61.28    1.29
   0   1   2   62.36    1.20
   0   1   2   62.00    1.30
   0   1   2   61.70    1.12
   0   1   2   63.41    1.20
  -1  -1  -2  138.32    2.63
  -1  -1  -2  136.75    2.62
  -1  -1  -2  142.58    2.84
   1   1   2  137.86    2.82
   1   1   2  139.37    2.62
   1   1   2  139.28    2.45
   1   1   2  139.70    2.63
   1   1   2  141.44    2.84
  -2  -1  -2  138.17    2.82
  -2  -1  -2  141.48    2.82
  -2  -1  -2  133.32    2.61
  -2  -1  -2  137.05    2.61
   2   1   2  138.53    2.61
   2   1   2  132.04    2.81
   2   1   2  143.30    2.61
  -3  -1  -2   35.66    0.75
  -3  -1  -2   35.61    0.81
  -3  -1  -2   36.10    0.81
   3   1   2   35.35    0.80
   3   1   2   35.86    0.75
   3   1   2   36.14    0.76
  -4  -1  -2    5.27    0.19
  -4  -1  -2    5.02    0.20
  -4  -1  -2    4.98    0.19
  -4  -1  -2    5.10    0.21
   4   1   2    4.92    0.19
   4   1   2    4.91    0.19
   4   1   2    5.02    0.20
  -5  -1  -2    7.64    0.28
  -5  -1  -2    8.22    0.28
  -5  -1  -2    8.11    0.30
  -5  -1  -2    7.93    0.30
   5   1   2    8.13    0.27
   5   1   2    7.89    0.28
  -6  -1  -2   -0.03    0.07
  -6  -1  -2    0.08    0.07
  -6  -1  -2    0.03    0.07
   6   1   2    0.00    0.07
   6   1   2    0.07    0.07
  -7  -1  -2    8.65    0.34
  -7  -1  -2    8.16    0.34
   7   1   2    8.69    0.35
  -8  -1  -2   25.93    0.75
  -8  -1  -2   25.72    0.76
   8   1   2   28.07    0.76
  -9  -1  -2   12.42    0.50
  -9  -1  -2   12.74    0.49
 -10  -1  -2    0.04    0.12
 -10  -1  -2    0.16    0.12
   9  -2  -2    1.63    0.23
  -9   2   2    1.20    0.19
  -9   2   2    1.29    0.16
   8  -2  -2    3.62    0.29
  -8   2   2    3.65    0.28
  -8   2   2    3.30    0.22
   7  -2  -2    0.43    0.13
  -7   2   2    0.16    0.08
  -7   2   2    0.32    0.11
   6  -2  -2   13.19    0.46
   6  -2  -2   12.83    0.46
  -6   2   2   12.19    0.38
  -6   2   2   12.66    0.44
  -6   2   2   13.17    0.44
   5  -2  -2    0.62    0.12
   5  -2  -2    0.89    0.13
  -5   2   2    0.83    0.11
  -5   2   2    0.80    0.09
  -5   2   2    0.94    0.12
   4  -2  -2    0.00    0.06
   4  -2  -2   -0.07    0.06
   4  -2  -2    0.05    0.06
  -4   2   2    0.01    0.05
  -4   2   2   -0.01    0.04
  -4   2   2    0.01    0.05
   3  -2  -2   42.03    0.92
   3  -2  -2   40.98    0.98
   3  -2  -2   42.46    0.99
  -3   2   2   42.65    0.83
  -3   2   2   42.50    0.90
  -3   2   2   41.69    0.97
  -3   2   2   42.62    0.91
   2  -2  -2    0.05    0.05
   2  -2  -2    0.05    0.05
   2  -2  -2    0.17    0.05
   2  -2  -2    0.05    0.05
  -2   2   2    0.06    0.04
  -2   2   2    0.09    0.04
  -2   2   2    0.05    0.03
  -2   2   2    0.08    0.04
   1  -2  -2   53.40    1.15
   1  -2  -2   52.76    1.15
   1  -2  -2   54.52    1.07
   1  -2  -2   54.29    1.07
  -1   2   2   53.52    1.06
  -1   2   2   53.21    0.98
   0  -2  -2   68.69    1.32
   0  -2  -2   70.10    1.43
   0  -2  -2   68.55    1.32
   0   2   2   69.70    1.22
   0   2   2   66.55    1.31
   0   2   2   66.70    1.42
  -1  -2  -2  312.06    5.97
  -1  -2  -2  314.60    6.00
  -1  -2  -2  319.34    6.46
   1   2   2  308.36    6.36
   1   2   2  324.73    5.94
   1   2   2  314.43    5.86
  -2  -2  -2  138.12    2.66
  -2  -2  -2  143.98    2.88
  -2  -2  -2  139.96    2.88
  -2  -2  -2  142.16    2.67
   2   2   2  141.79    2.66
   2   2   2  141.81    2.61
  -3  -2  -2  438.84    8.41
  -3  -2  -2  454.44    9.14
  -3  -2  -2  460.09    9.05
  -3  -2  -2  445.92    8.38
   3   2   2  449.44    8.37
  -4  -2  -2   30.00    0.65
  -4  -2  -2   30.25    0.71
  -4  -2  -2   30.31    0.71
  -4  -2  -2   29.10    0.66
   4   2   2   29.49    0.64
   4   2   2   28.38    0.65
  -5  -2  -2    4.38    0.19
  -5  -2  -2    4.40    0.20
  -5  -2  -2    4.50    0.19
  -5  -2  -2    4.61    0.21
   5   2   2    4.46    0.19
   5   2   2    4.50    0.18
  -6  -2  -2    1.39    0.13
  -6  -2  -2    1.47    0.14
  -6  -2  -2    1.45    0.13
   6   2   2    1.41    0.12
  -7  -2  -2    3.74    0.22
  -7  -2  -2    3.67    0.23
  -7  -2  -2    3.85    0.22
   7   2   2    3.65    0.21
  -8  -2  -2    1.89    0.18
  -8  -2  -2    1.69    0.17
  -9  -2  -2    3.08    0.24
  -9  -2  -2    3.11    0.25
 -10  -2  -2    0.09    0.12
 -10  -2  -2    0.03    0.10
   8  -3  -2    0.77    0.19
  -8   3   2    0.49    0.11
  -8   3   2    0.78    0.16
   7  -3  -2    0.31    0.13
  -7   3   2    0.21    0.11
  -7   3   2    0.26    0.09
   6  -3  -2    1.84    0.19
   6  -3  -2    2.33    0.20
  -6   3   2    2.17    0.19
  -6   3   2    1.98    0.14
   5  -3  -2   44.01    1.04
   5  -3  -2   43.40    1.03
  -5   3   2   41.52    1.00
  -5   3   2   42.11    0.89
   4  -3  -2    5.24    0.25
   4  -3  -2    5.27    0.25
   4  -3  -2    4.86    0.25
  -4   3   2    4.83    0.22
  -4   3   2    5.31    0.22
  -4   3   2    4.96    0.19
   3  -3  -2    0.09    0.06
   3  -3  -2    0.01    0.06
   3  -3  -2    0.10    0.06
   3  -3  -2    0.15    0.07
  -3   3   2   -0.01    0.04
  -3   3   2    0.00    0.05
  -3   3   2    0.03    0.05
   2  -3  -2    4.21    0.18
   2  -3  -2    4.19    0.18
   2  -3  -2    4.17    0.19
   2  -3  -2    4.11    0.18
  -2   3   2    4.09    0.13
  -2   3   2    4.14    0.16
  -2   3   2    4.12    0.16
   1  -3  -2    7.64    0.24
   1  -3  -2    8.18    0.24
   1  -3  -2    7.94    0.23
   1  -3  -2    8.04    0.23
  -1   3   2    7.80    0.17
  -1   3   2    6.81    0.20
   0  -3  -2   54.91    1.07
   0  -3  -2   54.33    1.16
   0  -3  -2   55.15    1.08
   0   3   2   54.03    1.06
  -1  -3  -2   90.57    1.71
  -1  -3  -2   87.35    1.71
  -1  -3  -2   91.33    1.85
  -1  -3  -2   90.08    1.72
   1   3   2   90.43    1.84
   1   3   2   91.11    1.69
  -2  -3  -2   79.98    1.63
  -2  -3  -2   79.59    1.51
  -2  -3  -2   76.39    1.51
  -2  -3  -2   81.64    1.52
  -2  -3  -2   78.20    1.63
   2   3   2   78.54    1.50
   2   3   2   80.06    1.62
  -3  -3  -2    9.48    0.25
  -3  -3  -2    8.78    0.23
  -3  -3  -2    9.36    0.23
  -3  -3  -2    9.09    0.24
  -3  -3  -2    9.04    0.24
   3   3   2    9.18    0.25
  -4  -3  -2   13.94    0.37
  -4  -3  -2   13.68    0.34
  -4  -3  -2   13.43    0.34
  -4  -3  -2   13.60    0.36
   4   3   2   13.58    0.33
   4   3   2   13.04    0.36
  -5  -3  -2   11.93    0.36
  -5  -3  -2   11.47    0.33
  -5  -3  -2   11.80    0.36
  -5  -3  -2   11.88    0.34
   5   3   2   11.87    0.32
  -6  -3  -2    4.22    0.22
  -6  -3  -2    4.49    0.23
  -6  -3  -2    4.38    0.20
  -6  -3  -2    4.11    0.20
   6   3   2    4.32    0.19
  -7  -3  -2   19.56    0.56
  -7  -3  -2   20.19    0.56
  -7  -3  -2   20.19    0.61
  -8  -3  -2   39.87    1.00
  -8  -3  -2   41.20    1.00
  -9  -3  -2   22.40    0.68
  -9  -3  -2   22.31    0.69
 -10  -3  -2    0.24    0.13
 -10  -3  -2    0.14    0.11
   8  -4  -2    2.00    0.25
  -8   4   2    2.61    0.19
   7  -4  -2   -0.16    0.10
   7  -4  -2   -0.05    0.12
  -7   4   2    0.05    0.07
   6  -4  -2   12.04    0.48
   6  -4  -2   12.54    0.49
  -6   4   2   13.08    0.46
  -6   4   2   12.22    0.37
   5  -4  -2    0.85    0.15
   5  -4  -2    0.86    0.15
  -5   4   2    1.01    0.10
  -5   4   2    0.89    0.13
   4  -4  -2    0.04    0.08
   4  -4  -2    0.06    0.08
   4  -4  -2    0.08    0.09
  -4   4   2    0.03    0.06
  -4   4   2    0.02    0.04
   3  -4  -2    6.31    0.26
   3  -4  -2    6.34    0.28
   3  -4  -2    6.23    0.27
  -3   4   2    6.20    0.18
  -3   4   2    6.30    0.24
   2  -4  -2    0.01    0.06
   2  -4  -2    0.05    0.06
   2  -4  -2    0.11    0.06
   2  -4  -2    0.04    0.06
  -2   4   2    0.06    0.03
  -2   4   2    0.02    0.03
  -2   4   2    0.04    0.04
   1  -4  -2    7.76    0.26
   1  -4  -2    7.55    0.24
   1  -4  -2    7.74    0.25
   1  -4  -2    7.95    0.24
  -1   4   2    7.82    0.22
   0  -4  -2    0.10    0.04
   0  -4  -2   -0.02    0.04
   0  -4  -2    0.10    0.04
   0  -4  -2    0.01    0.04
  -1  -4  -2   11.74    0.29
  -1  -4  -2   11.61    0.27
  -1  -4  -2   12.36    0.27
  -1  -4  -2   12.03    0.28
  -2  -4  -2   27.45    0.59
  -2  -4  -2   26.73    0.59
  -2  -4  -2   27.22    0.55
  -2  -4  -2   28.24    0.54
  -2  -4  -2   27.94    0.56
   2   4   2   27.88    0.59
  -3  -4  -2   99.31    2.04
  -3  -4  -2   97.97    2.04
  -3  -4  -2   99.79    1.88
  -3  -4  -2   99.09    1.89
  -3  -4  -2   98.68    1.88
   3   4   2   99.71    1.90
  -4  -4  -2    7.57    0.23
  -4  -4  -2    8.09    0.22
  -4  -4  -2    7.71    0.21
  -4  -4  -2    7.32    0.22
  -4  -4  -2    7.54    0.22
   4   4   2    7.66    0.25
   4   4   2    7.54    0.20
   4   4   2    7.63    0.21
  -5  -4  -2    7.95    0.26
  -5  -4  -2    7.86    0.26
  -5  -4  -2    7.65    0.24
  -5  -4  -2    7.35    0.24
   5   4   2    7.77    0.27
   5   4   2    7.57    0.24
  -6  -4  -2    0.03    0.06
  -6  -4  -2    0.11    0.06
  -6  -4  -2    0.02    0.06
  -6  -4  -2    0.00    0.06
   6   4   2    0.04    0.07
   6   4   2   -0.13    0.06
  -7  -4  -2    2.75    0.19
  -7  -4  -2    2.94    0.18
  -7  -4  -2    2.84    0.18
   7   4   2    2.76    0.20
   7   4   2    3.04    0.18
  -8  -4  -2    0.88    0.13
  -8  -4  -2    0.89    0.14
  -8  -4  -2    1.02    0.14
   8   4   2    0.93    0.15
  -9  -4  -2    6.24    0.32
  -9  -4  -2    6.45    0.33
   9   4   2    6.26    0.35
 -10  -4  -2    0.78    0.16
 -10  -4  -2    0.81    0.16
  10   4   2    0.56    0.16
   7  -5  -2    0.04    0.13
   7  -5  -2    0.01    0.13
  -7   5   2   -0.02    0.06
   6  -5  -2    0.06    0.12
   6  -5  -2    0.13    0.13
  -6   5   2    0.10    0.06
   5  -5  -2   55.85    1.32
   5  -5  -2   53.38    1.31
  -5   5   2   54.35    1.05
   4  -5  -2   15.74    0.51
   4  -5  -2   15.29    0.50
  -4   5   2   15.10    0.34
   3  -5  -2    1.14    0.13
   3  -5  -2    1.35    0.14
   3  -5  -2    1.20    0.14
   2  -5  -2    0.30    0.08
   2  -5  -2    0.34    0.08
   2  -5  -2    0.51    0.10
   2  -5  -2    0.59    0.10
   1  -5  -2    0.15    0.07
   1  -5  -2    0.15    0.06
   1  -5  -2    0.08    0.06
   1  -5  -2    0.12    0.06
   0  -5  -2   21.14    0.48
   0  -5  -2   20.07    0.51
   0  -5  -2   20.22    0.48
   0  -5  -2   20.68    0.47
   0  -5  -2   21.23    0.51
  -1  -5  -2   57.55    1.12
  -1  -5  -2   57.91    1.12
  -1  -5  -2   56.12    1.21
  -1  -5  -2   57.09    1.13
  -2  -5  -2   12.19    0.26
  -2  -5  -2   12.17    0.27
  -2  -5  -2   11.52    0.26
   2   5   2   11.98    0.33
  -3  -5  -2    5.41    0.14
  -3  -5  -2    5.28    0.14
  -3  -5  -2    5.65    0.14
  -3  -5  -2    5.57    0.15
   3   5   2    5.44    0.21
  -4  -5  -2    7.65    0.22
  -4  -5  -2    7.84    0.21
  -4  -5  -2    8.21    0.21
  -4  -5  -2    7.64    0.20
  -4  -5  -2    7.71    0.22
   4   5   2    8.18    0.27
  -5  -5  -2    2.25    0.12
  -5  -5  -2    2.19    0.12
  -5  -5  -2    2.23    0.13
  -5  -5  -2    2.37    0.13
   5   5   2    2.09    0.15
  -6  -5  -2    1.88    0.13
  -6  -5  -2    1.90    0.14
  -6  -5  -2    1.69    0.12
  -6  -5  -2    2.06    0.14
   6   5   2    1.90    0.10
   6   5   2    1.89    0.10
   6   5   2    2.11    0.16
  -7  -5  -2   22.19    0.62
  -7  -5  -2   21.88    0.58
  -7  -5  -2   20.46    0.56
   7   5   2   21.76    0.55
   7   5   2   22.30    0.62
  -8  -5  -2   27.93    0.74
  -8  -5  -2   28.50    0.80
  -8  -5  -2   27.84    0.74
   8   5   2   28.06    0.78
   8   5   2   28.53    0.71
  -9  -5  -2   18.23    0.59
  -9  -5  -2   19.72    0.65
  -9  -5  -2   18.31    0.59
   9   5   2   18.97    0.63
 -10  -5  -2    0.20    0.11
 -10  -5  -2    0.29    0.13
  10   5   2    0.39    0.15
   6  -6  -2    5.67    0.36
   6  -6  -2    5.79    0.37
   5  -6  -2    2.45    0.24
   5  -6  -2    2.61    0.24
   4  -6  -2    0.12    0.11
   4  -6  -2    0.07    0.10
   3  -6  -2    2.08    0.19
   3  -6  -2    1.93    0.17
   3  -6  -2    1.85    0.17
   2  -6  -2    0.46    0.10
   2  -6  -2    0.46    0.10
   2  -6  -2    0.54    0.10
   1  -6  -2    0.03    0.06
   1  -6  -2    0.15    0.07
   1  -6  -2    0.01    0.07
   1  -6  -2    0.05    0.07
   0  -6  -2   15.14    0.40
   0  -6  -2   15.98    0.41
   0  -6  -2   15.40    0.43
   0  -6  -2   16.04    0.43
  -1  -6  -2   13.20    0.32
  -1  -6  -2   13.12    0.33
  -1  -6  -2   12.64    0.34
  -2  -6  -2    8.50    0.22
  -2  -6  -2    8.78    0.21
  -2  -6  -2    8.23    0.22
  -2  -6  -2    8.70    0.21
   2   6   2    9.09    0.30
  -3  -6  -2    9.13    0.21
  -3  -6  -2    9.02    0.20
   3   6   2    9.17    0.30
  -4  -6  -2    0.19    0.04
  -4  -6  -2    0.28    0.04
  -4  -6  -2    0.23    0.04
  -4  -6  -2    0.23    0.04
  -4  -6  -2    0.21    0.04
   4   6   2    0.28    0.08
  -5  -6  -2    2.74    0.13
  -5  -6  -2    2.69    0.12
  -5  -6  -2    2.44    0.13
  -5  -6  -2    2.64    0.12
   5   6   2    2.57    0.17
  -6  -6  -2    0.11    0.06
  -6  -6  -2    0.15    0.06
  -6  -6  -2    0.05    0.05
  -6  -6  -2    0.08    0.06
   6   6   2    0.48    0.10
  -7  -6  -2    0.07    0.07
  -7  -6  -2    0.06    0.08
  -7  -6  -2    0.04    0.07
  -7  -6  -2    0.07    0.07
   7   6   2    0.09    0.09
  -8  -6  -2    0.25    0.09
  -8  -6  -2    0.12    0.08
  -8  -6  -2    0.24    0.10
   8   6   2    0.24    0.12
  -9  -6  -2    4.17    0.25
  -9  -6  -2    4.75    0.27
  -9  -6  -2    4.80    0.29
   9   6   2    4.54    0.17
   9   6   2    4.55    0.17
   9   6   2    4.35    0.30
 -10  -6  -2    1.88    0.19
 -10  -6  -2    1.49    0.18
  10   6   2    1.69    0.13
  10   6   2    1.74    0.23
   5  -7  -2   34.87    0.99
   5  -7  -2   33.05    0.97
   4  -7  -2   18.00    0.61
   4  -7  -2   17.34    0.60
   3  -7  -2    0.24    0.11
   3  -7  -2    0.05    0.11
   3  -7  -2    0.22    0.11
   2  -7  -2    1.01    0.13
   2  -7  -2    0.95    0.14
   2  -7  -2    0.91    0.13
   1  -7  -2   -0.09    0.06
   1  -7  -2    0.01    0.07
   1  -7  -2   -0.08    0.07
   0  -7  -2    4.36    0.20
   0  -7  -2    4.80    0.21
   0  -7  -2    4.45    0.20
   0  -7  -2    4.55    0.21
  -1  -7  -2   32.49    0.71
  -1  -7  -2   33.04    0.71
  -1  -7  -2   31.63    0.75
  -1  -7  -2   31.84    0.75
  -2  -7  -2    0.03    0.04
  -2  -7  -2   -0.03    0.04
  -2  -7  -2   -0.06    0.04
  -3  -7  -2    3.05    0.10
  -3  -7  -2    3.14    0.10
  -3  -7  -2    2.93    0.10
   3   7   2    3.06    0.18
  -4  -7  -2    1.04    0.06
  -4  -7  -2    1.12    0.07
   4   7   2    0.77    0.11
  -5  -7  -2    0.09    0.04
  -5  -7  -2    0.18    0.05
  -5  -7  -2    0.10    0.04
  -5  -7  -2    0.12    0.05
   5   7   2    0.02    0.07
  -6  -7  -2    0.17    0.06
  -6  -7  -2    0.32    0.07
  -6  -7  -2    0.24    0.07
  -6  -7  -2    0.34    0.06
   6   7   2    0.39    0.11
  -7  -7  -2   10.73    0.33
  -7  -7  -2   10.18    0.35
  -7  -7  -2   10.25    0.35
  -7  -7  -2   10.21    0.33
   7   7   2   10.62    0.41
  -8  -7  -2   10.03    0.36
  -8  -7  -2   10.36    0.36
  -8  -7  -2   10.37    0.39
   8   7   2   10.73    0.44
  -9  -7  -2    8.71    0.39
  -9  -7  -2    8.10    0.34
  -9  -7  -2    8.54    0.35
   9   7   2    8.57    0.43
 -10  -7  -2    0.01    0.10
 -10  -7  -2    0.14    0.12
 -10  -7  -2   -0.02    0.10
  10   7   2    0.18    0.15
   4  -8  -2    0.30    0.14
   4  -8  -2    0.25    0.14
   3  -8  -2    0.34    0.13
   3  -8  -2    0.72    0.15
   2  -8  -2    0.76    0.13
   2  -8  -2    0.57    0.14
   2  -8  -2    0.89    0.14
   1  -8  -2    0.01    0.08
   1  -8  -2    0.05    0.09
   1  -8  -2    0.05    0.09
   0  -8  -2   17.84    0.52
   0  -8  -2   17.34    0.48
   0  -8  -2   17.10    0.48
   0  -8  -2   17.13    0.51
  -1  -8  -2   29.84    0.73
  -1  -8  -2   29.04    0.73
  -1  -8  -2   29.43    0.68
  -1  -8  -2   30.26    0.68
  -2  -8  -2    6.28    0.21
  -2  -8  -2    6.31    0.20
  -2  -8  -2    5.72    0.20
  -2  -8  -2    5.79    0.21
  -3  -8  -2    0.37    0.05
  -3  -8  -2    0.30    0.05
   4   8   2   -0.06    0.07
  -5  -8  -2    0.22    0.04
  -5  -8  -2    0.23    0.05
  -5  -8  -2    0.23    0.04
   5   8   2    0.27    0.10
  -6  -8  -2    2.46    0.14
  -6  -8  -2    2.27    0.13
  -6  -8  -2    2.48    0.12
   6   8   2    2.01    0.19
  -7  -8  -2    3.10    0.16
  -7  -8  -2    2.93    0.18
  -7  -8  -2    2.78    0.17
   7   8   2    3.20    0.24
  -8  -8  -2    0.12    0.09
  -8  -8  -2    0.09    0.07
   8   8   2    0.04    0.11
  -9  -8  -2    1.26    0.17
  -9  -8  -2    1.11    0.14
  -9  -8  -2    1.47    0.15
   9   8   2    1.35    0.21
   3  -9  -2    0.51    0.16
   3  -9  -2    0.34    0.14
   2  -9  -2    0.38    0.13
   2  -9  -2    0.34    0.13
   2  -9  -2    0.30    0.14
   1  -9  -2   -0.11    0.10
   1  -9  -2    0.01    0.09
   1  -9  -2   -0.06    0.09
   0  -9  -2    0.70    0.12
   0  -9  -2    0.46    0.10
   0  -9  -2    0.59    0.12
  -1  -9  -2   15.71    0.44
  -1  -9  -2   15.90    0.47
  -1  -9  -2   15.96    0.48
  -1  -9  -2   15.27    0.44
  -2  -9  -2    1.47    0.12
  -2  -9  -2    1.52    0.13
  -2  -9  -2    1.65    0.12
  -3  -9  -2    1.19    0.09
  -3  -9  -2    1.08    0.09
  -3  -9  -2    1.14    0.09
   4   9   2   -0.03    0.09
   5   9   2    0.97    0.15
  -6  -9  -2    2.88    0.12
  -6  -9  -2    2.85    0.14
  -6  -9  -2    2.79    0.14
   6   9   2    2.88    0.23
  -7  -9  -2    1.88    0.14
  -7  -9  -2    1.74    0.12
  -7  -9  -2    1.99    0.14
   7   9   2    1.97    0.21
  -8  -9  -2    2.35    0.18
  -8  -9  -2    2.39    0.16
   8   9   2    2.58    0.25
   1 -10  -2   -0.04    0.12
   1 -10  -2    0.01    0.11
   1 -10  -2    0.18    0.12
   0 -10  -2    7.32    0.35
   0 -10  -2    7.69    0.32
   0 -10  -2    7.03    0.32
  -1 -10  -2   22.06    0.64
  -1 -10  -2   22.38    0.59
  -2 -10  -2    5.04    0.22
  -2 -10  -2    5.15    0.24
  -2 -10  -2    5.60    0.24
  -3 -10  -2    0.16    0.06
  -3 -10  -2   -0.02    0.06
  -3 -10  -2    0.07    0.06
   5  10   2   -0.01    0.11
   6  10   2    4.68    0.30
  -7 -10  -2    7.70    0.26
  -7 -10  -2    7.76    0.26
   7  10   2    7.10    0.39
  -3 -11  -2    0.11    0.07
  -3 -11  -2    0.13    0.08
   5   9  -3    6.15    0.39
  -5  -9   3    5.62    0.24
  -5  -9   3    5.90    0.22
   4   9  -3    1.16    0.21
  -4  -9   3    0.54    0.09
  -4  -9   3    0.63    0.09
  -3  -9   3    0.14    0.08
  -3  -9   3    0.10    0.08
  -3  -9   3    0.00    0.07
  -2  -9   3    0.09    0.09
  -2  -9   3    0.27    0.09
  -1  -9   3    0.35    0.10
  -1  -9   3    0.33    0.11
   0  -9   3    0.19    0.11
   0  -9   3    0.27    0.11
   7   8  -3    0.78    0.18
  -7  -8   3    0.91    0.12
   6   8  -3    5.09    0.35
  -6  -8   3    5.52    0.23
   5   8  -3    3.87    0.30
  -5  -8   3    4.00    0.20
  -5  -8   3    4.48    0.19
   4   8  -3    1.96    0.22
  -4  -8   3    2.27    0.15
  -4  -8   3    2.14    0.13
   3   8  -3    0.50    0.14
  -3  -8   3    0.44    0.09
  -3  -8   3    0.56    0.08
  -2  -8   3    1.10    0.11
  -2  -8   3    0.90    0.11
  -2  -8   3    0.84    0.11
  -1  -8   3    1.18    0.13
  -1  -8   3    1.18    0.13
  -1  -8   3    1.19    0.14
   0  -8   3    5.63    0.29
   0  -8   3    5.69    0.27
   0  -8   3    5.87    0.27
   1  -8   3    1.99    0.19
   1  -8   3    2.22    0.19
   1  -8   3    2.19    0.21
   2  -8   3    0.61    0.14
   2  -8   3    0.80    0.15
   2  -8   3    0.70    0.16
   8   7  -3    0.42    0.17
  -8  -7   3    0.26    0.10
  -8  -7   3    0.28    0.11
   7   7  -3   -0.01    0.12
  -7  -7   3    0.21    0.09
   6   7  -3    6.60    0.37
  -6  -7   3    6.54    0.26
   5   7  -3   15.42    0.57
  -5  -7   3   15.28    0.45
  -5  -7   3   15.45    0.41
   4   7  -3    1.34    0.18
  -4  -7   3    1.17    0.10
  -4  -7   3    1.26    0.11
   3   7  -3    0.31    0.12
  -3  -7   3    0.25    0.07
  -3  -7   3    0.32    0.07
  -3  -7   3    0.43    0.07
   2   7  -3   -0.03    0.09
  -2  -7   3    0.13    0.06
  -2  -7   3    0.04    0.06
  -2  -7   3   -0.05    0.05
  -1  -7   3    1.01    0.11
  -1  -7   3    1.08    0.12
  -1  -7   3    0.89    0.11
  -1  -7   3    1.04    0.11
   0  -7   3    0.02    0.07
   0  -7   3   -0.04    0.07
   0  -7   3    0.10    0.08
   1  -7   3    1.31    0.16
   1  -7   3    1.27    0.15
   1  -7   3    0.98    0.13
   2  -7   3    0.45    0.14
   2  -7   3    0.63    0.13
   2  -7   3    0.61    0.14
   3  -7   3    0.62    0.15
   3  -7   3    0.47    0.14
   4  -7   3    0.16    0.13
   4  -7   3    0.21    0.14
   9   6  -3    1.22    0.22
  -9  -6   3    1.13    0.17
  -9  -6   3    1.39    0.17
   8   6  -3    0.81    0.18
  -8  -6   3    0.75    0.14
  -8  -6   3    0.86    0.13
   7   6  -3    0.36    0.14
  -7  -6   3    0.25    0.10
  -7  -6   3    0.48    0.10
  -7  -6   3    0.32    0.09
   6   6  -3    5.58    0.33
  -6  -6   3    5.95    0.26
  -6  -6   3    6.40    0.25
  -6  -6   3    5.74    0.24
   5   6  -3   11.14    0.44
  -5  -6   3   10.69    0.34
  -5  -6   3   10.02    0.34
  -5  -6   3   11.16    0.32
   4   6  -3    7.01    0.33
  -4  -6   3    7.05    0.23
  -4  -6   3    6.60    0.24
  -4  -6   3    7.55    0.23
   3   6  -3    0.22    0.10
  -3  -6   3    0.36    0.07
  -3  -6   3    0.23    0.06
  -3  -6   3    0.30    0.06
   2   6  -3    2.74    0.20
  -2  -6   3    2.74    0.14
  -2  -6   3    2.63    0.13
  -2  -6   3    2.69    0.14
  -1  -6   3    2.88    0.16
  -1  -6   3    2.83    0.15
  -1  -6   3    2.98    0.15
   0  -6   3   24.86    0.67
   0  -6   3   24.80    0.63
   0  -6   3   25.66    0.62
   0  -6   3   26.37    0.67
   1  -6   3   13.02    0.43
   1  -6   3   12.02    0.40
   1  -6   3   12.07    0.39
   2  -6   3    8.15    0.35
   2  -6   3    7.23    0.32
   2  -6   3    7.56    0.32
   3  -6   3    0.05    0.11
   3  -6   3   -0.05    0.10
   3  -6   3    0.08    0.10
   4  -6   3    0.00    0.10
   4  -6   3   -0.02    0.10
   5  -6   3    0.19    0.12
   5  -6   3    0.34    0.15
   9   5  -3    3.04    0.29
  -9  -5   3    2.86    0.23
  -9  -5   3    3.22    0.24
   8   5  -3    3.63    0.30
  -8  -5   3    3.77    0.24
  -8  -5   3    3.94    0.24
  -8  -5   3    3.81    0.26
   7   5  -3   -0.13    0.09
  -7  -5   3   -0.04    0.07
  -7  -5   3    0.07    0.08
  -7  -5   3   -0.07    0.07
   6   5  -3    9.11    0.40
  -6  -5   3    9.06    0.34
  -6  -5   3    9.54    0.32
  -6  -5   3    9.17    0.32
   5   5  -3   22.58    0.66
  -5  -5   3   23.16    0.56
  -5  -5   3   22.12    0.59
  -5  -5   3   23.28    0.60
  -5  -5   3   21.59    0.54
   4   5  -3    3.18    0.21
  -4  -5   3    2.94    0.15
  -4  -5   3    2.78    0.15
  -4  -5   3    3.07    0.15
   3   5  -3    0.15    0.08
  -3  -5   3    0.15    0.05
  -3  -5   3    0.24    0.05
  -3  -5   3    0.18    0.06
   2   5  -3   -0.04    0.06
  -2  -5   3    0.09    0.05
  -2  -5   3    0.04    0.05
  -2  -5   3    0.03    0.04
   1   5  -3    1.57    0.15
  -1  -5   3    1.40    0.11
  -1  -5   3    1.77    0.11
  -1  -5   3    1.75    0.11
   0  -5   3    0.96    0.10
   0  -5   3    0.87    0.09
   0  -5   3    1.00    0.10
   0  -5   3    0.97    0.10
   1  -5   3    3.37    0.18
   1  -5   3    3.40    0.19
   1  -5   3    3.70    0.21
   1  -5   3    3.43    0.18
   2  -5   3    0.11    0.08
   2  -5   3    0.04    0.07
   2  -5   3    0.07    0.08
   3  -5   3    3.40    0.24
   3  -5   3    3.87    0.24
   3  -5   3    3.46    0.22
   4  -5   3    0.20    0.11
   4  -5   3    0.31    0.11
   5  -5   3    1.34    0.18
   5  -5   3    1.78    0.20
   6  -5   3    1.20    0.19
   6  -5   3    1.26    0.20
   9   4  -3    2.62    0.26
  -9  -4   3    2.22    0.22
  -9  -4   3    2.25    0.21
   8   4  -3    2.15    0.23
  -8  -4   3    2.41    0.21
  -8  -4   3    2.75    0.21
  -8  -4   3    2.22    0.19
   7   4  -3    0.00    0.06
   7   4  -3    0.08    0.10
  -7  -4   3   -0.01    0.07
  -7  -4   3   -0.01    0.07
  -7  -4   3    0.12    0.09
   6   4  -3    1.31    0.17
   6   4  -3    1.49    0.11
  -6  -4   3    1.41    0.13
  -6  -4   3    1.51    0.14
  -6  -4   3    1.80    0.14
   5   4  -3   10.79    0.40
  -5  -4   3   10.71    0.35
  -5  -4   3   10.29    0.34
  -5  -4   3   10.49    0.32
  -5  -4   3   10.79    0.32
   4   4  -3   12.50    0.42
  -4  -4   3   12.78    0.37
  -4  -4   3   11.96    0.36
  -4  -4   3   12.64    0.35
  -4  -4   3   12.73    0.34
   3   4  -3    6.77    0.28
  -3  -4   3    6.19    0.21
  -3  -4   3    6.74    0.21
  -3  -4   3    6.35    0.22
   2   4  -3    1.95    0.15
  -2  -4   3    1.82    0.10
  -2  -4   3    1.82    0.11
  -2  -4   3    1.83    0.11
   1   4  -3    3.76    0.20
  -1  -4   3    3.61    0.15
  -1  -4   3    3.77    0.14
  -1  -4   3    3.51    0.15
   0  -4   3   77.49    1.56
   0  -4   3   77.65    1.69
   0  -4   3   80.48    1.58
   1  -4   3   51.08    1.12
   1  -4   3   46.96    1.04
   1  -4   3   46.58    1.10
   1  -4   3   48.48    1.03
   2  -4   3   26.18    0.70
   2  -4   3   27.49    0.71
   2  -4   3   26.14    0.67
   2  -4   3   25.65    0.65
   3  -4   3    1.14    0.13
   3  -4   3    1.06    0.13
   3  -4   3    1.17    0.14
   4  -4   3    2.13    0.18
   4  -4   3    2.55    0.21
   4  -4   3    2.71    0.21
  -5   4  -3    0.21    0.05
   5  -4   3    0.06    0.10
   5  -4   3    0.21    0.11
  -6   4  -3    5.75    0.19
   6  -4   3    5.87    0.33
   6  -4   3    5.41    0.33
  -7   4  -3    1.32    0.11
   7  -4   3    1.55    0.21
   7  -4   3    1.53    0.22
   9   3  -3    5.96    0.37
  -9  -3   3    7.15    0.36
  -9  -3   3    6.79    0.35
   8   3  -3   13.21    0.53
  -8  -3   3   13.51    0.48
  -8  -3   3   14.09    0.49
   7   3  -3    0.12    0.10
  -7  -3   3    0.17    0.09
  -7  -3   3   -0.02    0.07
  -7  -3   3    0.06    0.08
   6   3  -3    6.68    0.32
   6   3  -3    6.66    0.27
  -6  -3   3    6.82    0.28
  -6  -3   3    6.85    0.30
  -6  -3   3    7.03    0.28
   5   3  -3   14.40    0.40
   5   3  -3   14.39    0.46
  -5  -3   3   13.54    0.43
  -5  -3   3   13.39    0.42
  -5  -3   3   13.41    0.40
  -5  -3   3   13.97    0.39
   4   3  -3    7.55    0.25
   4   3  -3    7.78    0.31
  -4  -3   3    8.27    0.28
  -4  -3   3    8.04    0.26
  -4  -3   3    8.07    0.27
  -4  -3   3    7.83    0.25
   3   3  -3    1.25    0.12
  -3  -3   3    1.11    0.09
  -3  -3   3    1.30    0.10
  -3  -3   3    1.24    0.09
  -3  -3   3    1.25    0.09
  -3  -3   3    1.23    0.10
   2   3  -3    2.46    0.15
  -2  -3   3    2.42    0.11
  -2  -3   3    2.43    0.11
  -2  -3   3    2.18    0.10
  -2  -3   3    2.50    0.12
   1   3  -3    0.56    0.08
  -1  -3   3    0.57    0.06
  -1  -3   3    0.58    0.06
  -1  -3   3    0.52    0.06
  -1  -3   3    0.63    0.06
   0   3  -3    2.61    0.11
   0   3  -3    2.71    0.15
   0  -3   3    2.94    0.13
   0  -3   3    2.73    0.13
   0  -3   3    2.80    0.14
  -1   3  -3    9.52    0.26
   1  -3   3    9.23    0.30
   1  -3   3    9.31    0.30
   1  -3   3    9.50    0.28
   1  -3   3    9.58    0.29
  -2   3  -3    0.55    0.08
   2  -3   3    0.57    0.09
   2  -3   3    0.64    0.08
   2  -3   3    0.63    0.10
   2  -3   3    0.63    0.09
   2  -3   3    0.68    0.09
  -3   3  -3    6.45    0.25
  -3   3  -3    6.49    0.18
   3  -3   3    6.77    0.28
   3  -3   3    6.97    0.27
   3  -3   3    6.63    0.29
  -4   3  -3   -0.04    0.06
  -4   3  -3    0.02    0.04
   4  -3   3    0.07    0.08
   4  -3   3   -0.06    0.08
   4  -3   3   -0.11    0.06
  -5   3  -3    3.45    0.16
  -5   3  -3    3.49    0.22
   5  -3   3    3.65    0.23
   5  -3   3    3.82    0.24
  -6   3  -3    8.63    0.29
  -6   3  -3    8.81    0.37
   6  -3   3    8.02    0.37
   6  -3   3    9.01    0.40
  -7   3  -3    0.07    0.07
   7  -3   3    0.08    0.12
   7  -3   3   -0.08    0.10
  -8   3  -3    0.72    0.12
   8  -3   3    0.92    0.20
   9   2  -3    3.27    0.29
  -9  -2   3    3.14    0.25
  -9  -2   3    2.96    0.24
   8   2  -3    4.91    0.32
  -8  -2   3    4.42    0.27
   7   2  -3    0.41    0.12
  -7  -2   3    0.60    0.11
  -7  -2   3    0.57    0.11
  -7  -2   3    0.55    0.12
   6   2  -3    0.65    0.13
  -6  -2   3    0.74    0.11
  -6  -2   3    0.71    0.11
  -6  -2   3    0.66    0.11
   5   2  -3    3.27    0.18
   5   2  -3    3.03    0.20
  -5  -2   3    2.96    0.15
  -5  -2   3    2.82    0.17
  -5  -2   3    3.09    0.18
  -5  -2   3    3.27    0.19
  -5  -2   3    2.86    0.17
   4   2  -3   20.72    0.48
   4   2  -3   20.32    0.53
   4   2  -3   19.77    0.54
  -4  -2   3   20.75    0.54
  -4  -2   3   20.85    0.46
  -4  -2   3   20.13    0.53
  -4  -2   3   20.50    0.50
  -4  -2   3   19.76    0.49
   3   2  -3   80.24    1.70
   3   2  -3   80.46    1.63
   3   2  -3   81.50    1.58
  -3  -2   3   79.33    1.60
  -3  -2   3   83.06    1.73
  -3  -2   3   79.53    1.72
  -3  -2   3   81.15    1.60
  -3  -2   3   82.73    1.48
   2   2  -3    0.78    0.08
   2   2  -3    0.80    0.06
  -2  -2   3    0.88    0.07
  -2  -2   3    0.78    0.07
   1   2  -3    1.46    0.11
   1   2  -3    1.54    0.08
  -1  -2   3    1.49    0.08
  -1  -2   3    1.62    0.09
  -1  -2   3    1.43    0.10
   0   2  -3  181.76    3.42
   0   2  -3  177.61    3.40
   0  -2   3  178.40    3.44
   0  -2   3  187.98    3.71
   0  -2   3  183.03    3.20
   0  -2   3  179.84    3.43
  -1   2  -3  133.39    2.56
  -1   2  -3  136.74    2.35
   1  -2   3  132.56    2.77
   1  -2   3  132.45    2.77
   1  -2   3  132.80    2.56
   1  -2   3  129.63    2.57
   1  -2   3  137.24    2.39
  -2   2  -3   75.17    1.52
  -2   2  -3   75.12    1.51
   2  -2   3   77.45    1.42
   2  -2   3   76.88    1.54
   2  -2   3   75.07    1.65
   2  -2   3   74.30    1.53
   2  -2   3   76.87    1.65
  -3   2  -3    0.26    0.06
  -3   2  -3    0.58    0.08
   3  -2   3    0.38    0.08
   3  -2   3    0.37    0.08
   3  -2   3    0.57    0.09
   3  -2   3    0.33    0.08
  -4   2  -3    6.94    0.26
  -4   2  -3    7.08    0.27
   4  -2   3    6.62    0.28
   4  -2   3    6.66    0.30
   4  -2   3    6.82    0.28
  -5   2  -3    0.10    0.08
   5  -2   3    0.12    0.08
   5  -2   3   -0.05    0.07
  -6   2  -3    9.52    0.38
   6  -2   3    8.58    0.38
   6  -2   3    9.74    0.39
  -7   2  -3    4.31    0.22
  -7   2  -3    4.61    0.28
   7  -2   3    4.34    0.28
   7  -2   3    4.13    0.29
  -8   2  -3    2.95    0.21
  -8   2  -3    2.84    0.25
   8  -2   3    3.01    0.28
  -9   2  -3    1.09    0.15
   9  -2   3    1.13    0.22
   9   1  -3    6.15    0.38
  -9  -1   3    6.67    0.36
  -9  -1   3    6.29    0.31
  -9  -1   3    5.95    0.35
  -8  -1   3   21.37    0.66
  -8  -1   3   21.14    0.59
  -8  -1   3   20.21    0.64
  -7  -1   3    1.04    0.12
  -7  -1   3    1.09    0.14
  -7  -1   3    1.08    0.14
   6   1  -3    0.93    0.12
  -6  -1   3    0.98    0.13
  -6  -1   3    0.86    0.12
  -6  -1   3    1.18    0.11
  -6  -1   3    1.03    0.12
   5   1  -3    0.32    0.08
  -5  -1   3    0.32    0.08
  -5  -1   3    0.51    0.08
  -5  -1   3    0.41    0.09
  -5  -1   3    0.35    0.08
   4   1  -3   19.86    0.53
   4   1  -3   19.21    0.47
   4   1  -3   20.58    0.49
   4   1  -3   19.19    0.52
  -4  -1   3   18.78    0.44
  -4  -1   3   19.39    0.52
  -4  -1   3   18.74    0.48
  -4  -1   3   18.91    0.49
  -4  -1   3   19.74    0.54
  -4  -1   3   19.96    0.53
   3   1  -3   20.17    0.50
   3   1  -3   19.47    0.47
   3   1  -3   20.07    0.51
   3   1  -3   20.47    0.46
  -3  -1   3   20.17    0.52
  -3  -1   3   19.29    0.47
  -3  -1   3   20.03    0.43
  -3  -1   3   19.84    0.47
  -3  -1   3   20.32    0.51
  -3  -1   3   19.48    0.50
   2   1  -3   76.27    1.60
   2   1  -3   73.21    1.49
   2   1  -3   75.67    1.48
  -2  -1   3   76.19    1.61
  -2  -1   3   76.55    1.50
  -2  -1   3   75.74    1.61
  -2  -1   3   76.55    1.38
  -2  -1   3   77.06    1.61
  -2  -1   3   75.52    1.49
   1   1  -3    1.67    0.11
   1   1  -3    1.71    0.10
  -1  -1   3    1.98    0.11
  -1  -1   3    1.74    0.10
  -1  -1   3    1.79    0.09
  -1  -1   3    1.92    0.11
  -1  -1   3    1.91    0.08
   0   1  -3    0.78    0.06
   0   1  -3    0.68    0.06
   0   1  -3    0.78    0.07
   0  -1   3    0.79    0.07
   0  -1   3    0.89    0.07
   0  -1   3    0.69    0.06
   0  -1   3    0.65    0.05
  -1   1  -3   15.74    0.36
  -1   1  -3   15.33    0.37
   1  -1   3   15.45    0.40
   1  -1   3   15.29    0.37
   1  -1   3   15.21    0.33
  -2   1  -3    0.21    0.06
  -2   1  -3    0.31    0.06
  -2   1  -3    0.33    0.06
   2  -1   3    0.16    0.05
   2  -1   3    0.27    0.06
   2  -1   3    0.31    0.06
   2  -1   3    0.24    0.05
   2  -1   3    0.33    0.07
  -3   1  -3    2.30    0.13
  -3   1  -3    2.17    0.13
  -3   1  -3    2.20    0.14
   3  -1   3    2.02    0.13
   3  -1   3    1.81    0.14
   3  -1   3    2.18    0.15
  -4   1  -3    0.60    0.09
  -4   1  -3    0.71    0.09
   4  -1   3    0.65    0.10
   4  -1   3    0.63    0.10
   4  -1   3    0.58    0.09
  -5   1  -3    4.00    0.21
  -5   1  -3    4.26    0.22
   5  -1   3    4.39    0.22
   5  -1   3    3.90    0.22
  -6   1  -3   25.42    0.69
  -6   1  -3   25.90    0.68
   6  -1   3   25.52    0.70
   6  -1   3   24.52    0.70
  -7   1  -3    0.53    0.12
   7  -1   3    0.51    0.13
   7  -1   3    0.29    0.11
  -8   1  -3    3.02    0.24
   8  -1   3    2.80    0.25
  -9   1  -3    3.33    0.24
  -9   1  -3    3.05    0.27
   9  -1   3    3.46    0.30
  -9   0   3    2.70    0.24
  -9   0   3    2.62    0.25
  -9   0   3    2.83    0.22
  -8   0   3    3.75    0.26
  -8   0   3    3.66    0.22
  -8   0   3    3.65    0.25
   7   0  -3    0.97    0.14
  -7   0   3    1.38    0.14
  -7   0   3    1.32    0.15
  -7   0   3    1.29    0.16
   6   0  -3    4.31    0.23
  -6   0   3    4.74    0.21
  -6   0   3    4.31    0.23
  -6   0   3    4.17    0.23
   5   0  -3    0.10    0.07
   5   0  -3    0.04    0.07
  -5   0   3    0.02    0.07
  -5   0   3   -0.05    0.06
  -5   0   3   -0.02    0.06
  -5   0   3    0.02    0.05
   4   0  -3   19.11    0.55
   4   0  -3   19.41    0.51
   4   0  -3   20.34    0.50
  -4   0   3   19.72    0.54
  -4   0   3   21.04    0.56
  -4   0   3   19.57    0.51
  -4   0   3   20.02    0.46
  -4   0   3   20.55    0.51
   3   0  -3  204.84    3.86
   3   0  -3  211.42    3.85
   3   0  -3  187.79    4.13
  -3   0   3  204.92    3.60
  -3   0   3  205.02    4.16
  -3   0   3  198.61    3.86
  -3   0   3  206.92    4.15
  -3   0   3  203.36    3.85
  -3   0   3  200.10    4.17
   2   0  -3   12.51    0.38
   2   0  -3   14.77    0.38
   2   0  -3   14.49    0.36
   2   0  -3   15.03    0.35
   2   0  -3   14.58    0.36
  -2   0   3   14.42    0.36
  -2   0   3   14.49    0.39
  -2   0   3   14.22    0.39
  -2   0   3   15.03    0.38
  -2   0   3   14.77    0.33
  -2   0   3   15.00    0.36
   1   0  -3    2.98    0.12
   1   0  -3    2.81    0.12
   1   0  -3    3.08    0.13
   1   0  -3    2.97    0.13
  -1   0   3    2.94    0.13
  -1   0   3    2.95    0.11
  -1   0   3    2.90    0.12
  -1   0   3    3.05    0.14
   0   0  -3  152.56    2.82
   0   0  -3  153.08    2.88
   0   0  -3  151.92    2.88
   0   0  -3  149.57    3.11
   0   0   3  148.12    3.11
   0   0   3  157.35    3.10
   0   0   3  154.39    2.69
   0   0   3  149.92    2.88
   0   0   3  153.66    2.88
  -1   0  -3  216.79    3.93
  -1   0  -3  205.28    3.93
  -1   0  -3  178.67    4.23
   1   0   3  219.18    3.93
   1   0   3  215.49    3.94
   1   0   3  211.58    3.67
   1   0   3  215.09    4.25
  -2   0  -3  129.22    2.53
  -2   0  -3  131.50    2.52
   2   0   3  130.24    2.73
   2   0   3  134.18    2.36
   2   0   3  131.34    2.53
   2   0   3  136.45    2.54
   2   0   3  127.41    2.72
  -3   0  -3   43.51    0.91
  -3   0  -3   42.31    0.98
  -3   0  -3   41.74    0.91
   3   0   3   43.06    0.92
   3   0   3   42.28    0.91
   3   0   3   43.36    0.98
  -4   0  -3    4.15    0.19
  -4   0  -3    4.60    0.20
  -4   0  -3    4.54    0.21
   4   0   3    4.41    0.19
   4   0   3    4.65    0.20
   4   0   3    4.41    0.21
  -5   0  -3    0.02    0.06
  -5   0  -3   -0.07    0.05
  -5   0  -3    0.00    0.06
   5   0   3    0.03    0.06
   5   0   3    0.14    0.07
  -6   0  -3   12.65    0.41
  -6   0  -3   12.71    0.43
   6   0   3   12.18    0.42
   6   0   3   12.16    0.41
  -7   0  -3    8.70    0.35
  -7   0  -3    8.52    0.36
   7   0   3    8.97    0.38
  -8   0  -3    2.85    0.23
  -8   0  -3    3.46    0.25
   8   0   3    3.80    0.27
  -9   0  -3    1.76    0.21
   9   0   3    1.89    0.23
  -9   1   3    2.34    0.24
  -9   1   3    2.75    0.22
   8  -1  -3   15.55    0.55
  -8   1   3   15.09    0.54
  -8   1   3   15.12    0.56
  -8   1   3   14.08    0.47
   7  -1  -3    2.16    0.20
  -7   1   3    1.88    0.16
  -7   1   3    1.63    0.17
  -7   1   3    1.82    0.18
   6  -1  -3    0.84    0.14
  -6   1   3    0.80    0.10
  -6   1   3    0.79    0.12
  -6   1   3    0.81    0.12
   5  -1  -3    5.87    0.25
   5  -1  -3    5.41    0.26
  -5   1   3    5.57    0.25
  -5   1   3    5.56    0.26
   4  -1  -3   18.03    0.49
   4  -1  -3   17.97    0.48
   4  -1  -3   17.75    0.51
  -4   1   3   18.42    0.44
  -4   1   3   18.65    0.49
  -4   1   3   18.71    0.52
  -4   1   3   17.99    0.48
   3  -1  -3   34.80    0.78
   3  -1  -3   34.82    0.77
   3  -1  -3   34.87    0.84
  -3   1   3   35.99    0.83
  -3   1   3   33.57    0.78
  -3   1   3   35.21    0.71
  -3   1   3   36.15    0.78
   2  -1  -3  190.01    3.67
   2  -1  -3  193.60    3.93
   2  -1  -3  191.33    3.95
   2  -1  -3  185.70    3.66
  -2   1   3  191.07    3.95
  -2   1   3  192.95    3.96
  -2   1   3  196.30    3.66
  -2   1   3  194.60    3.94
  -2   1   3  197.66    3.42
  -2   1   3  195.89    3.67
   1  -1  -3    2.43    0.12
   1  -1  -3    2.56    0.12
   1  -1  -3    2.55    0.13
   1  -1  -3    2.65    0.12
   1  -1  -3    2.68    0.13
  -1   1   3    2.51    0.11
  -1   1   3    2.48    0.12
  -1   1   3    2.58    0.12
  -1   1   3    2.35    0.13
  -1   1   3    2.38    0.10
   0  -1  -3   25.85    0.50
   0  -1  -3   25.02    0.55
   0  -1  -3   25.99    0.59
   0  -1  -3   26.40    0.59
   0  -1  -3   25.52    0.54
   0   1   3   25.86    0.54
   0   1   3   25.17    0.59
   0   1   3   25.09    0.54
   0   1   3   25.40    0.58
  -1  -1  -3   14.08    0.33
  -1  -1  -3   14.25    0.34
  -1  -1  -3   14.43    0.36
   1   1   3   13.84    0.33
   1   1   3   13.95    0.36
   1   1   3   14.63    0.30
  -2  -1  -3    9.94    0.27
  -2  -1  -3    9.84    0.28
  -2  -1  -3    9.53    0.26
   2   1   3    8.89    0.26
   2   1   3    9.76    0.28
   2   1   3    9.39    0.27
  -3  -1  -3    7.93    0.26
  -3  -1  -3    7.89    0.26
  -3  -1  -3    7.66    0.24
  -3  -1  -3    7.82    0.24
   3   1   3    8.07    0.24
   3   1   3    7.73    0.25
   3   1   3    7.65    0.23
  -4  -1  -3    0.95    0.09
  -4  -1  -3    0.82    0.09
  -4  -1  -3    0.86    0.09
  -4  -1  -3    0.79    0.09
   4   1   3    0.71    0.09
   4   1   3    0.86    0.09
   4   1   3    0.77    0.08
  -5  -1  -3    3.08    0.18
  -5  -1  -3    3.14    0.17
  -5  -1  -3    3.11    0.17
   5   1   3    3.05    0.17
   5   1   3    3.24    0.17
  -6  -1  -3   29.99    0.75
  -6  -1  -3   30.52    0.77
   6   1   3   29.75    0.74
   6   1   3   31.01    0.76
  -7  -1  -3    1.64    0.16
  -7  -1  -3    1.60    0.16
   7   1   3    1.79    0.17
  -8  -1  -3    2.85    0.21
  -8  -1  -3    2.42    0.21
   8   1   3    2.74    0.22
  -9  -1  -3    2.45    0.23
  -9  -1  -3    2.76    0.24
 -10  -1  -3   -0.03    0.12
  -9   2   3    1.65    0.22
  -9   2   3    1.46    0.17
   8  -2  -3    0.84    0.18
  -8   2   3    0.91    0.13
  -8   2   3    0.98    0.17
   7  -2  -3    1.19    0.18
  -7   2   3    1.11    0.16
  -7   2   3    1.43    0.14
   6  -2  -3    2.72    0.21
   6  -2  -3    2.82    0.22
  -6   2   3    2.66    0.17
  -6   2   3    2.81    0.21
   5  -2  -3    0.23    0.09
   5  -2  -3    0.27    0.10
  -5   2   3    0.18    0.08
  -5   2   3    0.18    0.08
  -5   2   3    0.20    0.07
   4  -2  -3   16.72    0.48
   4  -2  -3   16.64    0.50
   4  -2  -3   16.56    0.47
  -4   2   3   16.35    0.46
  -4   2   3   16.36    0.41
  -4   2   3   16.46    0.46
   3  -2  -3  174.54    3.32
   3  -2  -3  166.64    3.32
   3  -2  -3  170.69    3.57
  -3   2   3  168.52    3.07
  -3   2   3  175.22    3.30
  -3   2   3  173.47    3.31
   2  -2  -3   24.64    0.57
   2  -2  -3   24.68    0.58
   2  -2  -3   25.62    0.62
   2  -2  -3   25.49    0.62
  -2   2   3   24.70    0.57
  -2   2   3   23.64    0.62
  -2   2   3   24.69    0.51
   1  -2  -3   10.05    0.29
   1  -2  -3    9.44    0.28
   1  -2  -3   10.07    0.27
  -1   2   3    9.96    0.23
  -1   2   3   10.14    0.26
  -1   2   3    9.25    0.29
   0  -2  -3    6.95    0.19
   0  -2  -3    6.84    0.21
   0  -2  -3    7.11    0.20
   0   2   3    6.81    0.21
   0   2   3    6.41    0.16
   0   2   3    6.33    0.18
   0   2   3    6.58    0.19
  -1  -2  -3   26.69    0.57
  -1  -2  -3   27.10    0.61
  -1  -2  -3   27.42    0.57
   1   2   3   27.21    0.56
   1   2   3   27.37    0.51
   1   2   3   27.54    0.61
   1   2   3   26.88    0.57
  -2  -2  -3   86.17    1.78
  -2  -2  -3   83.89    1.65
  -2  -2  -3   85.70    1.65
   2   2   3   84.71    1.65
   2   2   3   82.58    1.77
   2   2   3   86.20    1.64
  -3  -2  -3  263.27    5.25
  -3  -2  -3  251.25    4.85
  -3  -2  -3  265.31    5.24
  -3  -2  -3  248.19    4.85
   3   2   3  255.52    4.84
   3   2   3  263.62    4.85
  -4  -2  -3    2.03    0.14
  -4  -2  -3    2.10    0.13
  -4  -2  -3    2.08    0.13
   4   2   3    2.39    0.13
   4   2   3    2.28    0.12
  -5  -2  -3   -0.01    0.05
  -5  -2  -3    0.00    0.06
  -5  -2  -3    0.03    0.06
  -5  -2  -3    0.08    0.06
   5   2   3    0.05    0.06
   5   2   3   -0.01    0.05
  -6  -2  -3   13.21    0.41
  -6  -2  -3   13.07    0.44
  -6  -2  -3   13.49    0.41
   6   2   3   12.88    0.40
  -7  -2  -3    7.44    0.32
  -7  -2  -3    7.93    0.32
   7   2   3    7.82    0.32
  -8  -2  -3    2.94    0.22
  -8  -2  -3    2.95    0.22
  -9  -2  -3    3.05    0.24
  -9  -2  -3    3.36    0.25
 -10  -2  -3    1.61    0.21
 -10  -2  -3    1.70    0.21
   8  -3  -3    5.89    0.38
  -8   3   3    6.28    0.36
  -8   3   3    6.64    0.30
   7  -3  -3    1.59    0.21
  -7   3   3    1.51    0.19
  -7   3   3    1.49    0.15
   6  -3  -3    2.28    0.21
   6  -3  -3    2.26    0.21
  -6   3   3    2.16    0.15
  -6   3   3    2.36    0.20
   5  -3  -3   10.53    0.39
   5  -3  -3    9.16    0.38
  -5   3   3    9.62    0.31
  -5   3   3   10.14    0.37
   4  -3  -3    7.74    0.31
   4  -3  -3    8.11    0.32
  -4   3   3    7.56    0.29
  -4   3   3    8.08    0.29
  -4   3   3    7.52    0.25
   3  -3  -3   21.65    0.55
   3  -3  -3   20.67    0.54
   3  -3  -3   20.14    0.57
  -3   3   3   20.70    0.46
  -3   3   3   19.41    0.51
  -3   3   3   20.16    0.52
   2  -3  -3  116.84    2.26
   2  -3  -3  115.64    2.27
   2  -3  -3  116.18    2.43
   2  -3  -3  113.98    2.43
  -2   3   3  112.76    2.24
  -2   3   3  113.44    2.07
  -2   3   3  114.02    2.23
   1  -3  -3    0.24    0.06
   1  -3  -3    0.35    0.06
   1  -3  -3    0.36    0.06
   1  -3  -3    0.43    0.06
  -1   3   3    0.42    0.04
  -1   3   3    0.49    0.06
  -1   3   3    0.46    0.05
   0  -3  -3   11.14    0.28
   0  -3  -3   10.54    0.30
   0  -3  -3   10.96    0.29
   0   3   3   11.01    0.27
   0   3   3   10.95    0.22
   0   3   3   11.02    0.30
  -1  -3  -3    0.82    0.06
  -1  -3  -3    1.07    0.07
  -1  -3  -3    0.92    0.07
   1   3   3    0.93    0.07
   1   3   3    1.05    0.07
  -2  -3  -3   10.08    0.26
  -2  -3  -3   10.44    0.26
  -2  -3  -3   10.30    0.28
   2   3   3   10.37    0.27
   2   3   3   10.52    0.24
   2   3   3   10.08    0.25
  -3  -3  -3   17.44    0.44
  -3  -3  -3   17.60    0.41
  -3  -3  -3   18.07    0.44
  -3  -3  -3   18.32    0.42
   3   3   3   17.94    0.40
   3   3   3   17.29    0.44
   3   3   3   18.07    0.40
  -4  -3  -3    0.27    0.06
  -4  -3  -3    0.24    0.06
  -4  -3  -3    0.16    0.05
  -4  -3  -3    0.26    0.06
   4   3   3    0.20    0.05
  -5  -3  -3    0.35    0.08
  -5  -3  -3    0.27    0.07
  -5  -3  -3    0.25    0.07
  -5  -3  -3    0.36    0.07
   5   3   3    0.31    0.07
  -6  -3  -3   15.12    0.44
  -6  -3  -3   14.16    0.46
  -6  -3  -3   15.05    0.43
   6   3   3   14.80    0.42
  -7  -3  -3    0.78    0.13
  -7  -3  -3    0.75    0.11
  -7  -3  -3    0.57    0.11
  -8  -3  -3    0.05    0.09
  -8  -3  -3    0.06    0.08
  -9  -3  -3    0.05    0.10
  -9  -3  -3    0.13    0.11
 -10  -3  -3   -0.09    0.10
 -10  -3  -3   -0.07    0.10
   8  -4  -3   -0.04    0.14
  -8   4   3   -0.05    0.08
   7  -4  -3    0.97    0.19
  -7   4   3    1.04    0.13
   6  -4  -3   -0.03    0.11
   6  -4  -3    0.00    0.11
  -6   4   3    0.04    0.06
  -6   4   3   -0.05    0.08
   5  -4  -3    0.02    0.10
   5  -4  -3   -0.16    0.09
  -5   4   3   -0.07    0.08
  -5   4   3    0.08    0.06
   4  -4  -3   13.05    0.45
   4  -4  -3   13.38    0.45
  -4   4   3   12.81    0.35
  -4   4   3   13.98    0.43
   3  -4  -3   56.02    1.25
   3  -4  -3   57.09    1.24
   3  -4  -3   57.97    1.33
  -3   4   3   57.26    1.21
  -3   4   3   54.20    1.07
   2  -4  -3   14.07    0.43
   2  -4  -3   14.08    0.43
   2  -4  -3   13.53    0.40
   2  -4  -3   13.70    0.40
  -2   4   3   14.79    0.38
  -2   4   3   14.85    0.32
   1  -4  -3   11.11    0.34
   1  -4  -3   11.89    0.35
   1  -4  -3   11.55    0.33
   1  -4  -3   11.47    0.33
  -1   4   3   11.99    0.31
  -1   4   3   11.61    0.23
   0  -4  -3    5.02    0.18
   0  -4  -3    5.23    0.19
   0  -4  -3    5.50    0.18
   0   4   3    5.34    0.16
  -1  -4  -3   11.12    0.29
  -1  -4  -3   10.93    0.27
  -1  -4  -3   11.26    0.28
  -1  -4  -3   11.35    0.27
   1   4   3   10.90    0.29
  -2  -4  -3   45.93    0.92
  -2  -4  -3   46.29    0.99
  -2  -4  -3   46.99    0.92
  -2  -4  -3   47.14    0.93
   2   4   3   46.54    0.91
   2   4   3   45.93    0.98
  -3  -4  -3  282.69    5.28
  -3  -4  -3  276.46    5.27
  -3  -4  -3  287.76    5.71
  -3  -4  -3  281.88    5.28
  -3  -4  -3  288.80    5.70
   3   4   3  278.72    5.66
   3   4   3  277.25    5.18
  -4  -4  -3   31.03    0.68
  -4  -4  -3   32.86    0.69
  -4  -4  -3   31.76    0.73
  -4  -4  -3   30.96    0.73
   4   4   3   32.13    0.71
   4   4   3   31.66    0.69
  -5  -4  -3    1.67    0.13
  -5  -4  -3    1.84    0.12
  -5  -4  -3    1.73    0.12
  -5  -4  -3    1.67    0.12
   5   4   3    1.73    0.13
  -6  -4  -3    7.85    0.30
  -6  -4  -3    8.53    0.32
  -6  -4  -3    8.26    0.29
  -6  -4  -3    8.45    0.29
   6   4   3    8.96    0.31
  -7  -4  -3    2.82    0.19
  -7  -4  -3    3.13    0.21
  -7  -4  -3    3.28    0.19
   7   4   3    2.88    0.20
  -8  -4  -3    2.09    0.18
  -8  -4  -3    2.07    0.18
  -8  -4  -3    1.93    0.19
   8   4   3    2.10    0.19
  -9  -4  -3    7.14    0.34
  -9  -4  -3    6.42    0.34
   9   4   3    7.54    0.37
 -10  -4  -3    1.40    0.19
 -10  -4  -3    1.54    0.20
  10   4   3    0.97    0.18
   7  -5  -3    0.84    0.20
   7  -5  -3    0.55    0.17
  -7   5   3    0.86    0.11
   6  -5  -3    1.08    0.19
   6  -5  -3    0.76    0.17
  -6   5   3    0.97    0.10
   5  -5  -3    2.14    0.22
   5  -5  -3    2.18    0.21
  -5   5   3    2.26    0.13
   4  -5  -3    1.13    0.15
   4  -5  -3    1.16    0.16
  -4   5   3    0.76    0.07
   3  -5  -3    3.62    0.22
   3  -5  -3    4.10    0.23
   3  -5  -3    3.22    0.22
  -3   5   3    3.87    0.12
   2  -5  -3   30.11    0.80
   2  -5  -3   30.53    0.75
   2  -5  -3   32.14    0.75
  -2   5   3   31.04    0.71
   1  -5  -3    0.48    0.08
   1  -5  -3    0.70    0.09
   1  -5  -3    0.37    0.08
   1  -5  -3    0.56    0.09
  -1   5   3    0.39    0.06
   0  -5  -3    0.22    0.06
   0  -5  -3    0.30    0.06
   0  -5  -3    0.28    0.06
   0  -5  -3    0.30    0.06
   0   5   3    0.29    0.04
  -1  -5  -3    0.25    0.05
  -1  -5  -3    0.17    0.05
  -1  -5  -3    0.10    0.05
  -1  -5  -3    0.24    0.04
  -2  -5  -3    5.43    0.17
  -2  -5  -3    5.87    0.18
  -2  -5  -3    5.86    0.18
   2   5   3    5.79    0.19
  -3  -5  -3    8.91    0.24
  -3  -5  -3    8.86    0.23
  -3  -5  -3    8.37    0.22
  -3  -5  -3    8.51    0.22
  -3  -5  -3    8.91    0.24
   3   5   3    8.63    0.26
  -4  -5  -3    0.67    0.06
  -4  -5  -3    0.87    0.08
  -4  -5  -3    0.81    0.07
  -4  -5  -3    0.71    0.07
  -4  -5  -3    0.68    0.07
   4   5   3    0.83    0.09
  -5  -5  -3    0.13    0.06
  -5  -5  -3    0.25    0.06
  -5  -5  -3    0.23    0.06
  -5  -5  -3    0.19    0.06
   5   5   3    0.14    0.06
   5   5   3    0.13    0.04
   5   5   3    0.08    0.04
  -6  -5  -3    0.65    0.10
  -6  -5  -3    0.64    0.09
  -6  -5  -3    0.80    0.09
  -6  -5  -3    0.52    0.09
   6   5   3    0.69    0.10
   6   5   3    0.57    0.08
   6   5   3    0.70    0.08
  -7  -5  -3    0.14    0.07
  -7  -5  -3    0.20    0.08
  -7  -5  -3    0.32    0.09
   7   5   3    0.25    0.08
   7   5   3    0.21    0.09
  -8  -5  -3    0.83    0.14
  -8  -5  -3    0.70    0.12
  -8  -5  -3    0.91    0.13
   8   5   3    0.96    0.14
  -9  -5  -3    6.12    0.34
  -9  -5  -3    5.68    0.30
  -9  -5  -3    5.85    0.31
   9   5   3    5.69    0.33
 -10  -5  -3    0.39    0.13
 -10  -5  -3    0.76    0.15
  10   5   3    0.60    0.16
   6  -6  -3    0.50    0.17
   6  -6  -3    0.64    0.18
   5  -6  -3    0.08    0.12
   5  -6  -3    0.29    0.14
   4  -6  -3    6.56    0.34
   4  -6  -3    7.85    0.36
   3  -6  -3   12.62    0.46
   3  -6  -3   13.14    0.45
   3  -6  -3   12.16    0.44
   2  -6  -3    5.09    0.24
   2  -6  -3    4.21    0.23
   2  -6  -3    4.63    0.25
   1  -6  -3    5.19    0.23
   1  -6  -3    5.38    0.23
   1  -6  -3    5.44    0.24
   1  -6  -3    5.70    0.25
   0  -6  -3    4.24    0.19
   0  -6  -3    4.50    0.19
   0  -6  -3    4.26    0.19
   0  -6  -3    4.41    0.20
  -1  -6  -3   15.70    0.41
  -1  -6  -3   15.30    0.38
  -1  -6  -3   15.17    0.38
  -2  -6  -3   16.59    0.41
  -2  -6  -3   17.01    0.39
  -2  -6  -3   17.14    0.39
  -2  -6  -3   17.21    0.40
  -3  -6  -3  120.96    2.32
  -3  -6  -3  121.58    2.31
  -3  -6  -3  119.63    2.49
  -3  -6  -3  121.94    2.31
   3   6   3  122.80    2.34
  -4  -6  -3   30.40    0.64
  -4  -6  -3   30.91    0.69
  -4  -6  -3   29.91    0.69
  -4  -6  -3   29.58    0.64
   4   6   3   30.74    0.70
  -5  -6  -3    4.79    0.18
  -5  -6  -3    5.27    0.20
  -5  -6  -3    5.29    0.19
  -5  -6  -3    4.94    0.19
   5   6   3    5.51    0.23
  -6  -6  -3    0.78    0.10
  -6  -6  -3    0.79    0.09
  -6  -6  -3    1.01    0.10
  -6  -6  -3    1.01    0.10
   6   6   3    0.59    0.11
  -7  -6  -3    0.11    0.08
  -7  -6  -3   -0.03    0.06
  -7  -6  -3    0.07    0.07
   7   6   3    0.06    0.08
  -8  -6  -3    1.07    0.15
  -8  -6  -3    0.95    0.13
  -8  -6  -3    0.98    0.13
   8   6   3    1.03    0.15
   8   6   3    1.09    0.09
   8   6   3    1.14    0.09
  -9  -6  -3    9.55    0.39
  -9  -6  -3   10.34    0.44
  -9  -6  -3    9.55    0.39
   9   6   3    9.78    0.32
   9   6   3    9.99    0.43
   9   6   3    9.75    0.31
 -10  -6  -3    0.00    0.10
 -10  -6  -3    0.04    0.10
  10   6   3   -0.01    0.08
  10   6   3    0.12    0.13
   5  -7  -3    0.06    0.13
   5  -7  -3    0.02    0.14
   4  -7  -3    0.99    0.17
   4  -7  -3    0.96    0.17
   3  -7  -3    0.40    0.13
   3  -7  -3    0.19    0.11
   3  -7  -3    0.14    0.10
   2  -7  -3    3.80    0.23
   2  -7  -3    3.72    0.23
   2  -7  -3    3.67    0.24
   1  -7  -3    1.07    0.12
   1  -7  -3    0.85    0.12
   1  -7  -3    0.87    0.12
   0  -7  -3    1.08    0.11
   0  -7  -3    0.92    0.12
   0  -7  -3    1.28    0.12
   0  -7  -3    1.08    0.11
  -1  -7  -3   -0.06    0.05
  -1  -7  -3    0.03    0.06
  -1  -7  -3   -0.05    0.05
  -1  -7  -3   -0.07    0.05
  -2  -7  -3    0.15    0.05
  -2  -7  -3    0.21    0.06
  -2  -7  -3    0.15    0.05
  -3  -7  -3    3.84    0.14
  -3  -7  -3    3.95    0.14
  -3  -7  -3    4.22    0.15
   3   7   3    3.98    0.20
  -4  -7  -3    0.69    0.07
  -4  -7  -3    0.72    0.06
  -4  -7  -3    0.79    0.07
  -4  -7  -3    0.82    0.07
   4   7   3    0.62    0.10
  -5  -7  -3    0.04    0.05
  -5  -7  -3    0.01    0.04
  -5  -7  -3    0.10    0.05
  -5  -7  -3    0.00    0.04
   5   7   3    0.00    0.07
  -6  -7  -3    0.37    0.07
  -6  -7  -3    0.33    0.07
  -6  -7  -3    0.24    0.07
  -6  -7  -3    0.30    0.08
   6   7   3    0.41    0.10
  -7  -7  -3    2.68    0.16
  -7  -7  -3    2.65    0.16
  -7  -7  -3    2.92    0.18
  -7  -7  -3    2.44    0.17
   7   7   3    2.89    0.21
  -8  -7  -3    1.08    0.14
  -8  -7  -3    1.39    0.14
  -8  -7  -3    1.12    0.13
   8   7   3    1.21    0.17
  -9  -7  -3   13.17    0.45
  -9  -7  -3   12.47    0.45
  -9  -7  -3   12.40    0.49
   9   7   3   13.53    0.52
 -10  -7  -3    1.92    0.22
 -10  -7  -3    1.36    0.17
 -10  -7  -3    1.64    0.18
  10   7   3    1.89    0.23
   4  -8  -3    2.02    0.23
   4  -8  -3    2.47    0.25
   3  -8  -3    2.13    0.22
   3  -8  -3    2.24    0.22
   2  -8  -3    1.95    0.20
   2  -8  -3    1.81    0.18
   2  -8  -3    1.98    0.19
   1  -8  -3    1.06    0.14
   1  -8  -3    1.10    0.14
   1  -8  -3    1.34    0.15
   0  -8  -3   -0.06    0.07
   0  -8  -3    0.11    0.09
   0  -8  -3    0.10    0.08
  -1  -8  -3    3.67    0.18
  -1  -8  -3    3.21    0.18
  -1  -8  -3    3.35    0.18
  -1  -8  -3    3.43    0.17
  -2  -8  -3    5.71    0.20
  -2  -8  -3    5.46    0.20
  -2  -8  -3    5.35    0.21
  -2  -8  -3    5.30    0.21
  -3  -8  -3   30.89    0.72
  -3  -8  -3   31.54    0.67
  -3  -8  -3   32.33    0.67
  -4  -8  -3   13.02    0.34
  -4  -8  -3   13.28    0.32
   4   8   3   13.39    0.43
  -5  -8  -3    4.19    0.17
  -5  -8  -3    3.96    0.16
  -5  -8  -3    4.28    0.15
   5   8   3    4.08    0.23
  -6  -8  -3    0.02    0.06
  -6  -8  -3    0.06    0.05
  -6  -8  -3    0.04    0.05
   6   8   3   -0.06    0.08
  -7  -8  -3    0.53    0.09
  -7  -8  -3    0.43    0.09
  -7  -8  -3    0.50    0.10
  -7  -8  -3    0.35    0.08
   7   8   3    0.52    0.12
  -8  -8  -3    0.85    0.12
  -8  -8  -3    0.68    0.12
  -8  -8  -3    0.75    0.11
   8   8   3    0.98    0.16
  -9  -8  -3    8.54    0.35
  -9  -8  -3    7.71    0.33
  -9  -8  -3    7.96    0.37
   9   8   3    8.96    0.42
   3  -9  -3   -0.06    0.11
   3  -9  -3    0.03    0.11
   2  -9  -3    0.26    0.13
   2  -9  -3    0.15    0.12
   2  -9  -3    0.08    0.11
   1  -9  -3    0.45    0.12
   1  -9  -3    0.31    0.12
   1  -9  -3    0.34    0.11
   0  -9  -3    1.01    0.13
   0  -9  -3    1.04    0.15
   0  -9  -3    0.77    0.13
  -1  -9  -3    0.21    0.09
  -1  -9  -3    0.34    0.09
  -1  -9  -3    0.23    0.08
  -1  -9  -3    0.14    0.08
  -2  -9  -3    0.69    0.09
  -2  -9  -3    0.62    0.09
  -2  -9  -3    0.65    0.10
  -2  -9  -3    0.81    0.09
  -3  -9  -3    1.68    0.11
  -3  -9  -3    1.40    0.11
  -4  -9  -3    0.16    0.05
  -4  -9  -3    0.10    0.05
  -5  -9  -3    0.01    0.04
  -5  -9  -3    0.12    0.05
   5   9   3    0.11    0.09
  -6  -9  -3    0.02    0.05
  -6  -9  -3    0.07    0.06
  -6  -9  -3    0.10    0.06
   6   9   3    0.34    0.12
  -7  -9  -3    3.33    0.17
  -7  -9  -3    3.36    0.18
  -7  -9  -3    3.14    0.19
   7   9   3    3.22    0.24
  -8  -9  -3    0.23    0.09
  -8  -9  -3    0.19    0.08
   1 -10  -3    0.30    0.13
   1 -10  -3    0.20    0.12
   1 -10  -3    0.33    0.12
   0 -10  -3    0.71    0.14
   0 -10  -3    0.47    0.13
   0 -10  -3    0.68    0.12
  -1 -10  -3    0.05    0.09
  -1 -10  -3    0.01    0.09
  -2 -10  -3    0.55    0.10
  -2 -10  -3    0.51    0.11
  -2 -10  -3    0.63    0.10
  -3 -10  -3    5.76    0.23
  -3 -10  -3    5.87    0.23
  -3 -10  -3    5.79    0.21
  -4 -10  -3    3.71    0.15
  -4 -10  -3    3.58    0.16
  -5 -10  -3    1.89    0.10
  -5 -10  -3    1.81    0.11
  -6 -10  -3    0.07    0.05
  -6 -10  -3    0.07    0.05
  -7 -10  -3    0.13    0.07
  -7 -10  -3    0.17    0.07
  -2 -11  -3    1.39    0.14
  -2 -11  -3    1.82    0.16
  -3 -11  -3    0.27    0.09
  -3 -11  -3    0.46    0.10
  -3 -11  -3    0.37    0.09
  -4 -11  -3    0.01    0.07
  -4 -11  -3    0.00    0.06
   6   8  -4    0.89    0.19
  -6  -8   4    0.91    0.12
   5   8  -4   -0.16    0.11
  -5  -8   4    0.03    0.07
   4   8  -4    1.50    0.21
  -4  -8   4    1.68    0.14
   3   8  -4    9.36    0.45
  -3  -8   4    9.15    0.31
  -2  -8   4    1.70    0.15
  -2  -8   4    1.87    0.16
  -1  -8   4   -0.01    0.08
  -1  -8   4    0.20    0.09
  -1  -8   4    0.14    0.10
   0  -8   4   -0.04    0.08
   0  -8   4    0.02    0.10
   0  -8   4   -0.04    0.09
   1  -8   4    0.20    0.11
   1  -8   4    0.33    0.13
   1  -8   4    0.11    0.10
   7   7  -4    0.12    0.14
  -7  -7   4    0.05    0.08
   6   7  -4    0.37    0.15
  -6  -7   4    0.47    0.10
   5   7  -4    9.45    0.45
  -5  -7   4    9.50    0.32
   4   7  -4    0.73    0.16
  -4  -7   4    0.87    0.12
  -4  -7   4    0.81    0.10
   3   7  -4    0.83    0.16
  -3  -7   4    0.76    0.10
  -3  -7   4    0.65    0.09
  -3  -7   4    0.53    0.10
   2   7  -4    2.87    0.24
  -2  -7   4    2.76    0.17
  -2  -7   4    2.84    0.18
  -2  -7   4    3.11    0.18
  -1  -7   4    0.02    0.07
  -1  -7   4    0.02    0.08
  -1  -7   4   -0.11    0.07
   0  -7   4    0.13    0.08
   0  -7   4   -0.04    0.08
   0  -7   4    0.01    0.08
   1  -7   4    2.29    0.19
   1  -7   4    2.12    0.18
   1  -7   4    1.53    0.18
   2  -7   4    5.57    0.31
   2  -7   4    5.61    0.30
   2  -7   4    6.02    0.35
   3  -7   4    6.32    0.35
   3  -7   4    6.48    0.35
   8   6  -4    0.18    0.15
  -8  -6   4    0.15    0.10
  -8  -6   4    0.15    0.11
   7   6  -4    1.21    0.20
  -7  -6   4    0.92    0.13
   6   6  -4    4.64    0.31
  -6  -6   4    4.81    0.23
  -6  -6   4    4.64    0.23
   5   6  -4    1.44    0.19
  -5  -6   4    1.43    0.13
  -5  -6   4    1.22    0.12
   4   6  -4    0.15    0.11
  -4  -6   4    0.21    0.07
  -4  -6   4    0.20    0.08
  -4  -6   4    0.16    0.07
   3   6  -4    1.85    0.20
  -3  -6   4    2.08    0.13
  -3  -6   4    2.26    0.15
  -3  -6   4    2.31    0.15
   2   6  -4   -0.07    0.09
  -2  -6   4    0.10    0.06
  -2  -6   4    0.03    0.06
  -2  -6   4    0.01    0.07
  -1  -6   4    0.07    0.07
  -1  -6   4    0.01    0.06
  -1  -6   4    0.05    0.07
   0  -6   4    0.22    0.09
   0  -6   4    0.32    0.09
   0  -6   4    0.29    0.08
   1  -6   4    1.04    0.13
   1  -6   4    1.00    0.13
   1  -6   4    0.87    0.12
   2  -6   4    6.08    0.32
   2  -6   4    5.93    0.29
   2  -6   4    5.85    0.29
   3  -6   4   11.75    0.46
   3  -6   4   11.71    0.46
   4  -6   4    2.93    0.26
   4  -6   4    3.34    0.26
   5  -6   4   -0.11    0.10
   5  -6   4    0.04    0.12
   9   5  -4    2.73    0.29
  -9  -5   4    3.00    0.24
   8   5  -4    0.05    0.12
  -8  -5   4   -0.13    0.09
  -8  -5   4    0.08    0.10
   7   5  -4    1.43    0.20
  -7  -5   4    1.25    0.14
  -7  -5   4    1.19    0.14
  -7  -5   4    1.43    0.16
   6   5  -4    0.43    0.14
  -6  -5   4    0.27    0.09
  -6  -5   4    0.32    0.09
  -6  -5   4    0.32    0.10
   5   5  -4   31.05    0.87
  -5  -5   4   31.58    0.76
  -5  -5   4   32.03    0.81
  -5  -5   4   32.69    0.76
   4   5  -4    3.23    0.24
  -4  -5   4    3.38    0.19
  -4  -5   4    3.10    0.17
  -4  -5   4    3.38    0.17
   3   5  -4    5.95    0.30
  -3  -5   4    6.16    0.24
  -3  -5   4    6.24    0.22
  -3  -5   4    6.40    0.23
   2   5  -4    2.15    0.18
  -2  -5   4    2.27    0.15
  -2  -5   4    2.28    0.13
  -2  -5   4    2.25    0.14
   1   5  -4   -0.09    0.07
  -1  -5   4   -0.02    0.05
  -1  -5   4   -0.07    0.05
  -1  -5   4   -0.06    0.05
   0  -5   4    0.89    0.10
   0  -5   4    0.89    0.11
   0  -5   4    0.97    0.10
   0  -5   4    0.85    0.11
   1  -5   4   10.32    0.34
   1  -5   4   10.18    0.37
   1  -5   4    9.62    0.34
   2  -5   4    5.15    0.26
   2  -5   4    4.92    0.26
   2  -5   4    5.36    0.28
   3  -5   4    8.30    0.38
   3  -5   4    8.89    0.37
   3  -5   4    8.43    0.37
   4  -5   4    0.99    0.16
   4  -5   4    0.93    0.16
   5  -5   4    0.46    0.15
   5  -5   4    0.38    0.14
   6  -5   4    0.11    0.13
   6  -5   4    0.11    0.12
   9   4  -4    0.68    0.18
  -9  -4   4    0.97    0.17
  -9  -4   4    1.16    0.17
   8   4  -4    0.27    0.15
  -8  -4   4    0.25    0.12
  -8  -4   4    0.21    0.11
  -8  -4   4    0.38    0.12
   7   4  -4    1.38    0.19
  -7  -4   4    1.80    0.18
  -7  -4   4    1.74    0.17
  -7  -4   4    1.47    0.15
   6   4  -4    8.81    0.39
  -6  -4   4    9.20    0.33
  -6  -4   4    9.29    0.36
   5   4  -4    8.93    0.38
  -5  -4   4    9.90    0.33
  -5  -4   4    9.62    0.34
  -5  -4   4    9.91    0.32
   4   4  -4    0.18    0.09
  -4  -4   4    0.34    0.08
  -4  -4   4    0.18    0.07
  -4  -4   4    0.30    0.08
   3   4  -4    1.99    0.16
  -3  -4   4    2.21    0.14
  -3  -4   4    2.25    0.13
  -3  -4   4    2.34    0.14
   2   4  -4    2.77    0.18
  -2  -4   4    2.84    0.16
  -2  -4   4    2.91    0.14
  -2  -4   4    2.81    0.14
   1   4  -4   -0.02    0.07
  -1  -4   4    0.00    0.04
  -1  -4   4    0.02    0.05
  -1  -4   4   -0.05    0.05
   0  -4   4    2.90    0.17
   0  -4   4    3.12    0.16
   0  -4   4    3.34    0.17
   1  -4   4    9.84    0.33
   1  -4   4    9.19    0.34
   1  -4   4   11.41    0.33
   1  -4   4    9.26    0.34
   2  -4   4    4.31    0.23
   2  -4   4    4.05    0.22
   2  -4   4    4.31    0.22
   3  -4   4    4.35    0.25
   3  -4   4    4.06    0.23
   3  -4   4    4.49    0.26
   4  -4   4    2.63    0.21
   4  -4   4    2.61    0.22
   5  -4   4    0.10    0.11
   5  -4   4   -0.01    0.09
   6  -4   4    2.72    0.25
   6  -4   4    2.27    0.23
   7  -4   4    0.66    0.17
   7  -4   4    0.57    0.17
   9   3  -4    2.51    0.27
  -9  -3   4    2.42    0.23
  -9  -3   4    2.24    0.22
   8   3  -4    0.47    0.15
  -8  -3   4    0.44    0.12
  -8  -3   4    0.40    0.12
   7   3  -4    2.85    0.24
  -7  -3   4    3.27    0.22
  -7  -3   4    2.78    0.22
  -7  -3   4    2.81    0.21
   6   3  -4    0.02    0.09
  -6  -3   4    0.10    0.08
  -6  -3   4    0.18    0.08
  -6  -3   4    0.10    0.07
   5   3  -4   72.98    1.59
   5   3  -4   74.33    1.60
  -5  -3   4   73.15    1.65
  -5  -3   4   73.38    1.53
   4   3  -4    7.68    0.26
   4   3  -4    7.29    0.31
  -4  -3   4    7.34    0.26
  -4  -3   4    8.05    0.27
  -4  -3   4    8.25    0.29
  -4  -3   4    7.95    0.29
   3   3  -4   23.77    0.62
  -3  -3   4   23.60    0.56
  -3  -3   4   24.33    0.61
  -3  -3   4   24.03    0.57
   2   3  -4   -0.01    0.05
  -2  -3   4    0.02    0.05
  -2  -3   4    0.00    0.05
  -2  -3   4   -0.01    0.04
   1   3  -4    1.14    0.11
  -1  -3   4    1.20    0.10
  -1  -3   4    1.13    0.09
  -1  -3   4    1.20    0.09
   0   3  -4   15.91    0.44
   0   3  -4   16.09    0.38
   0  -3   4   15.20    0.36
   0  -3   4   16.37    0.41
   0  -3   4   15.93    0.44
   0  -3   4   15.29    0.41
  -1   3  -4   30.94    0.66
   1  -3   4   29.81    0.75
   1  -3   4   29.12    0.69
   1  -3   4   28.95    0.68
   1  -3   4   30.04    0.63
   1  -3   4   29.43    0.73
  -2   3  -4    1.53    0.12
   2  -3   4    1.32    0.13
   2  -3   4    1.70    0.13
   2  -3   4    1.70    0.14
   2  -3   4    1.61    0.14
   2  -3   4    1.58    0.11
  -3   3  -4    3.68    0.20
  -3   3  -4    4.27    0.13
   3  -3   4    4.33    0.22
   3  -3   4    4.18    0.23
   3  -3   4    3.78    0.22
  -4   3  -4    5.08    0.17
  -4   3  -4    5.55    0.25
   4  -3   4    5.72    0.28
   4  -3   4    5.03    0.26
  -5   3  -4    0.86    0.09
   5  -3   4    0.97    0.15
   5  -3   4    0.82    0.15
  -6   3  -4    0.05    0.06
   6  -3   4    0.00    0.10
   6  -3   4    0.11    0.10
  -7   3  -4    0.95    0.11
   7  -3   4    0.72    0.16
   7  -3   4    0.81    0.18
  -8   3  -4   11.52    0.38
   8  -3   4   12.87    0.58
   9   2  -4    0.82    0.19
  -9  -2   4    1.23    0.19
  -9  -2   4    1.03    0.17
   8   2  -4    0.53    0.16
  -8  -2   4    0.24    0.11
  -8  -2   4    0.15    0.11
   7   2  -4    2.53    0.22
  -7  -2   4    2.32    0.19
  -7  -2   4    2.68    0.21
   6   2  -4    7.55    0.35
  -6  -2   4    7.24    0.31
  -6  -2   4    7.69    0.33
  -6  -2   4    7.25    0.30
   5   2  -4   17.18    0.53
  -5  -2   4   17.46    0.49
  -5  -2   4   18.12    0.53
  -5  -2   4   18.23    0.49
   4   2  -4    1.93    0.16
   4   2  -4    1.70    0.13
  -4  -2   4    2.21    0.15
  -4  -2   4    2.15    0.15
  -4  -2   4    1.69    0.13
  -4  -2   4    1.96    0.12
   3   2  -4    9.79    0.33
   3   2  -4    9.77    0.28
   3   2  -4    9.66    0.30
  -3  -2   4   10.06    0.32
  -3  -2   4    9.85    0.30
  -3  -2   4   10.31    0.27
   2   2  -4    8.42    0.24
   2   2  -4    8.34    0.28
  -2  -2   4    8.60    0.27
  -2  -2   4    8.75    0.26
  -2  -2   4    8.36    0.25
  -2  -2   4    8.25    0.22
   1   2  -4    0.77    0.09
   1   2  -4    0.79    0.07
  -1  -2   4    0.82    0.08
  -1  -2   4    0.75    0.07
  -1  -2   4    0.75    0.06
  -1  -2   4    0.71    0.07
   0   2  -4   28.49    0.62
   0   2  -4   27.68    0.65
   0  -2   4   28.43    0.63
   0  -2   4   29.38    0.58
   0  -2   4   29.32    0.69
   0  -2   4   28.00    0.64
  -1   2  -4   83.77    1.63
  -1   2  -4   83.40    1.47
   1  -2   4   84.20    1.53
   1  -2   4   79.89    1.65
   1  -2   4   80.02    1.64
   1  -2   4   82.77    1.78
  -2   2  -4    2.40    0.14
  -2   2  -4    2.26    0.13
   2  -2   4    2.07    0.12
   2  -2   4    2.32    0.15
   2  -2   4    2.41    0.14
   2  -2   4    2.42    0.16
   2  -2   4    2.27    0.15
  -3   2  -4    3.24    0.18
   3  -2   4    3.38    0.20
   3  -2   4    3.81    0.20
   3  -2   4    3.15    0.19
  -4   2  -4   -0.03    0.06
   4  -2   4   -0.02    0.07
   4  -2   4   -0.06    0.07
   4  -2   4    0.03    0.07
  -5   2  -4    0.10    0.08
   5  -2   4    0.09    0.09
   5  -2   4    0.25    0.10
  -6   2  -4    2.28    0.19
   6  -2   4    2.49    0.21
   6  -2   4    2.46    0.21
  -7   2  -4    3.48    0.25
   7  -2   4    3.16    0.25
   7  -2   4    3.06    0.25
  -8   2  -4    0.17    0.13
  -8   2  -4    0.31    0.11
   8  -2   4    0.16    0.14
   9   1  -4    0.45    0.16
  -9  -1   4    0.83    0.17
  -9  -1   4    0.68    0.16
  -9  -1   4    0.66    0.14
   8   1  -4    4.20    0.31
  -8  -1   4    4.67    0.29
  -8  -1   4    4.72    0.26
  -8  -1   4    4.51    0.28
   7   1  -4    2.11    0.21
  -7  -1   4    1.95    0.19
  -7  -1   4    1.89    0.16
  -7  -1   4    1.83    0.18
   6   1  -4   -0.10    0.08
  -6  -1   4    0.00    0.08
  -6  -1   4    0.05    0.07
  -6  -1   4    0.03    0.08
  -6  -1   4    0.05    0.06
   5   1  -4   99.65    2.02
   5   1  -4  100.34    2.05
  -5  -1   4  101.11    2.04
  -5  -1   4  101.03    1.89
  -5  -1   4   99.17    2.19
  -5  -1   4   97.84    2.04
   4   1  -4    8.53    0.32
   4   1  -4    8.43    0.31
   4   1  -4    8.94    0.29
  -4  -1   4    8.02    0.31
  -4  -1   4    8.38    0.26
  -4  -1   4    8.74    0.29
  -4  -1   4    8.32    0.31
  -4  -1   4    9.21    0.30
   3   1  -4   40.70    0.86
   3   1  -4   39.43    0.87
   3   1  -4   40.62    0.93
   3   1  -4   38.97    0.83
  -3  -1   4   38.99    0.92
  -3  -1   4   40.04    0.79
  -3  -1   4   39.29    0.86
  -3  -1   4   39.27    0.93
  -3  -1   4   39.04    0.93
   2   1  -4    0.92    0.09
   2   1  -4    0.95    0.08
   2   1  -4    1.06    0.08
   2   1  -4    0.97    0.09
  -2  -1   4    1.12    0.10
  -2  -1   4    0.88    0.08
  -2  -1   4    1.03    0.08
  -2  -1   4    1.06    0.08
  -2  -1   4    0.92    0.09
   1   1  -4   11.32    0.28
   1   1  -4   11.03    0.29
   1   1  -4   10.87    0.30
  -1  -1   4   11.09    0.32
  -1  -1   4   11.27    0.30
  -1  -1   4   11.05    0.33
  -1  -1   4   11.19    0.30
  -1  -1   4   11.30    0.27
   0   1  -4   69.98    1.40
   0   1  -4   71.31    1.39
   0   1  -4   68.91    1.38
   0  -1   4   72.29    1.31
   0  -1   4   72.51    1.52
   0  -1   4   68.82    1.41
   0  -1   4   71.46    1.52
  -1   1  -4   66.79    1.32
  -1   1  -4   65.72    1.33
   1  -1   4   66.76    1.24
   1  -1   4   68.12    1.45
   1  -1   4   64.85    1.33
  -2   1  -4    0.21    0.06
  -2   1  -4    0.19    0.05
   2  -1   4    0.13    0.06
   2  -1   4    0.12    0.05
   2  -1   4    0.23    0.06
   2  -1   4    0.21    0.05
   2  -1   4    0.10    0.05
  -3   1  -4    0.07    0.06
  -3   1  -4    0.04    0.05
   3  -1   4    0.03    0.06
   3  -1   4    0.07    0.07
   3  -1   4    0.08    0.06
   3  -1   4   -0.02    0.05
  -4   1  -4   12.65    0.40
  -4   1  -4   13.29    0.39
   4  -1   4   13.58    0.42
   4  -1   4   13.21    0.44
   4  -1   4   13.91    0.42
  -5   1  -4    2.52    0.18
  -5   1  -4    2.50    0.17
   5  -1   4    2.66    0.18
   5  -1   4    2.83    0.20
  -6   1  -4    2.76    0.20
   6  -1   4    2.00    0.19
   6  -1   4    1.85    0.17
  -7   1  -4    2.32    0.21
   7  -1   4    2.44    0.22
   7  -1   4    2.17    0.20
  -8   1  -4    6.69    0.35
   8  -1   4    6.31    0.37
  -9   1  -4    4.14    0.31
   9  -1   4    4.06    0.33
  -9   0   4    0.90    0.15
  -9   0   4    0.64    0.16
  -9   0   4    0.63    0.16
  -8   0   4    0.01    0.10
  -8   0   4    0.11    0.09
  -8   0   4   -0.02    0.09
  -7   0   4    3.18    0.23
  -7   0   4    3.63    0.21
  -7   0   4    3.00    0.22
   6   0  -4    1.05    0.14
  -6   0   4    0.95    0.11
  -6   0   4    1.31    0.14
  -6   0   4    1.25    0.14
   5   0  -4   13.35    0.42
  -5   0   4   13.60    0.43
  -5   0   4   14.69    0.46
  -5   0   4   13.41    0.42
  -5   0   4   13.36    0.38
   4   0  -4    3.29    0.17
   4   0  -4    2.87    0.17
  -4   0   4    2.82    0.17
  -4   0   4    3.04    0.20
  -4   0   4    3.31    0.19
  -4   0   4    2.98    0.17
  -4   0   4    3.23    0.15
   3   0  -4    4.19    0.18
   3   0  -4    4.56    0.19
   3   0  -4    4.39    0.19
   3   0  -4    5.13    0.22
  -3   0   4    4.46    0.21
  -3   0   4    4.54    0.19
  -3   0   4    4.32    0.18
  -3   0   4    4.68    0.20
  -3   0   4    4.39    0.17
  -3   0   4    4.35    0.20
   2   0  -4    1.32    0.10
   2   0  -4    1.20    0.09
   2   0  -4    1.18    0.09
   2   0  -4    1.23    0.10
  -2   0   4    1.40    0.10
  -2   0   4    1.15    0.08
  -2   0   4    1.26    0.11
  -2   0   4    1.41    0.11
  -2   0   4    1.25    0.09
   1   0  -4    1.84    0.10
   1   0  -4    1.26    0.10
   1   0  -4    1.84    0.10
   1   0  -4    1.73    0.11
   1   0  -4    2.07    0.11
  -1   0   4    1.89    0.09
  -1   0   4    2.06    0.12
  -1   0   4    1.83    0.11
  -1   0   4    2.07    0.12
  -1   0   4    1.98    0.11
   0   0  -4  113.88    2.12
   0   0  -4  114.00    2.17
   0   0  -4  112.89    2.35
   0   0  -4  115.66    2.19
   0   0   4  114.99    2.18
   0   0   4  114.16    2.03
   0   0   4  108.20    2.18
   0   0   4  111.97    2.35
   0   0   4  110.96    2.35
  -1   0  -4  367.48    7.07
  -1   0  -4  387.27    7.64
  -1   0  -4  385.84    7.08
   1   0   4  365.74    6.67
   1   0   4  389.43    7.65
   1   0   4  373.22    7.08
   1   0   4  379.66    7.08
  -2   0  -4    0.07    0.04
  -2   0  -4   -0.01    0.03
  -2   0  -4    0.08    0.04
   2   0   4    0.02    0.04
   2   0   4   -0.03    0.04
   2   0   4   -0.02    0.04
   2   0   4    0.07    0.04
   2   0   4    0.07    0.05
  -3   0  -4   53.61    1.15
  -3   0  -4   54.05    1.14
   3   0   4   55.61    1.15
   3   0   4   55.23    1.24
   3   0   4   55.49    1.16
  -4   0  -4    6.59    0.25
  -4   0  -4    6.41    0.25
  -4   0  -4    6.78    0.27
   4   0   4    6.58    0.25
   4   0   4    6.22    0.26
   4   0   4    6.49    0.27
  -5   0  -4    0.02    0.06
  -5   0  -4    0.11    0.07
   5   0   4    0.03    0.07
   5   0   4    0.04    0.07
  -6   0  -4    1.74    0.16
  -6   0  -4    1.67    0.16
   6   0   4    1.45    0.15
   6   0   4    1.51    0.15
  -7   0  -4   10.32    0.41
   7   0   4   10.12    0.41
  -8   0  -4    0.37    0.12
   8   0   4    0.45    0.14
  -9   0  -4    0.10    0.12
   9   0   4    0.10    0.13
  -9   1   4   -0.08    0.09
  -9   1   4    0.08    0.11
  -8   1   4   11.59    0.47
  -8   1   4   11.38    0.41
  -8   1   4   10.68    0.48
   7  -1  -4    0.14    0.10
  -7   1   4    0.06    0.08
  -7   1   4    0.16    0.10
  -7   1   4    0.19    0.09
   6  -1  -4   -0.02    0.08
  -6   1   4   -0.02    0.05
  -6   1   4    0.05    0.08
  -6   1   4    0.06    0.08
   5  -1  -4   74.54    1.61
   5  -1  -4   75.56    1.59
  -5   1   4   75.04    1.61
  -5   1   4   75.02    1.59
  -5   1   4   74.98    1.47
   4  -1  -4    1.97    0.15
   4  -1  -4    2.05    0.15
  -4   1   4    2.16    0.16
  -4   1   4    2.03    0.13
  -4   1   4    2.25    0.16
  -4   1   4    2.16    0.14
   3  -1  -4   29.14    0.69
   3  -1  -4   30.17    0.73
   3  -1  -4   28.74    0.69
   3  -1  -4   29.41    0.75
  -3   1   4   30.04    0.63
  -3   1   4   30.05    0.76
  -3   1   4   29.41    0.69
  -3   1   4   30.23    0.74
  -3   1   4   28.72    0.68
   2  -1  -4    3.22    0.17
   2  -1  -4    2.93    0.15
   2  -1  -4    3.06    0.16
  -2   1   4    3.04    0.15
  -2   1   4    3.13    0.13
  -2   1   4    3.24    0.16
  -2   1   4    3.15    0.17
   1  -1  -4   17.27    0.41
   1  -1  -4   16.94    0.40
   1  -1  -4   16.73    0.38
   1  -1  -4   16.29    0.44
   1  -1  -4   13.95    0.42
  -1   1   4   17.04    0.37
  -1   1   4   16.43    0.44
  -1   1   4   16.94    0.44
  -1   1   4   17.06    0.41
  -1   1   4   16.82    0.40
   0  -1  -4   74.00    1.45
   0  -1  -4   75.78    1.56
   0  -1  -4   73.80    1.38
   0  -1  -4   69.57    1.55
   0  -1  -4   72.27    1.44
   0   1   4   72.02    1.45
   0   1   4   73.87    1.44
   0   1   4   73.89    1.34
   0   1   4   73.02    1.55
   0   1   4   72.39    1.55
  -1  -1  -4  107.40    2.07
  -1  -1  -4  105.04    2.23
  -1  -1  -4  110.86    2.08
   1   1   4  107.69    2.23
   1   1   4  106.37    2.07
   1   1   4  105.34    1.93
  -2  -1  -4    0.60    0.07
  -2  -1  -4    0.42    0.06
  -2  -1  -4    0.57    0.07
   2   1   4    0.51    0.05
   2   1   4    0.16    0.05
   2   1   4    0.32    0.05
   2   1   4    0.26    0.05
  -3  -1  -4    0.86    0.09
  -3  -1  -4    0.68    0.08
  -3  -1  -4    0.69    0.08
   3   1   4    0.80    0.08
   3   1   4    0.70    0.08
  -4  -1  -4   21.35    0.55
  -4  -1  -4   21.44    0.59
  -4  -1  -4   22.49    0.56
   4   1   4   22.59    0.59
   4   1   4   23.12    0.57
   4   1   4   22.17    0.55
  -5  -1  -4    5.31    0.24
  -5  -1  -4    5.01    0.25
  -5  -1  -4    5.38    0.24
   5   1   4    5.79    0.24
   5   1   4    5.36    0.23
  -6  -1  -4   13.23    0.44
  -6  -1  -4   14.33    0.44
   6   1   4   13.89    0.43
   6   1   4   13.06    0.44
  -7  -1  -4    1.01    0.14
  -7  -1  -4    1.55    0.16
   7   1   4    1.20    0.15
  -8  -1  -4    0.91    0.15
  -8  -1  -4    1.26    0.16
   8   1   4    1.03    0.16
  -9  -1  -4   -0.13    0.09
  -9  -1  -4    0.02    0.11
 -10  -1  -4    0.58    0.17
   8  -2  -4    0.34    0.15
  -8   2   4    0.28    0.13
  -8   2   4    0.22    0.11
   7  -2  -4    3.59    0.26
  -7   2   4    3.12    0.25
  -7   2   4    3.01    0.20
   6  -2  -4    0.55    0.12
  -6   2   4    0.49    0.09
  -6   2   4    0.67    0.13
  -6   2   4    0.53    0.12
   5  -2  -4    3.92    0.23
   5  -2  -4    4.49    0.24
  -5   2   4    4.04    0.23
  -5   2   4    3.84    0.22
  -5   2   4    3.93    0.19
   4  -2  -4    0.92    0.12
   4  -2  -4    0.68    0.11
  -4   2   4    0.76    0.10
  -4   2   4    0.63    0.10
  -4   2   4    0.92    0.09
   3  -2  -4    0.37    0.08
   3  -2  -4    0.20    0.07
   3  -2  -4    0.48    0.09
  -3   2   4    0.23    0.07
  -3   2   4    0.48    0.07
   2  -2  -4    2.40    0.14
   2  -2  -4    2.16    0.14
   2  -2  -4    2.72    0.15
  -2   2   4    2.24    0.11
  -2   2   4    2.60    0.16
  -2   2   4    2.37    0.13
   1  -2  -4    2.97    0.15
   1  -2  -4    2.84    0.14
   1  -2  -4    3.05    0.14
   1  -2  -4    3.00    0.15
  -1   2   4    3.18    0.14
  -1   2   4    2.78    0.16
  -1   2   4    3.00    0.13
  -1   2   4    3.04    0.12
   0  -2  -4   92.03    1.89
   0  -2  -4   89.78    1.75
   0  -2  -4   87.76    1.75
   0   2   4   87.86    1.88
   0   2   4   87.62    1.75
   0   2   4   89.68    1.74
   0   2   4   91.59    1.62
  -1  -2  -4  530.67    9.75
  -1  -2  -4  510.12    9.62
  -1  -2  -4  511.93   10.55
   1   2   4  516.90    9.02
   1   2   4  518.94    9.80
   1   2   4  518.33    9.70
   1   2   4  509.69   10.44
  -2  -2  -4    0.10    0.05
  -2  -2  -4    0.11    0.05
  -2  -2  -4    0.09    0.04
   2   2   4    0.13    0.05
   2   2   4    0.07    0.04
   2   2   4    0.10    0.05
   2   2   4    0.07    0.04
  -3  -2  -4  103.96    2.09
  -3  -2  -4  107.60    2.10
  -3  -2  -4  106.96    2.26
   3   2   4  107.82    2.08
   3   2   4  109.61    2.10
  -4  -2  -4   16.23    0.46
  -4  -2  -4   15.67    0.42
  -4  -2  -4   15.88    0.43
  -4  -2  -4   16.30    0.46
   4   2   4   16.51    0.42
   4   2   4   15.74    0.43
  -5  -2  -4    0.01    0.06
  -5  -2  -4    0.17    0.07
  -5  -2  -4    0.01    0.05
   5   2   4    0.14    0.06
   5   2   4    0.04    0.06
  -6  -2  -4    0.41    0.10
  -6  -2  -4    0.44    0.09
  -6  -2  -4    0.70    0.10
   6   2   4    0.77    0.11
  -7  -2  -4   20.83    0.61
  -7  -2  -4   21.85    0.61
   7   2   4   20.94    0.60
  -8  -2  -4    0.58    0.13
  -8  -2  -4    0.67    0.13
  -9  -2  -4    0.23    0.13
  -9  -2  -4    0.18    0.12
 -10  -2  -4    0.74    0.17
 -10  -2  -4    0.94    0.18
   8  -3  -4   11.94    0.53
  -8   3   4   11.44    0.42
  -8   3   4   11.00    0.49
   7  -3  -4    1.32    0.19
  -7   3   4    0.98    0.13
  -7   3   4    0.81    0.15
   6  -3  -4    0.45    0.13
   6  -3  -4    0.46    0.14
  -6   3   4    0.18    0.10
  -6   3   4    0.29    0.09
   5  -3  -4   24.47    0.69
   5  -3  -4   25.95    0.72
  -5   3   4   25.29    0.69
  -5   3   4   24.47    0.60
   4  -3  -4    0.12    0.09
   4  -3  -4    0.05    0.08
  -4   3   4    0.03    0.05
  -4   3   4    0.04    0.06
   3  -3  -4    7.25    0.29
   3  -3  -4    6.86    0.28
   3  -3  -4    7.37    0.30
  -3   3   4    7.52    0.27
  -3   3   4    6.93    0.26
  -3   3   4    7.31    0.23
   2  -3  -4   22.09    0.59
   2  -3  -4   21.98    0.55
   2  -3  -4   21.62    0.58
   2  -3  -4   22.30    0.55
  -2   3   4   21.90    0.48
  -2   3   4   21.98    0.54
  -2   3   4   22.72    0.54
   1  -3  -4    3.76    0.18
   1  -3  -4    4.28    0.17
   1  -3  -4    3.69    0.18
  -1   3   4    4.04    0.18
  -1   3   4    3.77    0.13
  -1   3   4    4.08    0.16
  -1   3   4    3.83    0.16
   0  -3  -4   17.44    0.45
   0  -3  -4   17.05    0.42
   0  -3  -4   17.21    0.43
   0   3   4   17.36    0.42
   0   3   4   17.82    0.41
   0   3   4   17.71    0.36
   0   3   4   17.02    0.45
  -1  -3  -4   87.95    1.70
  -1  -3  -4   83.88    1.69
  -1  -3  -4   86.57    1.83
   1   3   4   86.76    1.69
   1   3   4   86.21    1.68
   1   3   4   87.74    1.55
   1   3   4   88.17    1.82
  -2  -3  -4    0.34    0.05
  -2  -3  -4    0.57    0.07
  -2  -3  -4    0.34    0.05
   2   3   4    0.12    0.04
   2   3   4    0.26    0.06
  -3  -3  -4    0.35    0.06
  -3  -3  -4    0.28    0.05
  -3  -3  -4    0.31    0.06
   3   3   4    0.35    0.04
   3   3   4    0.32    0.05
   3   3   4    0.34    0.06
  -4  -3  -4   12.26    0.35
  -4  -3  -4   12.43    0.34
  -4  -3  -4   11.98    0.37
  -4  -3  -4   12.43    0.37
   4   3   4   12.30    0.34
  -5  -3  -4    4.10    0.21
  -5  -3  -4    4.58    0.22
  -5  -3  -4    4.47    0.20
  -5  -3  -4    4.26    0.20
   5   3   4    4.40    0.19
  -6  -3  -4   29.23    0.72
  -6  -3  -4   28.90    0.77
  -6  -3  -4   29.06    0.72
   6   3   4   29.14    0.70
  -7  -3  -4    0.07    0.08
  -7  -3  -4    0.22    0.09
  -7  -3  -4    0.19    0.09
  -8  -3  -4    0.01    0.09
  -8  -3  -4    0.01    0.08
  -9  -3  -4    3.12    0.25
  -9  -3  -4    3.55    0.27
 -10  -3  -4    2.09    0.23
 -10  -3  -4    2.65    0.25
   7  -4  -4    2.09    0.24
  -7   4   4    2.15    0.17
  -7   4   4    2.24    0.22
   6  -4  -4    2.37    0.22
   6  -4  -4    2.14    0.23
  -6   4   4    2.11    0.16
  -6   4   4    1.89    0.19
   5  -4  -4    0.42    0.13
   5  -4  -4    0.30    0.12
  -5   4   4    0.45    0.11
  -5   4   4    0.41    0.08
   4  -4  -4    0.04    0.09
   4  -4  -4    0.18    0.09
  -4   4   4    0.14    0.08
  -4   4   4    0.25    0.06
   3  -4  -4    4.35    0.22
   3  -4  -4    4.39    0.23
   3  -4  -4    4.49    0.24
  -3   4   4    4.33    0.17
   2  -4  -4   12.64    0.39
   2  -4  -4   12.66    0.41
   2  -4  -4   13.27    0.42
   2  -4  -4   12.84    0.39
  -2   4   4   13.16    0.37
  -2   4   4   12.71    0.31
  -2   4   4   12.23    0.35
   1  -4  -4    1.28    0.11
   1  -4  -4    1.25    0.11
   1  -4  -4    1.18    0.11
   1  -4  -4    1.21    0.11
  -1   4   4    1.24    0.10
  -1   4   4    1.36    0.07
  -1   4   4    1.23    0.09
   0  -4  -4   19.24    0.50
   0  -4  -4   19.57    0.48
   0  -4  -4   19.06    0.47
   0   4   4   18.75    0.50
   0   4   4   20.42    0.46
   0   4   4   19.89    0.37
  -1  -4  -4  201.63    3.85
  -1  -4  -4  199.21    4.16
  -1  -4  -4  201.71    3.86
   1   4   4  203.31    4.12
   1   4   4  210.76    3.83
  -2  -4  -4    0.12    0.05
  -2  -4  -4    0.19    0.05
  -2  -4  -4    0.28    0.06
   2   4   4    0.13    0.05
   2   4   4    0.18    0.04
  -3  -4  -4   29.73    0.64
  -3  -4  -4   28.99    0.64
  -3  -4  -4   30.01    0.69
   3   4   4   29.04    0.59
   3   4   4   28.66    0.67
   3   4   4   28.97    0.62
  -4  -4  -4    2.25    0.13
  -4  -4  -4    2.12    0.12
  -4  -4  -4    2.44    0.13
  -4  -4  -4    2.30    0.14
   4   4   4    2.08    0.12
   4   4   4    2.10    0.11
   4   4   4    2.41    0.12
  -5  -4  -4    2.00    0.14
  -5  -4  -4    2.14    0.14
  -5  -4  -4    2.24    0.15
  -5  -4  -4    2.40    0.14
   5   4   4    2.06    0.13
  -6  -4  -4    2.14    0.15
  -6  -4  -4    2.33    0.16
  -6  -4  -4    2.34    0.17
   6   4   4    2.00    0.15
  -7  -4  -4   27.21    0.76
  -7  -4  -4   26.79    0.71
  -7  -4  -4   28.48    0.72
  -8  -4  -4    0.18    0.10
  -8  -4  -4    0.36    0.11
  -8  -4  -4    0.43    0.12
  -9  -4  -4    1.01    0.16
  -9  -4  -4    0.89    0.15
 -10  -4  -4    0.08    0.11
 -10  -4  -4   -0.06    0.10
  10   4   4    0.01    0.11
   7  -5  -4    1.75    0.24
  -7   5   4    1.98    0.15
   6  -5  -4    1.43    0.21
   6  -5  -4    1.35    0.21
  -6   5   4    1.65    0.13
   5  -5  -4    2.74    0.23
   5  -5  -4    2.26    0.22
  -5   5   4    2.10    0.14
   4  -5  -4    2.51    0.21
   4  -5  -4    2.26    0.20
  -4   5   4    2.35    0.13
   3  -5  -4    0.41    0.11
   3  -5  -4    0.24    0.10
   3  -5  -4    0.19    0.09
  -3   5   4    0.28    0.05
  -3   5   4    0.09    0.07
   2  -5  -4   31.97    0.79
   2  -5  -4   31.51    0.83
   2  -5  -4   31.50    0.78
  -2   5   4   32.39    0.75
  -2   5   4   33.14    0.61
   1  -5  -4    0.06    0.06
   1  -5  -4    0.07    0.06
   1  -5  -4    0.01    0.06
   1  -5  -4   -0.04    0.06
  -1   5   4    0.02    0.05
   0  -5  -4    0.57    0.08
   0  -5  -4    0.45    0.08
   0  -5  -4    0.48    0.08
   0  -5  -4    0.51    0.08
   0   5   4    0.52    0.06
  -1  -5  -4   27.90    0.67
  -1  -5  -4   28.16    0.63
  -1  -5  -4   28.51    0.64
   1   5   4   28.72    0.59
  -2  -5  -4    0.34    0.06
  -2  -5  -4    0.26    0.06
  -2  -5  -4    0.16    0.05
  -2  -5  -4    0.14    0.05
   2   5   4    0.16    0.05
  -3  -5  -4    1.16    0.09
  -3  -5  -4    1.21    0.09
  -3  -5  -4    1.13    0.09
  -3  -5  -4    1.09    0.08
   3   5   4    1.23    0.09
   3   5   4    1.08    0.08
  -4  -5  -4    2.77    0.14
  -4  -5  -4    2.77    0.15
  -4  -5  -4    2.63    0.13
  -4  -5  -4    2.56    0.14
   4   5   4    2.78    0.13
   4   5   4    2.92    0.13
  -5  -5  -4    2.65    0.16
  -5  -5  -4    3.03    0.16
  -5  -5  -4    2.85    0.15
  -5  -5  -4    2.89    0.17
   5   5   4    3.03    0.14
   5   5   4    2.75    0.15
  -6  -5  -4   23.85    0.65
  -6  -5  -4   25.45    0.66
  -6  -5  -4   23.88    0.61
  -6  -5  -4   24.41    0.61
   6   5   4   24.71    0.61
   6   5   4   24.55    0.61
  -7  -5  -4    2.44    0.17
  -7  -5  -4    2.37    0.18
  -7  -5  -4    2.46    0.17
   7   5   4    2.38    0.18
  -8  -5  -4    0.05    0.08
  -8  -5  -4    0.00    0.08
  -8  -5  -4   -0.09    0.07
   8   5   4    0.01    0.09
  -9  -5  -4    5.58    0.30
  -9  -5  -4    5.73    0.31
   9   5   4    5.38    0.31
 -10  -5  -4    3.16    0.26
 -10  -5  -4    3.60    0.27
  10   5   4    4.12    0.30
   6  -6  -4    0.89    0.20
   6  -6  -4    0.98    0.20
   5  -6  -4    0.11    0.13
   5  -6  -4   -0.04    0.12
   4  -6  -4    0.36    0.12
   4  -6  -4    0.19    0.12
   3  -6  -4    2.35    0.21
   3  -6  -4    2.28    0.20
   3  -6  -4    2.29    0.19
   2  -6  -4   11.69    0.43
   2  -6  -4   11.67    0.40
   2  -6  -4   12.47    0.42
   1  -6  -4    0.13    0.08
   1  -6  -4    0.29    0.09
   1  -6  -4    0.26    0.09
   0  -6  -4    0.16    0.07
   0  -6  -4    0.33    0.08
   0  -6  -4    0.14    0.07
   0  -6  -4    0.16    0.07
  -1  -6  -4   32.76    0.72
  -1  -6  -4   33.32    0.78
  -1  -6  -4   31.86    0.73
  -2  -6  -4    0.41    0.07
  -2  -6  -4    0.38    0.07
  -2  -6  -4    0.37    0.07
  -3  -6  -4    0.05    0.05
  -3  -6  -4    0.07    0.05
  -3  -6  -4    0.04    0.05
   3   6   4   -0.03    0.04
  -4  -6  -4    4.98    0.18
  -4  -6  -4    4.62    0.19
  -4  -6  -4    4.70    0.19
  -4  -6  -4    4.77    0.18
   4   6   4    4.54    0.19
  -5  -6  -4    1.05    0.09
  -5  -6  -4    1.16    0.11
  -5  -6  -4    0.91    0.09
  -5  -6  -4    1.11    0.10
   5   6   4    1.17    0.11
  -6  -6  -4    4.08    0.20
  -6  -6  -4    4.03    0.19
  -6  -6  -4    3.92    0.21
  -6  -6  -4    3.84    0.19
   6   6   4    3.94    0.14
   6   6   4    3.98    0.21
   6   6   4    3.99    0.14
  -7  -6  -4   22.97    0.66
  -7  -6  -4   23.35    0.61
  -7  -6  -4   23.19    0.61
   7   6   4   22.84    0.56
   7   6   4   22.78    0.56
   7   6   4   24.08    0.63
  -8  -6  -4    0.11    0.09
  -8  -6  -4    0.28    0.10
  -8  -6  -4    0.26    0.09
   8   6   4    0.17    0.07
   8   6   4    0.19    0.10
   8   6   4    0.13    0.08
  -9  -6  -4    0.40    0.13
  -9  -6  -4    0.48    0.13
  -9  -6  -4    0.41    0.12
   9   6   4    0.55    0.10
   9   6   4    0.26    0.13
 -10  -6  -4    0.01    0.11
 -10  -6  -4   -0.09    0.10
  10   6   4   -0.05    0.08
  10   6   4   -0.03    0.11
   5  -7  -4   -0.08    0.11
   5  -7  -4   -0.10    0.12
   4  -7  -4    3.86    0.28
   4  -7  -4    3.13    0.26
   3  -7  -4   -0.02    0.10
   3  -7  -4    0.07    0.09
   2  -7  -4   20.51    0.61
   2  -7  -4   20.77    0.64
   2  -7  -4   19.90    0.60
   1  -7  -4    2.48    0.18
   1  -7  -4    2.52    0.18
   1  -7  -4    2.57    0.19
   0  -7  -4   -0.01    0.07
   0  -7  -4    0.07    0.07
   0  -7  -4    0.08    0.07
   0  -7  -4    0.00    0.07
  -1  -7  -4    5.82    0.24
  -1  -7  -4    6.13    0.23
  -1  -7  -4    6.31    0.24
  -1  -7  -4    6.04    0.23
  -2  -7  -4    1.59    0.11
  -2  -7  -4    1.71    0.12
  -2  -7  -4    1.54    0.12
  -3  -7  -4    0.92    0.08
  -3  -7  -4    0.86    0.08
  -3  -7  -4    0.87    0.08
  -4  -7  -4    1.10    0.09
  -4  -7  -4    1.69    0.11
  -4  -7  -4    1.12    0.09
   4   7   4    1.09    0.11
  -5  -7  -4    1.25    0.10
  -5  -7  -4    1.23    0.11
  -5  -7  -4    1.12    0.10
  -5  -7  -4    1.25    0.10
   5   7   4    1.26    0.12
  -6  -7  -4    8.57    0.30
  -6  -7  -4    8.02    0.27
  -6  -7  -4    8.31    0.27
  -6  -7  -4    7.78    0.29
   6   7   4    7.68    0.30
  -7  -7  -4    2.15    0.16
  -7  -7  -4    1.96    0.16
  -7  -7  -4    2.13    0.16
   7   7   4    1.63    0.16
  -8  -7  -4    0.23    0.09
  -8  -7  -4    0.35    0.11
  -8  -7  -4    0.17    0.09
   8   7   4    0.35    0.12
  -9  -7  -4    1.51    0.17
  -9  -7  -4    1.52    0.17
  -9  -7  -4    1.39    0.18
 -10  -7  -4    1.53    0.19
 -10  -7  -4    1.15    0.17
   4  -8  -4    0.33    0.15
   4  -8  -4    0.33    0.16
   3  -8  -4    0.47    0.14
   3  -8  -4    0.43    0.14
   2  -8  -4    5.94    0.31
   2  -8  -4    6.34    0.32
   2  -8  -4    5.98    0.33
   1  -8  -4    1.17    0.14
   1  -8  -4    1.07    0.14
   1  -8  -4    0.94    0.14
   0  -8  -4    1.20    0.13
   0  -8  -4    1.22    0.13
   0  -8  -4    1.09    0.13
  -1  -8  -4    1.44    0.13
  -1  -8  -4    1.76    0.13
  -1  -8  -4    1.65    0.14
  -1  -8  -4    1.60    0.14
  -2  -8  -4    1.25    0.11
  -2  -8  -4    1.18    0.11
  -2  -8  -4    1.05    0.10
  -3  -8  -4    3.18    0.15
  -3  -8  -4    3.01    0.15
  -3  -8  -4    3.29    0.15
  -4  -8  -4   13.52    0.35
  -4  -8  -4   13.41    0.37
  -4  -8  -4   12.86    0.34
   4   8   4   13.75    0.41
  -5  -8  -4   -0.02    0.05
  -5  -8  -4    0.03    0.05
  -5  -8  -4    0.04    0.05
   5   8   4    0.07    0.08
  -6  -8  -4    1.21    0.11
  -6  -8  -4    1.42    0.11
  -6  -8  -4    1.41    0.11
  -6  -8  -4    1.30    0.12
   6   8   4    1.36    0.14
  -7  -8  -4    9.23    0.31
  -7  -8  -4    9.06    0.34
  -7  -8  -4    9.09    0.31
  -8  -8  -4    0.18    0.09
  -8  -8  -4    0.18    0.09
  -8  -8  -4    0.07    0.09
  -9  -8  -4    0.03    0.10
  -9  -8  -4    0.09    0.11
  -9  -8  -4   -0.11    0.08
   3  -9  -4    0.04    0.12
   3  -9  -4    0.02    0.11
   2  -9  -4    6.95    0.35
   2  -9  -4    6.37    0.34
   2  -9  -4    7.56    0.39
   1  -9  -4    2.98    0.24
   1  -9  -4    2.92    0.21
   1  -9  -4    2.39    0.21
   0  -9  -4    0.27    0.10
   0  -9  -4    0.44    0.12
   0  -9  -4    0.40    0.11
  -1  -9  -4    0.43    0.10
  -1  -9  -4    0.55    0.10
  -1  -9  -4    0.52    0.10
  -2  -9  -4    1.01    0.12
  -2  -9  -4    0.90    0.11
  -2  -9  -4    1.20    0.11
  -2  -9  -4    0.86    0.11
  -3  -9  -4    0.46    0.08
  -3  -9  -4    0.48    0.09
  -4  -9  -4    0.66    0.09
  -4  -9  -4    0.62    0.08
  -5  -9  -4    0.27    0.07
  -5  -9  -4    0.34    0.07
  -6  -9  -4    1.16    0.10
  -6  -9  -4    1.10    0.11
  -7  -9  -4    0.27    0.08
  -7  -9  -4    0.39    0.09
  -8  -9  -4    0.60    0.11
  -8  -9  -4    0.55    0.12
  -9  -9  -4    0.02    0.10
  -9  -9  -4   -0.01    0.08
   1 -10  -4    0.80    0.15
   1 -10  -4    0.84    0.17
   1 -10  -4    0.95    0.15
   0 -10  -4    0.77    0.13
   0 -10  -4    0.78    0.14
   0 -10  -4    0.86    0.15
  -1 -10  -4    0.08    0.09
  -1 -10  -4   -0.01    0.08
  -1 -10  -4    0.01    0.09
  -2 -10  -4    1.67    0.15
  -2 -10  -4    1.88    0.14
  -3 -10  -4    2.39    0.17
  -3 -10  -4    2.54    0.17
  -3 -10  -4    2.56    0.16
  -4 -10  -4   11.53    0.36
  -4 -10  -4   11.62    0.33
  -5 -10  -4    1.02    0.10
  -5 -10  -4    1.29    0.10
  -6 -10  -4    0.02    0.06
  -6 -10  -4   -0.06    0.05
  -7 -10  -4    1.52    0.13
  -7 -10  -4    1.75    0.13
  -2 -11  -4    0.24    0.11
  -2 -11  -4    0.41    0.10
  -3 -11  -4    0.14    0.08
  -3 -11  -4    0.13    0.09
  -4 -11  -4    0.28    0.08
  -4 -11  -4    0.27    0.08
  -4 -11  -4    0.27    0.09
  -5 -11  -4    0.01    0.06
  -5 -11  -4   -0.01    0.06
   4   8  -5    0.64    0.18
  -4  -8   5    0.56    0.11
  -3  -8   5   27.56    0.70
  -2  -8   5    9.51    0.39
  -2  -8   5    9.22    0.35
  -1  -8   5    0.05    0.11
  -1  -8   5   -0.05    0.09
   0  -8   5    0.04    0.09
   0  -8   5    0.09    0.10
   0  -8   5    0.11    0.11
   6   7  -5   -0.04    0.12
  -6  -7   5    0.02    0.08
   5   7  -5    0.20    0.13
  -5  -7   5    0.10    0.08
   4   7  -5    0.03    0.11
  -4  -7   5    0.31    0.09
   3   7  -5    5.02    0.33
  -3  -7   5    4.81    0.23
  -3  -7   5    4.56    0.23
  -2  -7   5    8.90    0.33
  -2  -7   5    8.72    0.32
  -1  -7   5    0.06    0.09
  -1  -7   5    0.05    0.09
  -1  -7   5    0.04    0.08
   0  -7   5    0.69    0.12
   0  -7   5    0.94    0.15
   0  -7   5    0.79    0.13
   1  -7   5    0.00    0.09
   1  -7   5    0.06    0.10
   1  -7   5    0.05    0.10
   2  -7   5    1.31    0.20
   2  -7   5    1.23    0.18
   2  -7   5    0.92    0.16
   7   6  -5    0.15    0.12
  -7  -6   5   -0.17    0.07
  -7  -6   5    0.02    0.09
   6   6  -5    0.47    0.16
  -6  -6   5    0.56    0.11
  -6  -6   5    0.38    0.10
   5   6  -5    0.10    0.12
  -5  -6   5    0.05    0.07
  -5  -6   5    0.08    0.08
   4   6  -5   -0.04    0.10
  -4  -6   5    0.02    0.07
  -4  -6   5    0.05    0.07
   3   6  -5   62.28    1.48
  -3  -6   5   64.70    1.35
  -3  -6   5   62.44    1.34
   2   6  -5   23.41    0.71
  -2  -6   5   23.62    0.61
  -2  -6   5   23.97    0.61
  -1  -6   5    0.48    0.10
  -1  -6   5    0.41    0.09
   0  -6   5    0.24    0.10
   0  -6   5    0.15    0.09
   0  -6   5    0.09    0.08
   1  -6   5    0.04    0.08
   1  -6   5    0.06    0.08
   1  -6   5    0.00    0.08
   2  -6   5    2.56    0.23
   2  -6   5    2.59    0.21
   2  -6   5    3.01    0.22
   3  -6   5   36.67    0.98
   3  -6   5   35.34    0.97
   4  -6   5    4.69    0.31
   4  -6   5    5.16    0.33
   8   5  -5    7.24    0.43
  -8  -5   5    8.60    0.38
  -8  -5   5    7.46    0.36
   7   5  -5    2.08    0.24
  -7  -5   5    1.67    0.17
  -7  -5   5    1.61    0.17
   6   5  -5    0.42    0.15
  -6  -5   5    0.48    0.10
  -6  -5   5    0.64    0.12
   5   5  -5    0.36    0.14
  -5  -5   5    0.47    0.10
  -5  -5   5    0.35    0.09
   4   5  -5    3.08    0.24
  -4  -5   5    3.24    0.18
  -4  -5   5    3.05    0.18
   3   5  -5    6.28    0.32
  -3  -5   5    6.33    0.27
  -3  -5   5    6.74    0.25
  -3  -5   5    6.34    0.26
   2   5  -5   19.16    0.60
  -2  -5   5   20.21    0.52
  -2  -5   5   18.83    0.50
  -2  -5   5   19.48    0.56
   1   5  -5    0.73    0.13
  -1  -5   5    0.87    0.10
  -1  -5   5    0.82    0.11
   0  -5   5    1.97    0.15
   0  -5   5    2.27    0.16
   0  -5   5    2.32    0.18
   1  -5   5    0.22    0.09
   1  -5   5    0.16    0.08
   1  -5   5    0.24    0.08
   2  -5   5    2.72    0.21
   2  -5   5    2.99    0.22
   2  -5   5    2.72    0.20
   3  -5   5   10.17    0.41
   3  -5   5    9.75    0.41
   4  -5   5    0.14    0.11
   4  -5   5    0.28    0.13
   5  -5   5    0.00    0.10
   5  -5   5   -0.08    0.10
   8   4  -5    1.28    0.21
  -8  -4   5    1.06    0.16
  -8  -4   5    0.79    0.15
   7   4  -5   -0.02    0.11
  -7  -4   5    0.06    0.08
  -7  -4   5    0.05    0.09
   6   4  -5    0.07    0.11
  -6  -4   5   -0.01    0.07
   5   4  -5    0.59    0.14
  -5  -4   5    0.67    0.10
  -5  -4   5    0.62    0.10
   4   4  -5    1.27    0.16
  -4  -4   5    1.30    0.12
  -4  -4   5    1.35    0.13
   3   4  -5   78.61    1.69
  -3  -4   5   76.85    1.61
  -3  -4   5   77.73    1.61
  -3  -4   5   80.84    1.75
   2   4  -5   28.90    0.75
  -2  -4   5   29.10    0.73
  -2  -4   5   28.60    0.68
  -2  -4   5   28.15    0.67
   1   4  -5    0.98    0.13
  -1  -4   5    1.17    0.12
  -1  -4   5    1.20    0.11
  -1  -4   5    1.12    0.11
   0  -4   5    1.08    0.11
   0  -4   5    1.18    0.11
   0  -4   5    1.29    0.13
   1  -4   5   -0.04    0.05
   1  -4   5    0.02    0.07
   1  -4   5    0.04    0.07
   2  -4   5    2.80    0.20
   2  -4   5    3.20    0.20
   2  -4   5    3.00    0.21
   3  -4   5   97.56    2.08
   3  -4   5   97.82    2.10
   3  -4   5  100.09    2.24
   4  -4   5   18.33    0.61
   4  -4   5   18.71    0.60
   5  -4   5    0.02    0.10
   5  -4   5   -0.05    0.10
   6  -4   5    0.10    0.12
   6  -4   5    0.10    0.12
   9   3  -5   -0.23    0.12
  -9  -3   5   -0.09    0.09
   8   3  -5    1.17    0.20
  -8  -3   5    0.91    0.15
   7   3  -5   -0.07    0.09
  -7  -3   5    0.24    0.11
   6   3  -5    1.24    0.17
  -6  -3   5    1.18    0.13
  -6  -3   5    1.06    0.14
  -6  -3   5    1.07    0.14
   5   3  -5    0.41    0.09
   5   3  -5    0.47    0.12
  -5  -3   5    0.39    0.09
   4   3  -5   15.64    0.50
  -4  -3   5   15.84    0.46
  -4  -3   5   15.91    0.45
   3   3  -5    3.31    0.21
  -3  -3   5    3.53    0.18
  -3  -3   5    3.22    0.19
  -3  -3   5    3.10    0.17
   2   3  -5   24.94    0.65
  -2  -3   5   25.94    0.61
  -2  -3   5   24.19    0.60
  -2  -3   5   25.94    0.65
   1   3  -5    1.50    0.13
  -1  -3   5    1.15    0.10
  -1  -3   5    1.42    0.12
  -1  -3   5    1.17    0.11
   0   3  -5    2.59    0.17
   0  -3   5    2.78    0.15
   0  -3   5    2.72    0.17
   0  -3   5    2.78    0.16
   1  -3   5    1.41    0.13
   1  -3   5    1.58    0.14
   1  -3   5    1.49    0.12
   1  -3   5    1.94    0.15
   2  -3   5    1.07    0.12
   2  -3   5    1.06    0.10
   2  -3   5    1.14    0.13
   2  -3   5    1.07    0.12
  -3   3  -5   30.69    0.58
   3  -3   5   30.06    0.77
   3  -3   5   29.41    0.78
   3  -3   5   30.02    0.82
  -4   3  -5    0.14    0.05
   4  -3   5    0.10    0.10
   4  -3   5    0.32    0.11
  -5   3  -5    0.19    0.06
   5  -3   5    0.28    0.11
   5  -3   5    0.28    0.12
  -6   3  -5    0.64    0.09
   6  -3   5    0.41    0.14
   6  -3   5    0.54    0.14
  -7   3  -5    0.09    0.07
   7  -3   5   -0.03    0.10
   7  -3   5   -0.01    0.11
   9   2  -5    0.75    0.20
  -9  -2   5    0.50    0.15
  -9  -2   5    0.51    0.15
   8   2  -5    2.03    0.23
  -8  -2   5    1.67    0.19
  -8  -2   5    1.66    0.18
   7   2  -5   -0.01    0.11
  -7  -2   5    0.03    0.09
  -7  -2   5    0.06    0.08
   6   2  -5    1.12    0.16
  -6  -2   5    1.68    0.17
  -6  -2   5    1.06    0.13
   5   2  -5    7.94    0.34
  -5  -2   5    8.05    0.31
  -5  -2   5    7.86    0.33
  -5  -2   5    7.83    0.31
   4   2  -5    5.07    0.23
   4   2  -5    4.99    0.25
  -4  -2   5    5.01    0.23
  -4  -2   5    4.82    0.22
   3   2  -5   45.71    1.06
   3   2  -5   46.24    1.03
  -3  -2   5   46.39    1.08
  -3  -2   5   46.28    0.92
  -3  -2   5   46.47    1.00
  -3  -2   5   44.96    1.01
   2   2  -5    7.37    0.28
   2   2  -5    7.39    0.24
  -2  -2   5    7.66    0.26
  -2  -2   5    7.98    0.23
  -2  -2   5    7.72    0.26
  -2  -2   5    8.14    0.29
   1   2  -5    0.31    0.07
   1   2  -5    0.44    0.07
  -1  -2   5    0.55    0.07
  -1  -2   5    0.38    0.07
  -1  -2   5    0.55    0.09
  -1  -2   5    0.48    0.07
   0   2  -5    5.31    0.20
   0   2  -5    5.20    0.22
   0  -2   5    5.33    0.21
   0  -2   5    5.68    0.21
   0  -2   5    5.73    0.23
   0  -2   5    5.71    0.19
  -1   2  -5    0.05    0.03
  -1   2  -5    0.01    0.05
   1  -2   5    0.07    0.05
   1  -2   5   -0.03    0.06
   1  -2   5    0.10    0.06
   1  -2   5    0.06    0.06
  -2   2  -5    1.41    0.12
   2  -2   5    1.48    0.13
   2  -2   5    1.49    0.13
   2  -2   5    1.40    0.11
   2  -2   5    1.47    0.12
  -3   2  -5  168.67    3.25
   3  -2   5  164.84    3.29
   3  -2   5  162.90    3.27
   3  -2   5  169.14    3.05
   3  -2   5  166.59    3.53
  -4   2  -5   33.36    0.80
   4  -2   5   30.73    0.82
   4  -2   5   31.71    0.81
  -5   2  -5    0.45    0.11
   5  -2   5    0.59    0.12
   5  -2   5    0.45    0.12
  -6   2  -5    1.02    0.15
   6  -2   5    1.06    0.16
   6  -2   5    1.08    0.16
  -7   2  -5    0.49    0.14
   7  -2   5    0.70    0.16
   7  -2   5    0.51    0.15
  -8   2  -5    0.02    0.09
   8  -2   5   -0.04    0.11
   9   1  -5    0.28    0.16
  -9  -1   5    0.21    0.13
  -9  -1   5    0.47    0.15
   8   1  -5    0.26    0.15
  -8  -1   5    0.14    0.11
  -8  -1   5    0.22    0.12
   7   1  -5    0.58    0.15
  -7  -1   5    0.50    0.13
  -7  -1   5    0.71    0.12
  -7  -1   5    0.47    0.12
   6   1  -5    0.56    0.13
  -6  -1   5    0.39    0.09
  -6  -1   5    0.41    0.10
  -6  -1   5    0.57    0.11
   5   1  -5    0.13    0.09
  -5  -1   5    0.16    0.08
  -5  -1   5    0.12    0.07
  -5  -1   5    0.12    0.07
   4   1  -5   48.84    1.09
   4   1  -5   48.36    1.06
  -4  -1   5   46.93    1.08
  -4  -1   5   50.19    0.99
   3   1  -5    0.11    0.06
   3   1  -5    0.11    0.06
   3   1  -5    0.03    0.07
  -3  -1   5    0.09    0.06
  -3  -1   5    0.15    0.06
  -3  -1   5    0.12    0.05
  -3  -1   5    0.17    0.07
   2   1  -5    7.38    0.24
   2   1  -5    7.02    0.25
   2   1  -5    7.28    0.23
   2   1  -5    7.15    0.26
  -2  -1   5    7.07    0.22
  -2  -1   5    6.88    0.25
  -2  -1   5    6.91    0.24
  -2  -1   5    7.02    0.27
  -2  -1   5    7.36    0.27
   1   1  -5    0.08    0.03
   1   1  -5    0.01    0.04
   1   1  -5    0.06    0.05
   1   1  -5    0.02    0.05
  -1  -1   5    0.07    0.04
  -1  -1   5    0.33    0.06
  -1  -1   5    0.04    0.06
  -1  -1   5    0.01    0.05
  -1  -1   5    0.11    0.05
   0   1  -5    0.06    0.04
   0   1  -5    0.01    0.04
   0  -1   5   -0.01    0.04
   0  -1   5    0.03    0.04
   0  -1   5    0.02    0.04
   0  -1   5    0.02    0.05
   0  -1   5    0.08    0.06
  -1   1  -5    2.00    0.12
  -1   1  -5    1.98    0.12
   1  -1   5    1.90    0.11
   1  -1   5    1.79    0.12
   1  -1   5    2.11    0.14
   1  -1   5    1.86    0.12
  -2   1  -5    2.82    0.15
  -2   1  -5    2.92    0.16
   2  -1   5    2.81    0.17
   2  -1   5    2.70    0.15
   2  -1   5    3.05    0.18
   2  -1   5    3.03    0.17
   2  -1   5    2.74    0.14
  -3   1  -5   44.13    1.00
  -3   1  -5   46.14    1.02
   3  -1   5   46.50    1.02
   3  -1   5   44.73    0.93
   3  -1   5   46.74    1.04
   3  -1   5   45.61    1.09
  -4   1  -5    0.22    0.08
  -4   1  -5    0.20    0.08
   4  -1   5    0.22    0.08
   4  -1   5    0.27    0.10
  -5   1  -5    0.52    0.11
   5  -1   5    0.46    0.11
   5  -1   5    0.49    0.11
  -6   1  -5    2.13    0.18
   6  -1   5    2.10    0.20
   6  -1   5    1.90    0.18
  -7   1  -5    0.46    0.13
   7  -1   5    0.56    0.13
   7  -1   5    0.59    0.15
  -8   1  -5    9.38    0.43
   8  -1   5    8.95    0.44
  -9   1  -5   35.41    1.02
   9  -1   5   34.32    1.05
   9   0  -5    0.20    0.16
  -9   0   5    0.24    0.11
  -9   0   5    0.22    0.13
  -9   0   5    0.14    0.12
   8   0  -5    2.19    0.24
  -8   0   5    1.99    0.22
  -8   0   5    1.88    0.18
  -8   0   5    1.90    0.20
   7   0  -5    0.22    0.13
  -7   0   5    0.15    0.10
  -7   0   5    0.10    0.09
  -7   0   5    0.06    0.08
   6   0  -5    4.29    0.26
   6   0  -5    3.37    0.23
  -6   0   5    4.34    0.22
  -6   0   5    4.38    0.24
  -6   0   5    4.04    0.24
   5   0  -5   20.31    0.56
   5   0  -5   19.25    0.57
  -5   0   5   19.50    0.56
  -5   0   5   19.45    0.50
  -5   0   5   19.66    0.56
   4   0  -5    5.43    0.24
   4   0  -5    5.61    0.25
  -4   0   5    5.56    0.21
   3   0  -5   10.96    0.36
   3   0  -5   10.36    0.33
   3   0  -5    9.97    0.32
   3   0  -5    9.91    0.31
  -3   0   5   10.25    0.29
  -3   0   5    9.91    0.35
  -3   0   5   10.31    0.37
  -3   0   5    9.52    0.32
   2   0  -5    0.98    0.09
   2   0  -5    1.00    0.11
   2   0  -5    1.06    0.09
   2   0  -5    0.84    0.09
  -2   0   5    0.91    0.09
  -2   0   5    1.20    0.12
  -2   0   5    0.95    0.10
  -2   0   5    1.13    0.09
  -2   0   5    0.97    0.09
   1   0  -5    0.46    0.06
   1   0  -5    0.48    0.07
   1   0  -5    0.49    0.07
   1   0  -5    0.64    0.07
  -1   0   5    0.49    0.07
  -1   0   5    0.55    0.06
  -1   0   5    0.55    0.07
  -1   0   5    0.56    0.08
  -1   0   5    0.39    0.07
   0   0  -5    3.37    0.13
   0   0  -5    3.04    0.15
   0   0  -5    3.24    0.16
   0   0  -5    3.13    0.14
   0   0   5    3.27    0.17
   0   0   5    3.23    0.15
   0   0   5    3.05    0.16
   0   0   5    3.22    0.13
  -1   0  -5    3.63    0.17
  -1   0  -5    4.37    0.18
   1   0   5    3.83    0.15
   1   0   5    3.66    0.17
   1   0   5    3.77    0.18
   1   0   5    3.79    0.18
   1   0   5    3.69    0.16
  -2   0  -5    0.38    0.07
  -2   0  -5    0.32    0.07
  -2   0  -5    0.37    0.07
   2   0   5    0.34    0.06
   2   0   5    0.44    0.08
   2   0   5    0.32    0.07
   2   0   5    0.36    0.07
   2   0   5    0.30    0.07
  -3   0  -5  170.01    3.31
  -3   0  -5  165.85    3.32
  -3   0  -5  163.44    3.57
   3   0   5  176.26    3.34
   3   0   5  171.98    3.32
   3   0   5  175.27    3.09
   3   0   5  175.26    3.59
  -4   0  -5   20.60    0.57
  -4   0  -5   21.21    0.56
   4   0   5   22.03    0.57
   4   0   5   20.87    0.57
   4   0   5   20.75    0.60
  -5   0  -5    1.94    0.16
  -5   0  -5    2.16    0.17
   5   0   5    2.23    0.17
   5   0   5    2.34    0.18
  -6   0  -5    0.93    0.13
  -6   0  -5    0.67    0.12
   6   0   5    0.82    0.13
   6   0   5    1.02    0.14
  -7   0  -5    2.54    0.21
  -7   0  -5    2.41    0.20
   7   0   5    2.71    0.22
  -8   0  -5   -0.02    0.10
   8   0   5   -0.01    0.11
  -9   0  -5    9.20    0.45
   9   0   5    9.59    0.48
  -8   1   5    0.35    0.14
  -8   1   5    0.37    0.11
  -8   1   5    0.30    0.13
   7  -1  -5    1.34    0.17
  -7   1   5    1.87    0.17
  -7   1   5    1.38    0.17
  -7   1   5    1.29    0.16
   6  -1  -5    0.29    0.11
  -6   1   5    0.21    0.10
  -6   1   5    0.29    0.09
  -6   1   5    0.28    0.09
   5  -1  -5    4.82    0.25
  -5   1   5    5.42    0.26
  -5   1   5    5.00    0.22
  -5   1   5    5.26    0.26
   4  -1  -5   80.81    1.70
   4  -1  -5   84.68    1.73
  -4   1   5   80.88    1.58
   3  -1  -5    5.58    0.23
   3  -1  -5    6.10    0.24
  -3   1   5    5.84    0.27
  -3   1   5    5.94    0.24
  -3   1   5    5.83    0.21
   2  -1  -5    1.72    0.12
   2  -1  -5    1.71    0.12
   2  -1  -5    1.59    0.12
   2  -1  -5    1.60    0.12
   2  -1  -5    1.62    0.13
  -2   1   5    1.50    0.12
  -2   1   5    1.57    0.10
  -2   1   5    1.54    0.12
  -2   1   5    1.41    0.13
   1  -1  -5    4.56    0.19
   1  -1  -5    4.85    0.21
   1  -1  -5    4.66    0.16
   1  -1  -5    4.68    0.18
  -1   1   5    4.74    0.18
  -1   1   5    4.80    0.17
  -1   1   5    4.60    0.21
  -1   1   5    4.73    0.21
  -1   1   5    4.61    0.19
   0  -1  -5    9.12    0.28
   0  -1  -5    9.32    0.23
   0  -1  -5    9.91    0.31
   0  -1  -5    8.91    0.27
   0   1   5    9.68    0.28
   0   1   5    9.68    0.28
   0   1   5    9.59    0.31
   0   1   5    9.23    0.25
  -1  -1  -5   -0.03    0.04
  -1  -1  -5    0.08    0.05
  -1  -1  -5   -0.03    0.04
   1   1   5    0.08    0.04
   1   1   5    0.08    0.05
   1   1   5    0.03    0.04
   1   1   5    0.01    0.04
  -2  -1  -5   36.03    0.86
  -2  -1  -5   35.75    0.80
  -2  -1  -5   35.91    0.79
   2   1   5   37.77    0.80
   2   1   5   35.79    0.80
   2   1   5   36.21    0.85
   2   1   5   36.94    0.87
   2   1   5   36.46    0.73
  -3  -1  -5   34.86    0.82
  -3  -1  -5   32.59    0.76
  -3  -1  -5   34.27    0.75
   3   1   5   33.31    0.75
   3   1   5   33.71    0.76
   3   1   5   30.34    0.80
  -4  -1  -5    4.37    0.21
  -4  -1  -5    4.08    0.20
  -4  -1  -5    4.33    0.22
   4   1   5    4.42    0.21
   4   1   5    4.47    0.21
  -5  -1  -5    0.00    0.06
  -5  -1  -5    0.10    0.07
   5   1   5    0.10    0.07
   5   1   5    0.07    0.07
  -6  -1  -5    3.45    0.22
  -6  -1  -5    2.95    0.20
   6   1   5    3.08    0.20
   6   1   5    3.37    0.20
  -7  -1  -5    2.59    0.20
  -7  -1  -5    2.85    0.22
   7   1   5    2.92    0.22
  -8  -1  -5    6.48    0.34
  -8  -1  -5    6.81    0.35
   8   1   5    6.24    0.34
  -9  -1  -5   53.81    1.37
   8  -2  -5    1.21    0.20
  -8   2   5    1.13    0.19
  -8   2   5    1.08    0.15
   7  -2  -5   -0.12    0.09
  -7   2   5    0.09    0.11
  -7   2   5    0.12    0.08
   6  -2  -5    4.31    0.27
  -6   2   5    3.84    0.25
  -6   2   5    4.16    0.22
  -6   2   5    4.37    0.26
   5  -2  -5   16.99    0.54
   5  -2  -5   17.17    0.53
  -5   2   5   17.41    0.54
  -5   2   5   17.84    0.47
   4  -2  -5    3.32    0.20
   4  -2  -5    3.34    0.20
  -4   2   5    2.86    0.18
  -4   2   5    3.29    0.17
   3  -2  -5    0.19    0.08
   3  -2  -5    0.06    0.07
  -3   2   5    0.20    0.06
  -3   2   5    0.22    0.09
  -3   2   5    0.12    0.07
  -3   2   5    0.21    0.07
   2  -2  -5   10.56    0.33
   2  -2  -5    9.45    0.33
   2  -2  -5   10.24    0.33
  -2   2   5   10.12    0.32
  -2   2   5   10.41    0.36
  -2   2   5   10.42    0.28
  -2   2   5   10.52    0.32
   1  -2  -5    0.98    0.10
   1  -2  -5    0.83    0.09
   1  -2  -5    0.95    0.10
  -1   2   5    0.94    0.09
  -1   2   5    0.83    0.08
  -1   2   5    1.00    0.11
  -1   2   5    0.94    0.07
   0  -2  -5    0.20    0.06
   0  -2  -5    0.24    0.06
   0  -2  -5    0.24    0.03
   0   2   5    0.13    0.04
   0   2   5    0.22    0.05
   0   2   5    0.24    0.07
   0   2   5    0.24    0.05
  -1  -2  -5   54.12    1.20
  -1  -2  -5   53.77    1.11
  -1  -2  -5   53.75    1.12
   1   2   5   53.65    1.11
   1   2   5   54.53    1.02
   1   2   5   54.77    1.12
   1   2   5   53.54    1.20
  -2  -2  -5    1.51    0.12
  -2  -2  -5    1.61    0.11
  -2  -2  -5    1.85    0.12
   2   2   5    1.91    0.10
   2   2   5    1.82    0.13
   2   2   5    1.98    0.12
   2   2   5    1.78    0.11
   2   2   5    1.97    0.13
  -3  -2  -5   70.13    1.44
  -3  -2  -5   71.42    1.56
  -3  -2  -5   70.67    1.45
   3   2   5   69.33    1.43
   3   2   5   72.01    1.45
   3   2   5   71.40    1.55
  -4  -2  -5    0.23    0.07
  -4  -2  -5    0.43    0.08
  -4  -2  -5    0.42    0.09
   4   2   5    0.43    0.08
   4   2   5    0.47    0.08
  -5  -2  -5    2.91    0.19
  -5  -2  -5    2.61    0.17
  -5  -2  -5    2.89    0.18
   5   2   5    2.84    0.17
   5   2   5    2.34    0.16
  -6  -2  -5    0.08    0.07
  -6  -2  -5    0.11    0.07
   6   2   5    0.00    0.06
  -7  -2  -5    5.38    0.28
  -7  -2  -5    5.51    0.28
   7   2   5    5.23    0.27
  -8  -2  -5    0.00    0.08
  -8  -2  -5   -0.10    0.07
  -9  -2  -5    8.50    0.42
  -9  -2  -5    7.94    0.40
 -10  -2  -5    1.96    0.23
 -10  -2  -5    2.35    0.25
   8  -3  -5    0.02    0.15
  -8   3   5    0.04    0.10
   7  -3  -5    0.87    0.18
  -7   3   5    0.55    0.12
  -7   3   5    0.66    0.15
   6  -3  -5    1.24    0.18
  -6   3   5    1.13    0.13
  -6   3   5    1.19    0.16
   5  -3  -5   13.28    0.47
   5  -3  -5   12.64    0.45
  -5   3   5   12.19    0.38
   4  -3  -5   74.56    1.58
   4  -3  -5   70.04    1.59
  -4   3   5   72.61    1.43
  -4   3   5   74.49    1.56
   3  -3  -5   11.08    0.38
   3  -3  -5   10.50    0.36
  -3   3   5   10.68    0.36
  -3   3   5   10.70    0.30
  -3   3   5   10.18    0.34
   2  -3  -5    9.14    0.31
   2  -3  -5    9.11    0.33
   2  -3  -5    9.39    0.32
  -2   3   5    8.75    0.34
  -2   3   5    9.19    0.30
  -2   3   5    8.93    0.26
  -2   3   5    8.90    0.30
   1  -3  -5    7.01    0.26
   1  -3  -5    7.73    0.26
   1  -3  -5    7.15    0.27
   1  -3  -5    7.39    0.28
  -1   3   5    7.36    0.21
  -1   3   5    7.93    0.25
  -1   3   5    7.55    0.26
  -1   3   5    7.29    0.28
   0  -3  -5   12.05    0.33
   0  -3  -5   11.44    0.33
   0  -3  -5   11.96    0.35
   0   3   5   11.39    0.35
   0   3   5   11.33    0.31
   0   3   5   11.42    0.28
   0   3   5   11.88    0.33
  -1  -3  -5    0.16    0.06
  -1  -3  -5    0.13    0.06
  -1  -3  -5    0.25    0.06
   1   3   5    0.14    0.04
   1   3   5    0.18    0.05
   1   3   5    0.07    0.05
   1   3   5    0.15    0.05
  -2  -3  -5   73.32    1.47
  -2  -3  -5   73.97    1.58
  -2  -3  -5   72.23    1.46
   2   3   5   70.19    1.45
   2   3   5   71.81    1.44
   2   3   5   73.76    1.57
  -3  -3  -5   18.69    0.49
  -3  -3  -5   17.10    0.45
  -3  -3  -5   17.88    0.45
   3   3   5   17.98    0.45
   3   3   5   18.03    0.49
   3   3   5   17.94    0.37
   3   3   5   18.68    0.44
  -4  -3  -5   11.07    0.34
  -4  -3  -5   11.33    0.36
  -4  -3  -5   10.94    0.33
   4   3   5   10.86    0.33
   4   3   5   10.37    0.31
  -5  -3  -5    0.04    0.06
  -5  -3  -5    0.00    0.06
  -5  -3  -5   -0.08    0.05
   5   3   5    0.08    0.06
  -6  -3  -5    1.10    0.13
  -6  -3  -5    1.12    0.12
  -6  -3  -5    1.21    0.14
   6   3   5    1.27    0.12
  -7  -3  -5    3.22    0.21
  -7  -3  -5    3.01    0.21
  -8  -3  -5    0.35    0.12
  -8  -3  -5    0.83    0.14
  -9  -3  -5   43.42    1.10
  -9  -3  -5   39.78    1.09
 -10  -3  -5    1.36    0.20
 -10  -3  -5    1.30    0.20
   7  -4  -5    0.02    0.12
  -7   4   5    0.06    0.08
   6  -4  -5    1.47    0.20
   6  -4  -5    1.62    0.21
  -6   4   5    1.43    0.14
   5  -4  -5    6.46    0.33
   5  -4  -5    6.45    0.34
  -5   4   5    6.87    0.26
   4  -4  -5    0.56    0.13
   4  -4  -5    0.56    0.12
  -4   4   5    0.38    0.10
  -4   4   5    0.50    0.08
   3  -4  -5   -0.04    0.07
   3  -4  -5    0.03    0.08
  -3   4   5   -0.03    0.04
  -3   4   5   -0.02    0.06
   2  -4  -5    8.28    0.31
   2  -4  -5    7.67    0.31
   2  -4  -5    7.67    0.29
  -2   4   5    7.93    0.23
  -2   4   5    8.35    0.30
   1  -4  -5    1.98    0.15
   1  -4  -5    2.18    0.15
   1  -4  -5    2.13    0.15
   1  -4  -5    2.22    0.14
  -1   4   5    1.98    0.10
  -1   4   5    1.96    0.13
  -1   4   5    2.14    0.13
  -1   4   5    2.16    0.16
   0  -4  -5    3.64    0.18
   0  -4  -5    3.40    0.17
   0  -4  -5    3.35    0.16
   0   4   5    3.23    0.11
   0   4   5    3.50    0.18
   0   4   5    3.59    0.16
   0   4   5    3.58    0.15
  -1  -4  -5   86.00    1.73
  -1  -4  -5   84.83    1.86
  -1  -4  -5   87.20    1.74
   1   4   5   87.73    1.85
   1   4   5   88.60    1.72
  -2  -4  -5   10.28    0.30
  -2  -4  -5    9.99    0.31
  -2  -4  -5    9.59    0.29
   2   4   5   10.05    0.28
   2   4   5   10.09    0.31
  -3  -4  -5    4.13    0.18
  -3  -4  -5    3.94    0.19
  -3  -4  -5    4.49    0.18
   3   4   5    4.22    0.16
   3   4   5    3.94    0.18
   3   4   5    4.17    0.11
  -4  -4  -5   15.62    0.42
  -4  -4  -5   15.51    0.45
  -4  -4  -5   16.27    0.43
   4   4   5   15.91    0.41
   4   4   5   15.88    0.36
   4   4   5   14.76    0.43
  -5  -4  -5    0.24    0.08
  -5  -4  -5    0.26    0.08
  -5  -4  -5    0.31    0.08
  -5  -4  -5    0.18    0.07
   5   4   5    0.30    0.07
   5   4   5    0.17    0.08
   5   4   5    0.31    0.06
  -6  -4  -5    0.35    0.08
  -6  -4  -5    0.15    0.08
  -6  -4  -5    0.19    0.08
  -7  -4  -5    7.83    0.34
  -7  -4  -5    7.66    0.32
  -7  -4  -5    7.59    0.32
  -8  -4  -5    0.14    0.10
  -8  -4  -5    0.21    0.10
  -9  -4  -5    3.06    0.25
  -9  -4  -5    2.84    0.24
 -10  -4  -5    1.41    0.21
 -10  -4  -5    1.42    0.20
   7  -5  -5   -0.25    0.11
  -7   5   5   -0.04    0.07
   6  -5  -5    0.56    0.16
   6  -5  -5    0.54    0.15
  -6   5   5    0.53    0.09
   5  -5  -5    9.55    0.42
   5  -5  -5    9.51    0.42
  -5   5   5    9.62    0.30
   4  -5  -5   43.77    1.08
   4  -5  -5   43.55    1.06
  -4   5   5   42.38    1.03
  -4   5   5   41.35    0.87
   3  -5  -5    5.23    0.27
   3  -5  -5    5.37    0.27
  -3   5   5    5.04    0.25
  -3   5   5    5.12    0.18
   2  -5  -5    4.77    0.24
   2  -5  -5    5.23    0.25
   2  -5  -5    4.98    0.26
  -2   5   5    4.99    0.16
  -2   5   5    4.70    0.22
   1  -5  -5    4.67    0.22
   1  -5  -5    3.97    0.21
   1  -5  -5    4.23    0.22
  -1   5   5    4.12    0.19
  -1   5   5    4.20    0.11
   0  -5  -5    3.15    0.18
   0  -5  -5    3.09    0.17
   0  -5  -5    3.41    0.17
   0   5   5    3.27    0.18
   0   5   5    3.08    0.15
  -1  -5  -5    1.02    0.10
  -1  -5  -5    1.29    0.11
  -1  -5  -5    1.29    0.11
   1   5   5    1.23    0.11
   1   5   5    1.36    0.10
  -2  -5  -5   56.61    1.16
  -2  -5  -5   55.78    1.26
  -2  -5  -5   55.40    1.17
   2   5   5   57.15    1.13
   2   5   5   57.86    1.23
  -3  -5  -5    8.52    0.27
  -3  -5  -5    8.91    0.29
  -3  -5  -5    9.08    0.28
   3   5   5    9.06    0.22
   3   5   5    8.43    0.27
  -4  -5  -5    5.16    0.22
  -4  -5  -5    5.17    0.20
  -4  -5  -5    5.05    0.21
   4   5   5    5.06    0.17
   4   5   5    4.88    0.20
  -5  -5  -5   -0.06    0.06
  -5  -5  -5    0.04    0.06
  -5  -5  -5    0.01    0.05
  -5  -5  -5    0.05    0.06
   5   5   5   -0.04    0.05
   5   5   5   -0.03    0.05
  -6  -5  -5    0.34    0.09
  -6  -5  -5    0.27    0.08
  -6  -5  -5    0.30    0.08
   6   5   5    0.14    0.07
   6   5   5    0.14    0.07
  -7  -5  -5    0.32    0.10
  -7  -5  -5    0.46    0.10
  -7  -5  -5    0.43    0.11
   7   5   5    0.44    0.10
   7   5   5    0.52    0.10
  -8  -5  -5    0.54    0.12
  -8  -5  -5    0.50    0.11
  -8  -5  -5    0.39    0.11
   8   5   5    0.46    0.12
  -9  -5  -5   15.33    0.54
  -9  -5  -5   14.80    0.53
 -10  -5  -5    0.00    0.11
 -10  -5  -5    0.10    0.12
   6  -6  -5    0.41    0.17
   6  -6  -5    0.53    0.18
  -6   6   5    0.26    0.06
   5  -6  -5    0.81    0.18
   5  -6  -5    0.64    0.16
  -5   6   5    0.82    0.08
   4  -6  -5   -0.07    0.10
   4  -6  -5   -0.05    0.10
  -4   6   5    0.01    0.04
   3  -6  -5    0.79    0.14
   3  -6  -5    0.71    0.13
   2  -6  -5    1.22    0.15
   2  -6  -5    1.11    0.14
   2  -6  -5    1.04    0.14
   1  -6  -5    1.44    0.14
   1  -6  -5    1.43    0.14
   1  -6  -5    1.50    0.14
   0  -6  -5    5.91    0.24
   0  -6  -5    6.19    0.26
   0  -6  -5    5.99    0.26
   0  -6  -5    5.87    0.25
  -1  -6  -5   56.36    1.20
  -1  -6  -5   56.20    1.19
  -1  -6  -5   57.39    1.29
  -2  -6  -5   12.25    0.37
  -2  -6  -5   11.63    0.34
  -2  -6  -5   12.35    0.35
   2   6   5   12.80    0.34
  -3  -6  -5    1.09    0.10
  -3  -6  -5    0.77    0.09
  -3  -6  -5    0.81    0.09
   3   6   5    0.74    0.07
  -4  -6  -5   23.33    0.57
  -4  -6  -5   23.46    0.61
  -4  -6  -5   23.78    0.57
   4   6   5   24.26    0.55
   4   6   5   24.23    0.54
  -5  -6  -5    0.90    0.10
  -5  -6  -5    1.14    0.11
  -5  -6  -5    1.07    0.11
   5   6   5    1.06    0.10
   5   6   5    1.00    0.08
  -6  -6  -5   -0.01    0.06
  -6  -6  -5   -0.04    0.06
  -6  -6  -5    0.02    0.06
   6   6   5   -0.01    0.05
   6   6   5    0.05    0.06
  -7  -6  -5    9.45    0.35
  -7  -6  -5    9.57    0.35
  -7  -6  -5    9.44    0.37
   7   6   5    9.38    0.31
  -8  -6  -5    0.72    0.12
  -8  -6  -5    0.47    0.11
  -8  -6  -5    0.69    0.13
   8   6   5    0.66    0.10
  -9  -6  -5    0.29    0.12
  -9  -6  -5    0.19    0.11
   9   6   5    0.13    0.09
 -10  -6  -5    0.20    0.13
 -10  -6  -5    0.38    0.15
  10   6   5    0.12    0.10
   5  -7  -5    3.25    0.29
   5  -7  -5    2.49    0.27
   4  -7  -5   13.04    0.53
   4  -7  -5   14.18    0.54
   3  -7  -5    1.01    0.16
   3  -7  -5    1.12    0.17
   2  -7  -5    0.01    0.09
   2  -7  -5   -0.03    0.08
   2  -7  -5   -0.02    0.09
   1  -7  -5    0.32    0.10
   1  -7  -5    0.57    0.12
   1  -7  -5    0.46    0.11
   0  -7  -5   -0.04    0.07
   0  -7  -5    0.06    0.07
   0  -7  -5   -0.01    0.07
  -1  -7  -5    2.42    0.16
  -1  -7  -5    2.17    0.16
  -1  -7  -5    2.61    0.16
  -2  -7  -5   20.73    0.52
  -2  -7  -5   21.74    0.56
  -2  -7  -5   20.92    0.53
  -3  -7  -5    3.90    0.17
  -3  -7  -5    3.80    0.18
  -3  -7  -5    3.74    0.18
  -4  -7  -5    1.41    0.11
  -4  -7  -5    1.28    0.11
  -4  -7  -5    1.32    0.11
  -5  -7  -5    0.00    0.05
  -5  -7  -5   -0.03    0.06
  -5  -7  -5   -0.03    0.05
  -6  -7  -5    1.80    0.15
  -6  -7  -5    1.80    0.14
  -6  -7  -5    1.75    0.14
  -6  -7  -5    1.93    0.15
  -7  -7  -5    0.61    0.11
  -7  -7  -5    0.52    0.10
  -7  -7  -5    0.53    0.10
  -8  -7  -5    0.98    0.14
  -8  -7  -5    1.25    0.16
  -8  -7  -5    1.40    0.15
  -9  -7  -5    1.53    0.19
  -9  -7  -5    2.05    0.20
  -9  -7  -5    2.02    0.19
   9   7   5    2.09    0.12
 -10  -7  -5    1.15    0.17
 -10  -7  -5    0.92    0.16
  10   7   5    0.95    0.09
   4  -8  -5    0.29    0.14
   4  -8  -5    0.08    0.13
   3  -8  -5    0.68    0.16
   3  -8  -5    0.84    0.17
   2  -8  -5   -0.03    0.09
   2  -8  -5   -0.11    0.10
   2  -8  -5    0.02    0.11
   1  -8  -5    0.15    0.11
   1  -8  -5    0.22    0.10
   1  -8  -5    0.15    0.10
   0  -8  -5    2.59    0.19
   0  -8  -5    2.08    0.17
   0  -8  -5    2.42    0.18
  -1  -8  -5   20.73    0.60
  -1  -8  -5   20.98    0.56
  -1  -8  -5   21.58    0.56
  -2  -8  -5    8.96    0.30
  -2  -8  -5    9.47    0.31
  -2  -8  -5    9.29    0.33
  -3  -8  -5    0.51    0.09
  -3  -8  -5    0.57    0.09
  -3  -8  -5    0.56    0.09
  -4  -8  -5   10.18    0.31
  -4  -8  -5    9.93    0.33
  -4  -8  -5   10.18    0.31
  -5  -8  -5    2.08    0.14
  -5  -8  -5    1.76    0.13
  -5  -8  -5    1.63    0.13
  -6  -8  -5    0.90    0.11
  -6  -8  -5    0.79    0.10
  -6  -8  -5    0.87    0.10
  -7  -8  -5    9.91    0.34
  -7  -8  -5    9.50    0.37
  -7  -8  -5    9.87    0.34
  -8  -8  -5    1.37    0.15
  -8  -8  -5    1.22    0.14
  -8  -8  -5    1.55    0.16
  -9  -8  -5    0.14    0.10
  -9  -8  -5    0.11    0.10
  -9  -8  -5   -0.01    0.10
   3  -9  -5   -0.03    0.13
   3  -9  -5    0.50    0.16
   2  -9  -5    0.78    0.16
   2  -9  -5    0.73    0.16
   1  -9  -5    0.20    0.11
   1  -9  -5    0.07    0.10
   1  -9  -5    0.22    0.12
   0  -9  -5    0.07    0.09
   0  -9  -5    0.19    0.10
   0  -9  -5    0.11    0.10
  -1  -9  -5    1.83    0.16
  -1  -9  -5    1.92    0.17
  -1  -9  -5    1.90    0.16
  -2  -9  -5    5.80    0.24
  -2  -9  -5    5.06    0.23
  -2  -9  -5    4.71    0.24
  -3  -9  -5    1.76    0.13
  -3  -9  -5    1.95    0.15
  -3  -9  -5    1.72    0.13
  -4  -9  -5    0.32    0.08
  -4  -9  -5    0.55    0.08
  -4  -9  -5    0.35    0.08
  -5  -9  -5   -0.04    0.06
  -5  -9  -5   -0.02    0.06
  -5  -9  -5   -0.02    0.06
  -6  -9  -5    1.41    0.13
  -6  -9  -5    1.26    0.12
  -7  -9  -5    1.29    0.13
  -7  -9  -5    1.31    0.14
  -8  -9  -5    0.23    0.09
  -8  -9  -5    0.19    0.10
  -9  -9  -5    0.03    0.09
   1 -10  -5    0.04    0.11
   1 -10  -5    0.09    0.12
   1 -10  -5   -0.08    0.10
   0 -10  -5    0.04    0.11
   0 -10  -5    0.28    0.11
   0 -10  -5   -0.01    0.10
  -1 -10  -5    4.29    0.24
  -1 -10  -5    3.89    0.23
  -1 -10  -5    4.03    0.25
  -2 -10  -5    3.03    0.20
  -2 -10  -5    3.18    0.20
  -2 -10  -5    3.36    0.22
  -3 -10  -5   -0.07    0.07
  -3 -10  -5   -0.08    0.07
  -4 -10  -5    1.00    0.11
  -4 -10  -5    0.96    0.11
  -5 -10  -5    0.69    0.09
  -5 -10  -5    0.57    0.10
  -6 -10  -5    1.06    0.12
  -6 -10  -5    1.16    0.11
  -7 -10  -5    6.72    0.26
  -7 -10  -5    6.10    0.28
  -2 -11  -5    0.64    0.12
  -2 -11  -5    0.51    0.13
  -3 -11  -5    0.73    0.12
  -3 -11  -5    0.78    0.12
  -4 -11  -5    0.07    0.07
  -4 -11  -5    0.25    0.09
  -5 -11  -5    0.03    0.07
  -5 -11  -5   -0.02    0.07
   5   7  -6    0.25    0.16
  -5  -7   6    0.12    0.09
   4   7  -6    1.11    0.20
  -4  -7   6    1.07    0.13
   3   7  -6    0.07    0.14
  -3  -7   6    0.19    0.10
  -3  -7   6    0.24    0.10
  -2  -7   6    8.78    0.34
  -2  -7   6    8.98    0.35
  -1  -7   6   -0.19    0.08
  -1  -7   6    0.08    0.11
  -1  -7   6   -0.06    0.09
   0  -7   6   -0.01    0.10
   0  -7   6    0.19    0.10
   0  -7   6    0.01    0.11
   1  -7   6   -0.05    0.11
   1  -7   6   -0.05    0.10
   1  -7   6   -0.01    0.09
   6   6  -6    2.72    0.27
  -6  -6   6    2.35    0.20
  -6  -6   6    2.17    0.19
   5   6  -6    0.76    0.18
  -5  -6   6    0.40    0.11
  -5  -6   6    0.42    0.11
   4   6  -6    0.09    0.12
  -4  -6   6    0.23    0.09
  -4  -6   6    0.36    0.10
   3   6  -6    5.82    0.35
  -3  -6   6    5.54    0.26
  -3  -6   6    5.47    0.26
  -2  -6   6   10.90    0.38
  -2  -6   6   10.39    0.38
  -1  -6   6    0.09    0.09
  -1  -6   6    0.17    0.09
   0  -6   6    1.07    0.14
   0  -6   6    1.07    0.16
   0  -6   6    1.15    0.15
   1  -6   6    0.01    0.09
   1  -6   6    0.10    0.10
   1  -6   6    0.08    0.10
   2  -6   6    0.36    0.13
   2  -6   6    0.35    0.12
   3  -6   6    0.41    0.14
   3  -6   6    0.21    0.13
   7   5  -6    8.91    0.47
  -7  -5   6    9.13    0.40
  -7  -5   6   10.11    0.41
   6   5  -6    0.09    0.11
  -6  -5   6   -0.02    0.08
  -6  -5   6    0.00    0.09
   5   5  -6    0.45    0.14
  -5  -5   6    0.66    0.12
  -5  -5   6    0.81    0.12
   4   5  -6    2.39    0.22
  -4  -5   6    2.71    0.18
  -4  -5   6    2.39    0.18
   3   5  -6    1.25    0.18
  -3  -5   6    1.13    0.12
  -3  -5   6    1.43    0.14
   2   5  -6   33.19    0.89
  -2  -5   6   32.68    0.80
  -2  -5   6   32.61    0.79
   1   5  -6    0.33    0.12
  -1  -5   6    0.40    0.09
  -1  -5   6    0.20    0.09
   0  -5   6    0.17    0.09
   0  -5   6    0.15    0.09
   0  -5   6    0.31    0.10
   1  -5   6    0.09    0.09
   1  -5   6    0.00    0.08
   1  -5   6    0.05    0.07
   2  -5   6    0.91    0.15
   2  -5   6    1.07    0.15
   2  -5   6    1.23    0.16
   3  -5   6    0.95    0.15
   3  -5   6    1.01    0.16
   4  -5   6    2.86    0.25
   4  -5   6    2.73    0.25
   5  -5   6    1.74    0.22
   5  -5   6    2.12    0.24
   8   4  -6    1.18    0.22
  -8  -4   6    1.75    0.20
  -8  -4   6    1.51    0.20
   7   4  -6    2.24    0.24
  -7  -4   6    2.45    0.21
  -7  -4   6    2.33    0.21
   6   4  -6    4.36    0.30
  -6  -4   6    4.29    0.25
  -6  -4   6    4.81    0.26
   5   4  -6    1.02    0.16
  -5  -4   6    1.03    0.13
  -5  -4   6    0.65    0.12
   4   4  -6   -0.01    0.09
  -4  -4   6    0.00    0.07
  -4  -4   6    0.10    0.07
   3   4  -6   26.78    0.75
  -3  -4   6   27.50    0.69
  -3  -4   6   27.29    0.69
   2   4  -6   62.64    1.41
  -2  -4   6   64.91    1.35
  -2  -4   6   61.48    1.36
   1   4  -6    0.30    0.11
  -1  -4   6    0.13    0.08
  -1  -4   6    0.25    0.08
   0  -4   6    0.41    0.09
   0  -4   6    0.32    0.09
   1  -4   6    0.27    0.09
   1  -4   6    0.29    0.09
   1  -4   6    0.15    0.08
   2  -4   6    0.11    0.09
   2  -4   6    0.25    0.10
   2  -4   6    0.18    0.09
   3  -4   6    5.62    0.31
   3  -4   6    5.50    0.30
   4  -4   6   12.08    0.47
   4  -4   6   11.47    0.47
   5  -4   6    0.04    0.11
   5  -4   6    0.05    0.11
   6  -4   6    0.65    0.16
   6  -4   6    0.82    0.18
   8   3  -6   54.91    1.41
  -8  -3   6   52.81    1.34
  -8  -3   6   54.82    1.35
   7   3  -6   13.74    0.56
  -7  -3   6   14.66    0.52
  -7  -3   6   14.56    0.52
   6   3  -6    0.46    0.14
  -6  -3   6    0.72    0.13
  -6  -3   6    0.70    0.12
   5   3  -6    0.26    0.11
  -5  -3   6    0.15    0.08
  -5  -3   6    0.50    0.11
   4   3  -6    3.58    0.24
  -4  -3   6    3.47    0.20
  -4  -3   6    3.62    0.21
   3   3  -6    5.22    0.28
  -3  -3   6    5.15    0.23
  -3  -3   6    5.26    0.24
   2   3  -6   88.73    1.84
  -2  -3   6   87.08    1.82
  -2  -3   6   89.57    1.82
   1   3  -6    4.33    0.23
  -1  -3   6    3.81    0.20
  -1  -3   6    4.10    0.20
   0   3  -6    0.98    0.13
   0  -3   6    1.06    0.11
   0  -3   6    1.01    0.12
   1  -3   6    1.85    0.15
   1  -3   6    1.59    0.15
   1  -3   6    2.02    0.15
   2  -3   6    4.57    0.26
   2  -3   6    4.52    0.24
   2  -3   6    5.06    0.25
   3  -3   6    0.41    0.09
   3  -3   6    0.52    0.11
   3  -3   6    0.46    0.11
  -4   3  -6    3.41    0.12
   4  -3   6    2.82    0.23
   4  -3   6    2.91    0.22
  -5   3  -6    1.44    0.10
   5  -3   6    1.48    0.18
   5  -3   6    1.39    0.18
  -6   3  -6    0.15    0.07
   6  -3   6    0.13    0.12
   6  -3   6    0.18    0.13
  -7   3  -6    0.03    0.07
   7  -3   6    0.12    0.12
   7  -3   6    0.07    0.13
   8   2  -6    2.11    0.25
  -8  -2   6    1.88    0.22
   7   2  -6    2.29    0.23
  -7  -2   6    2.29    0.21
  -7  -2   6    3.11    0.23
   6   2  -6    6.30    0.34
  -6  -2   6    5.60    0.29
  -6  -2   6    6.01    0.30
   5   2  -6    0.30    0.11
  -5  -2   6    0.57    0.11
  -5  -2   6    0.68    0.11
   4   2  -6    0.47    0.11
  -4  -2   6    0.45    0.10
  -4  -2   6    0.29    0.09
   3   2  -6   47.39    1.08
  -3  -2   6   49.79    1.08
  -3  -2   6   46.21    1.06
   2   2  -6  160.52    3.14
  -2  -2   6  160.74    3.17
  -2  -2   6  160.02    3.17
  -2  -2   6  167.39    2.94
   1   2  -6    0.86    0.10
   1   2  -6    1.03    0.12
  -1  -2   6    1.01    0.12
  -1  -2   6    0.72    0.10
  -1  -2   6    1.10    0.10
  -1  -2   6    1.03    0.11
   0   2  -6    1.32    0.11
   0   2  -6    1.18    0.12
   0  -2   6    1.35    0.12
   0  -2   6    1.40    0.10
   0  -2   6    1.34    0.12
  -1   2  -6    1.13    0.11
   1  -2   6    0.95    0.09
   1  -2   6    0.81    0.11
   1  -2   6    0.76    0.10
  -2   2  -6    0.41    0.09
   2  -2   6    0.30    0.09
   2  -2   6    0.29    0.08
   2  -2   6    0.36    0.09
   2  -2   6    0.38    0.08
  -3   2  -6   36.62    0.87
   3  -2   6   37.52    0.82
   3  -2   6   35.22    0.90
   3  -2   6   37.20    0.96
   3  -2   6   35.98    0.89
  -4   2  -6   63.04    1.38
   4  -2   6   62.40    1.40
   4  -2   6   61.18    1.42
  -5   2  -6    0.12    0.09
   5  -2   6    0.15    0.10
   5  -2   6    0.16    0.10
   6  -2   6    0.26    0.12
   6  -2   6    0.44    0.13
   7  -2   6    0.00    0.11
   7  -2   6   -0.12    0.10
  -8   2  -6    0.03    0.09
   8  -2   6    0.08    0.13
   8   1  -6   34.84    1.02
  -8  -1   6   34.47    0.99
   7   1  -6   11.39    0.49
  -7  -1   6   11.39    0.47
   6   1  -6    2.25    0.21
  -6  -1   6    2.24    0.19
  -6  -1   6    2.92    0.22
  -6  -1   6    2.35    0.17
   5   1  -6    0.23    0.10
  -5  -1   6    0.18    0.09
  -5  -1   6    0.05    0.06
  -5  -1   6    0.12    0.08
   4   1  -6    3.03    0.20
  -4  -1   6    3.16    0.17
  -4  -1   6    3.11    0.19
  -4  -1   6    2.76    0.18
   3   1  -6   11.27    0.35
   3   1  -6   10.34    0.36
  -3  -1   6   10.63    0.32
  -3  -1   6   11.30    0.37
  -3  -1   6   10.89    0.36
   2   1  -6  155.75    3.07
   2   1  -6  157.41    3.04
  -2  -1   6  156.83    2.87
  -2  -1   6  160.61    3.09
  -2  -1   6  160.57    3.10
   1   1  -6   18.36    0.47
   1   1  -6   18.14    0.47
  -1  -1   6   18.49    0.52
  -1  -1   6   17.43    0.43
  -1  -1   6   18.02    0.48
  -1  -1   6   18.06    0.48
   0   1  -6    3.39    0.16
   0   1  -6    3.03    0.16
   0   1  -6    3.49    0.17
   0  -1   6    3.18    0.15
   0  -1   6    3.17    0.17
   0  -1   6    3.43    0.19
   0  -1   6    3.75    0.18
  -1   1  -6    9.78    0.31
  -1   1  -6   10.12    0.32
   1  -1   6   10.08    0.33
   1  -1   6   10.84    0.30
   1  -1   6   10.23    0.36
   1  -1   6    9.79    0.32
  -2   1  -6    8.92    0.29
  -2   1  -6    8.92    0.30
   2  -1   6    8.82    0.28
   2  -1   6    8.04    0.30
   2  -1   6    8.86    0.33
   2  -1   6    8.31    0.30
  -3   1  -6   10.34    0.35
   3  -1   6    9.52    0.37
   3  -1   6    9.75    0.31
   3  -1   6    9.57    0.35
   3  -1   6    9.58    0.34
  -4   1  -6    1.25    0.14
   4  -1   6    0.85    0.13
   4  -1   6    1.25    0.15
  -5   1  -6    0.28    0.10
   5  -1   6    0.32    0.11
   5  -1   6    0.47    0.12
  -6   1  -6    0.00    0.09
   6  -1   6    0.12    0.10
   6  -1   6    0.00    0.09
  -7   1  -6   -0.11    0.09
   7  -1   6   -0.02    0.10
  -8   1  -6    1.03    0.19
   8  -1   6    0.94    0.19
   8   0  -6    2.95    0.29
  -8   0   6    3.14    0.23
   7   0  -6    1.90    0.22
  -7   0   6    1.86    0.17
   6   0  -6    4.38    0.28
  -6   0   6    4.18    0.22
  -6   0   6    4.41    0.25
  -6   0   6    3.94    0.26
   5   0  -6    0.48    0.12
   5   0  -6    0.43    0.10
  -5   0   6    0.18    0.08
  -5   0   6    0.23    0.09
  -5   0   6    0.33    0.10
   4   0  -6    1.88    0.16
   4   0  -6    1.67    0.15
  -4   0   6    1.70    0.15
  -4   0   6    1.49    0.12
  -4   0   6    1.62    0.14
   3   0  -6   36.13    0.83
   3   0  -6   35.58    0.82
  -3   0   6   36.03    0.77
  -3   0   6   33.91    0.83
  -3   0   6   35.52    0.85
   2   0  -6  193.54    3.78
   2   0  -6  196.94    3.76
   2   0  -6  196.40    3.70
  -2   0   6  192.77    3.52
  -2   0   6  195.95    3.79
  -2   0   6  195.72    3.78
  -2   0   6  199.38    4.07
   1   0  -6    0.63    0.08
   1   0  -6    0.72    0.09
   1   0  -6    0.59    0.09
   1   0  -6    0.56    0.08
  -1   0   6    0.65    0.09
  -1   0   6    0.52    0.08
  -1   0   6    0.54    0.09
  -1   0   6    0.64    0.09
  -1   0   6    0.61    0.07
   0   0  -6   11.17    0.32
   0   0  -6   10.95    0.30
   0   0  -6   10.87    0.33
   0   0   6   10.63    0.33
   0   0   6   11.18    0.30
   0   0   6   11.01    0.37
   0   0   6   10.98    0.36
   0   0   6   11.25    0.34
  -1   0  -6    0.00    0.05
  -1   0  -6    0.02    0.05
  -1   0  -6    0.07    0.06
   1   0   6    0.09    0.05
   1   0   6    0.00    0.06
   1   0   6    0.13    0.06
   1   0   6    0.04    0.06
   1   0   6    0.09    0.07
  -2   0  -6    2.56    0.15
  -2   0  -6    2.54    0.15
   2   0   6    2.90    0.16
   2   0   6    2.70    0.18
   2   0   6    2.66    0.14
   2   0   6    2.88    0.17
  -3   0  -6  103.87    2.08
  -3   0  -6  103.28    2.06
   3   0   6   99.31    1.92
   3   0   6  102.17    2.09
   3   0   6  103.29    2.23
   3   0   6  101.38    2.07
  -4   0  -6  199.37    3.80
  -4   0  -6  189.88    3.81
   4   0   6  194.44    3.83
   4   0   6  196.48    3.81
  -5   0  -6    0.03    0.07
  -5   0  -6   -0.01    0.07
   5   0   6    0.02    0.07
   5   0   6   -0.02    0.08
  -6   0  -6    0.08    0.08
  -6   0  -6    0.00    0.08
   6   0   6   -0.10    0.08
   6   0   6    0.14    0.09
  -7   0  -6    0.45    0.13
   7   0   6    0.25    0.11
  -8   0  -6    0.25    0.13
   8   0   6    0.22    0.13
  -9   0  -6    7.99    0.42
   9   0   6    7.07    0.42
   8  -1  -6    8.95    0.47
  -8   1   6    9.62    0.39
   7  -1  -6    3.55    0.28
  -7   1   6    3.75    0.23
  -7   1   6    3.66    0.26
   6  -1  -6    2.52    0.22
   6  -1  -6    2.89    0.22
  -6   1   6    2.53    0.18
  -6   1   6    2.36    0.20
  -6   1   6    2.53    0.22
   5  -1  -6    1.00    0.14
   5  -1  -6    0.94    0.14
  -5   1   6    1.01    0.13
  -5   1   6    0.82    0.13
  -5   1   6    0.90    0.11
   4  -1  -6    0.29    0.10
   4  -1  -6    0.26    0.09
  -4   1   6    0.26    0.07
  -4   1   6    0.26    0.08
  -4   1   6    0.34    0.09
   3  -1  -6   14.66    0.43
   3  -1  -6   14.55    0.43
   3  -1  -6   15.22    0.45
  -3   1   6   15.46    0.41
  -3   1   6   14.66    0.44
  -3   1   6   14.92    0.45
   2  -1  -6  132.14    2.61
   2  -1  -6  127.85    2.59
   2  -1  -6  134.06    2.52
  -2   1   6  132.34    2.61
  -2   1   6  132.09    2.41
  -2   1   6  132.78    2.80
  -2   1   6  129.91    2.59
   1  -1  -6   26.75    0.70
   1  -1  -6   26.49    0.59
   1  -1  -6   27.59    0.65
   1  -1  -6   25.63    0.62
   1  -1  -6   26.07    0.68
  -1   1   6   26.12    0.69
  -1   1   6   27.20    0.65
  -1   1   6   25.69    0.58
  -1   1   6   26.62    0.64
   0  -1  -6    2.03    0.10
   0  -1  -6    1.87    0.14
   0  -1  -6    1.77    0.12
   0   1   6    1.91    0.14
   0   1   6    1.94    0.13
   0   1   6    1.86    0.11
   0   1   6    2.13    0.13
  -1  -1  -6   16.32    0.44
  -1  -1  -6   16.07    0.43
   1   1   6   15.76    0.43
   1   1   6   15.93    0.39
   1   1   6   16.06    0.47
   1   1   6   16.35    0.44
  -2  -1  -6    4.23    0.19
  -2  -1  -6    4.26    0.20
  -2  -1  -6    4.30    0.19
   2   1   6    4.27    0.21
   2   1   6    4.23    0.19
   2   1   6    4.42    0.21
   2   1   6    4.09    0.18
   2   1   6    4.09    0.17
  -3  -1  -6   21.40    0.55
  -3  -1  -6   21.67    0.58
  -3  -1  -6   20.07    0.53
   3   1   6   20.52    0.57
   3   1   6   20.46    0.49
   3   1   6   20.34    0.54
   3   1   6   21.60    0.55
  -4  -1  -6    0.10    0.08
  -4  -1  -6    0.15    0.08
   4   1   6    0.15    0.09
   4   1   6    0.11    0.08
  -5  -1  -6   -0.04    0.07
  -5  -1  -6   -0.08    0.06
   5   1   6   -0.04    0.07
   5   1   6    0.03    0.06
  -6  -1  -6    0.36    0.10
  -6  -1  -6    0.18    0.09
   6   1   6    0.24    0.09
  -7  -1  -6    0.27    0.11
  -7  -1  -6    0.38    0.12
   7   1   6    0.15    0.10
  -8  -1  -6    3.63    0.27
   8   1   6    3.87    0.28
  -9  -1  -6   10.37    0.48
  -8   2   6    3.27    0.29
  -8   2   6    3.10    0.23
   7  -2  -6    0.19    0.12
  -7   2   6    0.05    0.09
  -7   2   6    0.15    0.12
   6  -2  -6    0.99    0.16
  -6   2   6    1.43    0.17
  -6   2   6    1.34    0.17
  -6   2   6    1.34    0.14
   5  -2  -6    4.99    0.27
  -5   2   6    5.27    0.27
  -5   2   6    5.26    0.24
  -5   2   6    5.16    0.28
   4  -2  -6    2.15    0.18
   4  -2  -6    2.06    0.17
  -4   2   6    2.28    0.17
  -4   2   6    2.26    0.18
  -4   2   6    2.20    0.15
   3  -2  -6    6.91    0.29
   3  -2  -6    7.02    0.28
  -3   2   6    7.37    0.29
  -3   2   6    6.66    0.32
  -3   2   6    7.32    0.29
  -3   2   6    7.27    0.25
   2  -2  -6  120.79    2.43
   2  -2  -6  122.09    2.33
   2  -2  -6  122.66    2.42
  -2   2   6  123.15    2.43
  -2   2   6  120.04    2.61
  -2   2   6  121.72    2.41
  -2   2   6  119.17    2.24
   1  -2  -6   -0.06    0.05
   1  -2  -6    0.00    0.05
   1  -2  -6   -0.13    0.05
   1  -2  -6    0.00    0.04
  -1   2   6   -0.07    0.05
  -1   2   6   -0.02    0.04
  -1   2   6   -0.02    0.05
  -1   2   6   -0.03    0.04
   0  -2  -6   16.54    0.36
   0  -2  -6   16.71    0.45
   0  -2  -6   16.72    0.48
   0  -2  -6   16.35    0.44
   0   2   6   17.00    0.44
   0   2   6   16.93    0.40
   0   2   6   16.59    0.48
   0   2   6   16.96    0.45
  -1  -2  -6    1.68    0.13
  -1  -2  -6    1.53    0.12
  -1  -2  -6    1.74    0.12
   1   2   6    1.26    0.09
   1   2   6    1.46    0.13
   1   2   6    1.63    0.12
   1   2   6    1.70    0.12
  -2  -2  -6    9.35    0.31
  -2  -2  -6   10.09    0.31
  -2  -2  -6    9.51    0.32
   2   2   6    9.47    0.30
   2   2   6    9.97    0.32
   2   2   6    9.59    0.33
   2   2   6    9.47    0.26
   2   2   6    9.83    0.31
  -3  -2  -6  145.85    3.07
  -3  -2  -6  147.70    2.85
  -3  -2  -6  146.19    2.84
   3   2   6  147.35    3.06
   3   2   6  141.34    2.85
   3   2   6  141.23    3.05
   3   2   6  147.23    2.83
  -4  -2  -6  309.47    5.90
  -4  -2  -6  308.60    6.36
  -4  -2  -6  311.67    5.89
   4   2   6  312.92    5.88
   4   2   6  304.36    5.89
  -5  -2  -6    0.62    0.11
  -5  -2  -6    0.76    0.11
   5   2   6    0.67    0.10
   5   2   6    0.66    0.10
  -6  -2  -6    0.20    0.09
  -6  -2  -6    0.14    0.09
   6   2   6    0.21    0.09
  -7  -2  -6    2.58    0.21
  -7  -2  -6    3.02    0.22
   7   2   6    2.94    0.22
  -8  -2  -6    0.54    0.14
  -8  -2  -6    0.44    0.13
  -9  -2  -6   11.34    0.49
  -9  -2  -6   10.92    0.49
 -10  -2  -6   13.78    0.59
   7  -3  -6    0.23    0.15
  -7   3   6    0.29    0.11
  -7   3   6    0.36    0.15
   6  -3  -6    0.60    0.15
  -6   3   6    0.18    0.11
  -6   3   6    0.54    0.11
   5  -3  -6    0.12    0.11
   5  -3  -6    0.15    0.11
  -5   3   6    0.14    0.08
  -5   3   6    0.12    0.09
   4  -3  -6    1.55    0.17
   4  -3  -6    1.18    0.15
  -4   3   6    1.66    0.15
  -4   3   6    1.25    0.15
  -4   3   6    1.64    0.13
   3  -3  -6   12.62    0.41
   3  -3  -6   11.89    0.42
  -3   3   6   12.33    0.35
  -3   3   6   12.63    0.42
  -3   3   6   12.18    0.45
  -3   3   6   13.27    0.41
   2  -3  -6   42.53    0.99
   2  -3  -6   43.90    1.00
   2  -3  -6   43.89    1.07
  -2   3   6   42.29    0.99
  -2   3   6   44.08    0.98
  -2   3   6   44.30    1.08
  -2   3   6   44.78    0.89
   1  -3  -6    9.97    0.35
   1  -3  -6   10.61    0.34
   1  -3  -6   10.61    0.34
  -1   3   6   11.27    0.34
  -1   3   6   10.07    0.28
  -1   3   6   10.92    0.33
  -1   3   6   10.31    0.37
   0  -3  -6    0.05    0.06
   0  -3  -6    0.07    0.06
   0  -3  -6   -0.03    0.06
   0  -3  -6    0.01    0.03
   0   3   6    0.03    0.04
   0   3   6    0.04    0.04
   0   3   6    0.13    0.04
   0   3   6    0.03    0.06
  -1  -3  -6    6.13    0.25
  -1  -3  -6    6.28    0.23
   1   3   6    6.04    0.22
   1   3   6    6.33    0.23
   1   3   6    6.00    0.19
   1   3   6    5.80    0.24
  -2  -3  -6    0.13    0.06
  -2  -3  -6    0.06    0.05
  -2  -3  -6    0.41    0.08
   2   3   6    0.12    0.04
   2   3   6    0.47    0.06
   2   3   6    0.02    0.04
   2   3   6    0.01    0.06
  -3  -3  -6   10.73    0.36
  -3  -3  -6   11.10    0.34
  -3  -3  -6   10.85    0.34
   3   3   6   11.62    0.33
   3   3   6   10.95    0.37
   3   3   6   11.13    0.34
  -4  -3  -6    0.40    0.09
  -4  -3  -6    0.39    0.08
  -4  -3  -6    0.46    0.10
   4   3   6    0.49    0.09
   4   3   6    0.70    0.11
   4   3   6    0.51    0.08
  -5  -3  -6    0.69    0.10
  -5  -3  -6    0.36    0.09
  -5  -3  -6    0.43    0.10
   5   3   6    0.40    0.09
  -6  -3  -6    0.10    0.07
  -6  -3  -6    0.09    0.07
   6   3   6    0.05    0.07
  -7  -3  -6    2.33    0.19
  -7  -3  -6    2.35    0.19
  -8  -3  -6    3.78    0.26
  -8  -3  -6    3.66    0.25
  -9  -3  -6   31.41    0.90
  -9  -3  -6   30.40    0.90
 -10  -3  -6    8.12    0.43
 -10  -3  -6    8.24    0.44
   7  -4  -6   -0.10    0.12
  -7   4   6   -0.05    0.11
  -7   4   6   -0.08    0.08
   6  -4  -6    0.12    0.13
  -6   4   6    0.03    0.08
  -6   4   6    0.12    0.11
   5  -4  -6    9.32    0.40
   5  -4  -6    8.64    0.40
  -5   4   6    9.16    0.32
  -5   4   6    8.60    0.38
   4  -4  -6    1.37    0.16
   4  -4  -6    1.16    0.16
  -4   4   6    1.21    0.11
  -4   4   6    1.33    0.16
   3  -4  -6    0.15    0.09
   3  -4  -6   -0.03    0.08
  -3   4   6    0.01    0.05
  -3   4   6   -0.01    0.07
   2  -4  -6   36.41    0.86
   2  -4  -6   34.01    0.86
   2  -4  -6   34.62    0.91
  -2   4   6   35.19    0.74
  -2   4   6   36.98    0.93
  -2   4   6   35.90    0.85
   1  -4  -6    0.09    0.08
   1  -4  -6    0.21    0.08
   1  -4  -6    0.18    0.08
  -1   4   6    0.22    0.05
  -1   4   6    0.13    0.08
  -1   4   6    0.16    0.06
  -1   4   6    0.12    0.06
   0  -4  -6   10.52    0.36
   0  -4  -6   10.73    0.34
   0  -4  -6   10.65    0.34
   0   4   6   10.53    0.31
   0   4   6   10.43    0.36
   0   4   6   10.55    0.33
   0   4   6   10.46    0.26
  -1  -4  -6    0.01    0.06
  -1  -4  -6    0.04    0.06
  -1  -4  -6    0.13    0.06
   1   4   6    0.10    0.04
   1   4   6    0.01    0.04
   1   4   6   -0.01    0.06
   1   4   6    0.01    0.04
  -2  -4  -6    6.16    0.24
  -2  -4  -6    5.93    0.24
  -2  -4  -6    6.01    0.23
   2   4   6    5.97    0.21
   2   4   6    6.30    0.25
  -3  -4  -6   87.36    1.91
  -3  -4  -6   85.15    1.76
  -3  -4  -6   88.50    1.78
   3   4   6   85.78    1.88
   3   4   6   89.67    1.75
  -4  -4  -6  232.50    4.46
  -4  -4  -6  230.38    4.45
  -4  -4  -6  235.56    4.81
   4   4   6  231.12    4.76
   4   4   6  231.94    4.43
  -5  -4  -6    2.22    0.16
  -5  -4  -6    2.40    0.16
  -5  -4  -6    2.25    0.17
   5   4   6    2.50    0.16
   5   4   6    2.12    0.16
  -6  -4  -6    0.19    0.09
  -6  -4  -6    0.15    0.08
  -6  -4  -6    0.17    0.08
  -7  -4  -6    4.92    0.26
  -7  -4  -6    4.88    0.26
  -8  -4  -6    0.51    0.13
  -8  -4  -6    0.63    0.13
  -9  -4  -6   11.15    0.46
  -9  -4  -6   10.41    0.46
 -10  -4  -6   17.90    0.67
 -10  -4  -6   18.63    0.67
   6  -5  -6   -0.11    0.12
  -6   5   6    0.03    0.07
   5  -5  -6    0.83    0.17
   5  -5  -6    0.76    0.17
  -5   5   6    0.63    0.10
   4  -5  -6    7.94    0.37
   4  -5  -6    6.85    0.35
  -4   5   6    7.24    0.25
  -4   5   6    7.57    0.34
   3  -5  -6    6.59    0.31
   3  -5  -6    6.62    0.32
  -3   5   6    7.17    0.23
  -3   5   6    6.90    0.30
   2  -5  -6    2.79    0.20
   2  -5  -6    2.73    0.19
   2  -5  -6    2.96    0.22
  -2   5   6    2.70    0.13
  -2   5   6    2.76    0.18
   1  -5  -6    0.70    0.11
   1  -5  -6    0.80    0.11
   1  -5  -6    0.90    0.13
  -1   5   6    0.81    0.06
  -1   5   6    0.95    0.11
  -1   5   6    0.65    0.11
   0  -5  -6    0.85    0.11
   0  -5  -6    0.67    0.10
   0  -5  -6    1.06    0.12
   0   5   6    0.99    0.10
   0   5   6    0.99    0.06
   0   5   6    0.81    0.11
  -1  -5  -6    0.63    0.10
  -1  -5  -6    0.53    0.09
  -1  -5  -6    0.56    0.09
   1   5   6    0.46    0.09
   1   5   6    0.51    0.07
  -2  -5  -6    3.14    0.17
  -2  -5  -6    3.24    0.18
  -2  -5  -6    3.17    0.17
   2   5   6    3.38    0.18
   2   5   6    3.18    0.15
  -3  -5  -6    1.40    0.12
  -3  -5  -6    1.45    0.12
  -3  -5  -6    1.36    0.12
   3   5   6    1.44    0.12
  -4  -5  -6    0.26    0.08
  -4  -5  -6    0.47    0.09
  -4  -5  -6    0.42    0.09
   4   5   6    0.35    0.08
  -5  -5  -6    1.30    0.12
  -5  -5  -6    1.25    0.13
  -5  -5  -6    1.14    0.12
   5   5   6    1.17    0.12
  -6  -5  -6   -0.05    0.06
  -6  -5  -6   -0.01    0.06
  -6  -5  -6    0.08    0.07
   6   5   6   -0.04    0.07
  -7  -5  -6    4.92    0.28
  -7  -5  -6    4.90    0.26
  -7  -5  -6    5.29    0.27
   7   5   6    5.49    0.27
  -8  -5  -6    0.62    0.13
  -8  -5  -6    0.94    0.14
   8   5   6    0.65    0.13
  -9  -5  -6   33.54    0.93
  -9  -5  -6   33.61    0.93
 -10  -5  -6   15.48    0.59
 -10  -5  -6   15.48    0.60
   6  -6  -6    0.01    0.12
   6  -6  -6    0.14    0.15
  -6   6   6    0.02    0.06
   5  -6  -6    6.22    0.37
   5  -6  -6    6.81    0.38
  -5   6   6    6.55    0.22
   4  -6  -6    0.57    0.15
   4  -6  -6    0.50    0.15
  -4   6   6    0.59    0.07
   3  -6  -6    0.56    0.14
   3  -6  -6    0.58    0.13
  -3   6   6    0.82    0.07
   2  -6  -6    6.62    0.31
   2  -6  -6    6.54    0.30
   2  -6  -6    6.69    0.32
   1  -6  -6    1.26    0.14
   1  -6  -6    1.23    0.14
   1  -6  -6    0.94    0.13
   0  -6  -6    1.67    0.14
   0  -6  -6    1.83    0.15
   0  -6  -6    1.81    0.15
  -1  -6  -6    2.48    0.17
  -1  -6  -6    2.98    0.17
  -1  -6  -6    2.71    0.17
   1   6   6    3.19    0.18
  -2  -6  -6    0.91    0.11
  -2  -6  -6    1.02    0.12
  -2  -6  -6    1.10    0.11
   2   6   6    0.96    0.10
  -3  -6  -6   24.39    0.60
  -3  -6  -6   24.91    0.62
  -3  -6  -6   25.16    0.65
   3   6   6   25.06    0.62
  -4  -6  -6   76.93    1.60
  -4  -6  -6   78.63    1.59
  -4  -6  -6   76.22    1.72
   4   6   6   77.88    1.66
  -5  -6  -6    1.26    0.12
  -5  -6  -6    1.22    0.12
  -5  -6  -6    1.30    0.13
   5   6   6    1.21    0.11
  -6  -6  -6    1.21    0.13
  -6  -6  -6    1.19    0.13
  -6  -6  -6    1.33    0.14
   6   6   6    1.43    0.13
  -7  -6  -6    3.57    0.23
  -7  -6  -6    3.65    0.22
  -7  -6  -6    3.70    0.22
   7   6   6    3.52    0.20
  -8  -6  -6    0.09    0.09
  -8  -6  -6    0.07    0.09
  -8  -6  -6    0.06    0.09
   8   6   6    0.04    0.08
  -9  -6  -6    8.06    0.38
  -9  -6  -6    7.77    0.38
   9   6   6    8.23    0.35
 -10  -6  -6   15.80    0.60
 -10  -6  -6   15.88    0.59
  10   6   6   16.35    0.55
   5  -7  -6    1.66    0.24
   5  -7  -6    1.57    0.23
   4  -7  -6    9.86    0.46
   4  -7  -6    9.90    0.46
   3  -7  -6    3.68    0.27
   3  -7  -6    4.08    0.28
   2  -7  -6    0.77    0.14
   2  -7  -6    0.78    0.14
   1  -7  -6    0.50    0.12
   1  -7  -6    0.62    0.13
   1  -7  -6    0.87    0.13
   0  -7  -6    0.46    0.11
   0  -7  -6    0.64    0.11
   0  -7  -6    0.43    0.10
  -1  -7  -6    0.01    0.06
  -1  -7  -6   -0.05    0.06
  -1  -7  -6   -0.03    0.07
  -2  -7  -6    7.28    0.27
  -2  -7  -6    7.50    0.28
  -2  -7  -6    7.83    0.30
  -3  -7  -6    0.23    0.08
  -3  -7  -6    0.16    0.07
  -3  -7  -6    0.14    0.07
  -4  -7  -6    0.70    0.10
  -4  -7  -6    0.73    0.10
  -4  -7  -6    0.42    0.09
   4   7   6    0.59    0.07
  -5  -7  -6    1.01    0.11
  -5  -7  -6    0.88    0.11
  -5  -7  -6    1.16    0.12
   5   7   6    0.96    0.08
  -6  -7  -6    0.06    0.07
  -6  -7  -6    0.22    0.08
  -6  -7  -6   -0.02    0.06
   6   7   6   -0.05    0.05
  -7  -7  -6    3.07    0.21
  -7  -7  -6    3.73    0.22
  -7  -7  -6    3.54    0.21
   7   7   6    3.53    0.16
  -8  -7  -6    0.30    0.11
  -8  -7  -6    0.37    0.11
  -8  -7  -6    0.33    0.12
   8   7   6    0.26    0.07
   8   7   6    0.24    0.08
  -9  -7  -6   20.30    0.64
  -9  -7  -6   19.94    0.69
  -9  -7  -6   20.63    0.65
   9   7   6   20.75    0.55
 -10  -7  -6   14.01    0.53
 -10  -7  -6   13.19    0.52
   4  -8  -6    0.21    0.15
   4  -8  -6    0.13    0.14
   3  -8  -6    0.22    0.14
   3  -8  -6    0.25    0.14
   2  -8  -6    1.15    0.17
   2  -8  -6    1.11    0.17
   1  -8  -6    1.43    0.18
   1  -8  -6    1.15    0.15
   1  -8  -6    1.45    0.16
   0  -8  -6    0.03    0.09
   0  -8  -6    0.12    0.09
   0  -8  -6    0.06    0.08
  -1  -8  -6    6.00    0.26
  -1  -8  -6    5.89    0.27
  -1  -8  -6    6.25    0.29
  -2  -8  -6   -0.08    0.07
  -2  -8  -6    0.15    0.08
  -2  -8  -6    0.05    0.07
  -3  -8  -6    3.03    0.18
  -3  -8  -6    3.18    0.18
  -3  -8  -6    3.18    0.19
  -4  -8  -6   10.76    0.35
  -4  -8  -6   11.36    0.35
  -4  -8  -6   10.80    0.37
  -5  -8  -6    0.02    0.07
  -5  -8  -6   -0.06    0.07
  -5  -8  -6   -0.05    0.07
  -6  -8  -6    1.25    0.13
  -6  -8  -6    1.14    0.12
  -6  -8  -6    1.11    0.13
  -7  -8  -6    2.26    0.17
  -7  -8  -6    2.34    0.18
  -7  -8  -6    1.83    0.17
  -8  -8  -6   -0.01    0.09
  -8  -8  -6   -0.01    0.09
  -8  -8  -6    0.02    0.08
  -9  -8  -6    3.85    0.28
  -9  -8  -6    3.87    0.25
  -9  -8  -6    4.01    0.26
   2  -9  -6    0.95    0.17
   2  -9  -6    0.67    0.16
   1  -9  -6    0.91    0.15
   1  -9  -6    1.32    0.17
   1  -9  -6    0.95    0.17
   0  -9  -6    0.02    0.09
   0  -9  -6   -0.05    0.09
   0  -9  -6    0.05    0.10
  -1  -9  -6    0.15    0.09
  -1  -9  -6   -0.04    0.08
  -1  -9  -6   -0.01    0.09
  -2  -9  -6    6.50    0.28
  -2  -9  -6    6.13    0.29
  -2  -9  -6    6.34    0.28
  -3  -9  -6    0.67    0.11
  -3  -9  -6    0.40    0.10
  -3  -9  -6    0.66    0.10
  -4  -9  -6    0.45    0.09
  -4  -9  -6    0.58    0.11
  -4  -9  -6    0.68    0.10
  -5  -9  -6    0.18    0.08
  -5  -9  -6    0.31    0.09
  -5  -9  -6    0.29    0.08
  -6  -9  -6    0.31    0.09
  -6  -9  -6    0.29    0.09
  -6  -9  -6    0.17    0.08
  -7  -9  -6    0.51    0.11
  -7  -9  -6    0.56    0.11
  -7  -9  -6    0.58    0.12
  -8  -9  -6    1.11    0.15
  -8  -9  -6    0.94    0.14
  -8  -9  -6    1.16    0.14
   1 -10  -6    0.87    0.16
   1 -10  -6    0.64    0.16
   0 -10  -6    0.56    0.14
   0 -10  -6    0.48    0.14
   0 -10  -6    0.56    0.13
  -1 -10  -6    4.64    0.26
  -1 -10  -6    4.71    0.29
  -1 -10  -6    5.28    0.27
  -2 -10  -6    1.23    0.14
  -2 -10  -6    1.10    0.14
  -2 -10  -6    1.19    0.14
  -3 -10  -6    0.29    0.11
  -3 -10  -6    0.33    0.10
  -3 -10  -6    0.27    0.09
  -4 -10  -6    0.27    0.09
  -4 -10  -6    0.01    0.08
  -5 -10  -6    0.84    0.12
  -5 -10  -6    0.83    0.12
  -6 -10  -6    0.16    0.08
  -6 -10  -6    0.20    0.09
  -7 -10  -6    1.59    0.16
  -7 -10  -6    1.83    0.15
  -2 -11  -6    3.23    0.24
  -2 -11  -6    3.45    0.23
  -3 -11  -6    0.14    0.10
  -3 -11  -6    0.36    0.10
  -4 -11  -6    0.19    0.10
  -4 -11  -6    0.43    0.10
  -5 -11  -6   -0.05    0.08
  -5 -11  -6    0.14    0.09
  -2  -7   7   -0.06    0.09
  -2  -7   7    0.17    0.10
  -1  -7   7    0.05    0.10
  -1  -7   7   -0.04    0.10
   5   6  -7    0.83    0.19
  -5  -6   7    1.01    0.15
  -5  -6   7    1.21    0.16
   4   6  -7    0.69    0.18
  -4  -6   7    1.31    0.16
  -4  -6   7    1.20    0.15
   3   6  -7    1.05    0.18
  -3  -6   7    0.98    0.14
  -3  -6   7    0.88    0.13
  -2  -6   7    5.06    0.27
  -2  -6   7    4.66    0.26
  -1  -6   7    0.03    0.09
  -1  -6   7    0.17    0.10
   0  -6   7    8.65    0.38
   0  -6   7    8.93    0.42
   0  -6   7    8.93    0.38
   1  -6   7    3.40    0.26
   1  -6   7    3.74    0.26
   2  -6   7    0.56    0.15
   2  -6   7    0.49    0.14
   6   5  -7    0.39    0.16
  -6  -5   7   -0.02    0.10
  -6  -5   7    0.06    0.11
   5   5  -7    2.04    0.23
  -5  -5   7    2.18    0.19
  -5  -5   7    2.15    0.19
   4   5  -7    0.15    0.13
  -4  -5   7    0.12    0.09
  -4  -5   7    0.03    0.08
   3   5  -7    5.31    0.33
  -3  -5   7    5.29    0.26
  -3  -5   7    4.69    0.26
   2   5  -7    1.15    0.18
  -2  -5   7    1.06    0.13
  -2  -5   7    1.19    0.14
  -1  -5   7    0.76    0.13
  -1  -5   7    0.63    0.12
   0  -5   7    0.12    0.09
   0  -5   7    0.05    0.09
   0  -5   7    0.14    0.10
   1  -5   7    0.67    0.13
   1  -5   7    0.79    0.14
   1  -5   7    0.80    0.15
   2  -5   7    0.83    0.15
   2  -5   7    0.65    0.14
   3  -5   7    0.03    0.11
   3  -5   7   -0.06    0.09
   4  -5   7    1.98    0.24
   4  -5   7    2.57    0.25
   7   4  -7    3.27    0.29
  -7  -4   7    3.18    0.25
  -7  -4   7    2.89    0.24
   6   4  -7    0.04    0.13
  -6  -4   7    0.22    0.11
  -6  -4   7    0.36    0.12
   5   4  -7    1.87    0.22
  -5  -4   7    1.94    0.18
  -5  -4   7    1.78    0.18
   4   4  -7    0.72    0.15
  -4  -4   7    0.78    0.13
  -4  -4   7    0.92    0.13
   3   4  -7    0.15    0.11
  -3  -4   7    0.26    0.09
  -3  -4   7    0.06    0.09
   2   4  -7    4.38    0.27
  -2  -4   7    4.12    0.23
  -2  -4   7    3.72    0.23
   1   4  -7   -0.05    0.09
  -1  -4   7   -0.10    0.06
  -1  -4   7   -0.05    0.06
   0  -4   7   10.53    0.39
   0  -4   7   10.37    0.39
   1  -4   7    4.72    0.28
   1  -4   7    4.61    0.26
   1  -4   7    4.70    0.26
   2  -4   7    1.28    0.16
   2  -4   7    1.81    0.18
   3  -4   7    1.86    0.20
   3  -4   7    1.55    0.18
   4  -4   7    1.63    0.20
   4  -4   7    1.87    0.21
   5  -4   7    1.45    0.21
   5  -4   7    0.73    0.17
   7   3  -7   17.51    0.65
  -7  -3   7   16.69    0.59
  -7  -3   7   16.73    0.60
   6   3  -7    0.16    0.11
  -6  -3   7    0.04    0.09
  -6  -3   7    0.05    0.09
   5   3  -7    0.39    0.13
  -5  -3   7    0.44    0.12
  -5  -3   7    0.46    0.11
   4   3  -7    0.34    0.12
  -4  -3   7    0.56    0.11
  -4  -3   7    0.50    0.11
   3   3  -7   13.74    0.48
  -3  -3   7   13.99    0.44
  -3  -3   7   13.94    0.45
   2   3  -7    7.81    0.33
  -2  -3   7    7.80    0.31
  -2  -3   7    7.67    0.30
   1   3  -7    4.31    0.24
  -1  -3   7    4.30    0.23
  -1  -3   7    4.07    0.22
   0  -3   7    0.20    0.08
   0  -3   7    0.13    0.08
   1  -3   7    1.91    0.17
   1  -3   7    2.55    0.18
   1  -3   7    2.38    0.19
   2  -3   7    1.21    0.15
   2  -3   7    1.52    0.16
   2  -3   7    1.41    0.16
   3  -3   7   -0.08    0.08
   3  -3   7   -0.01    0.08
   4  -3   7   11.16    0.46
   4  -3   7   10.83    0.45
   5  -3   7    0.70    0.16
   5  -3   7    0.59    0.15
   6  -3   7    7.52    0.42
   6  -3   7    7.40    0.41
   8   2  -7    0.43    0.18
  -8  -2   7    0.14    0.12
  -8  -2   7    0.01    0.12
   7   2  -7    6.07    0.37
  -7  -2   7    5.22    0.32
  -7  -2   7    5.55    0.33
   6   2  -7   -0.05    0.10
  -6  -2   7    0.01    0.09
  -6  -2   7    0.08    0.10
   5   2  -7    4.65    0.29
  -5  -2   7    4.58    0.27
  -5  -2   7    5.02    0.27
   4   2  -7    0.64    0.12
  -4  -2   7    0.61    0.11
  -4  -2   7    0.55    0.11
   3   2  -7    2.84    0.20
  -3  -2   7    2.50    0.18
  -3  -2   7    2.41    0.17
   2   2  -7    0.85    0.13
  -2  -2   7    0.94    0.12
  -2  -2   7    1.05    0.12
   1   2  -7    0.47    0.10
  -1  -2   7    0.40    0.09
  -1  -2   7    0.29    0.09
   0   2  -7    4.89    0.23
   0  -2   7    4.79    0.23
   0  -2   7    4.60    0.20
   0  -2   7    5.32    0.24
   1  -2   7    1.17    0.11
   1  -2   7    1.00    0.12
   1  -2   7    0.90    0.11
   2  -2   7    1.96    0.18
   2  -2   7    1.55    0.16
   2  -2   7    1.48    0.15
   2  -2   7    1.80    0.14
   3  -2   7    3.31    0.23
   3  -2   7    3.24    0.22
   3  -2   7    3.18    0.19
   4  -2   7    2.03    0.19
   4  -2   7    2.28    0.20
   5  -2   7    1.13    0.17
   5  -2   7    1.09    0.17
   6  -2   7    7.06    0.38
   6  -2   7    6.25    0.37
   7  -2   7    2.69    0.27
   8   1  -7   36.04    1.07
  -8  -1   7   37.58    1.06
  -8  -1   7   36.68    1.04
   7   1  -7   38.47    1.06
  -7  -1   7   38.25    1.05
  -7  -1   7   38.80    1.04
   6   1  -7    0.13    0.11
  -6  -1   7   -0.03    0.09
  -6  -1   7    0.03    0.10
   5   1  -7   -0.08    0.08
  -5  -1   7    0.00    0.08
  -5  -1   7   -0.02    0.07
  -5  -1   7   -0.09    0.08
   4   1  -7    1.54    0.16
  -4  -1   7    1.29    0.13
  -4  -1   7    1.65    0.16
  -4  -1   7    1.48    0.15
   3   1  -7   20.53    0.57
  -3  -1   7   19.67    0.56
  -3  -1   7   20.64    0.51
  -3  -1   7   20.09    0.58
   2   1  -7   37.86    0.88
   2   1  -7   37.65    0.88
  -2  -1   7   38.16    0.90
  -2  -1   7   38.78    0.82
  -2  -1   7   38.15    0.90
   1   1  -7   20.23    0.53
   1   1  -7   20.95    0.54
  -1  -1   7   19.76    0.54
  -1  -1   7   19.94    0.55
  -1  -1   7   20.26    0.50
   0   1  -7    0.86    0.10
   0   1  -7    1.03    0.11
   0  -1   7    0.94    0.11
   0  -1   7    0.97    0.10
   0  -1   7    0.80    0.11
  -1   1  -7    2.07    0.15
   1  -1   7    1.84    0.15
   1  -1   7    1.69    0.14
   1  -1   7    2.18    0.14
  -2   1  -7    1.66    0.14
   2  -1   7    1.46    0.14
   2  -1   7    1.65    0.13
   2  -1   7    1.57    0.14
   2  -1   7    1.54    0.15
  -3   1  -7    1.89    0.16
   3  -1   7    1.77    0.15
   3  -1   7    1.84    0.17
   3  -1   7    1.87    0.14
  -4   1  -7   25.15    0.68
   4  -1   7   23.30    0.68
   4  -1   7   24.02    0.69
  -5   1  -7    0.37    0.11
   5  -1   7    0.19    0.10
   5  -1   7    0.22    0.11
  -6   1  -7   10.09    0.43
   6  -1   7   10.25    0.45
   6  -1   7    9.99    0.44
  -7   1  -7    0.14    0.11
   7  -1   7    0.12    0.12
   8  -1   7    1.46    0.22
   8   0  -7    0.26    0.17
  -8   0   7   -0.03    0.12
  -8   0   7    0.18    0.14
  -8   0   7    0.11    0.11
   7   0  -7    5.91    0.37
  -7   0   7    6.23    0.35
  -7   0   7    6.63    0.36
  -7   0   7    6.37    0.31
   6   0  -7    0.04    0.11
  -6   0   7   -0.06    0.08
  -6   0   7    0.14    0.11
  -6   0   7   -0.02    0.08
   5   0  -7    8.60    0.37
  -5   0   7    8.54    0.37
  -5   0   7    9.09    0.37
  -5   0   7    8.80    0.33
   4   0  -7    0.71    0.12
   4   0  -7    0.78    0.12
  -4   0   7    0.70    0.11
  -4   0   7    0.64    0.12
  -4   0   7    0.71    0.10
   3   0  -7   12.07    0.39
   3   0  -7   11.56    0.39
  -3   0   7   11.45    0.40
  -3   0   7   12.38    0.40
  -3   0   7   12.35    0.36
   2   0  -7   35.73    0.84
   2   0  -7   36.38    0.82
  -2   0   7   35.41    0.86
  -2   0   7   35.31    0.77
  -2   0   7   35.67    0.85
   1   0  -7    6.65    0.27
   1   0  -7    7.12    0.25
  -1   0   7    6.42    0.27
  -1   0   7    6.79    0.24
  -1   0   7    6.99    0.27
   0   0  -7    0.89    0.09
   0   0  -7    0.86    0.10
   0   0  -7    0.85    0.11
   0   0   7    0.94    0.11
   0   0   7    0.87    0.09
   0   0   7    0.96    0.11
  -1   0  -7    0.89    0.11
  -1   0  -7    1.00    0.11
   1   0   7    0.83    0.11
   1   0   7    0.95    0.11
   1   0   7    0.95    0.10
  -2   0  -7    0.03    0.06
  -2   0  -7    0.09    0.07
   2   0   7    0.07    0.07
   2   0   7    0.05    0.06
   2   0   7    0.13    0.08
   2   0   7    0.14    0.06
  -3   0  -7    1.30    0.13
  -3   0  -7    1.25    0.13
   3   0   7    1.14    0.11
   3   0   7    1.12    0.12
   3   0   7    1.36    0.14
  -4   0  -7    0.10    0.08
  -4   0  -7    0.10    0.07
   4   0   7    0.26    0.09
   4   0   7    0.14    0.09
  -5   0  -7    1.74    0.17
   5   0   7    2.20    0.19
   5   0   7    1.97    0.19
  -6   0  -7    5.50    0.30
   6   0   7    5.52    0.30
   6   0   7    5.00    0.30
  -7   0  -7    4.50    0.29
   7   0   7    4.75    0.30
  -8   0  -7    0.22    0.14
   8   0   7    0.30    0.14
   8  -1  -7   37.52    1.09
  -8   1   7   37.25    0.95
  -8   1   7   36.95    1.08
   7  -1  -7   49.25    1.26
  -7   1   7   48.41    1.13
  -7   1   7   47.97    1.27
  -7   1   7   51.02    1.27
   6  -1  -7    1.35    0.18
  -6   1   7    1.43    0.18
  -6   1   7    1.58    0.19
  -6   1   7    1.14    0.14
   5  -1  -7    0.12    0.10
   5  -1  -7    0.12    0.09
  -5   1   7    0.11    0.09
  -5   1   7    0.03    0.07
  -5   1   7    0.07    0.09
   4  -1  -7    1.13    0.14
   4  -1  -7    1.29    0.15
  -4   1   7    0.98    0.14
  -4   1   7    1.12    0.14
  -4   1   7    1.07    0.11
   3  -1  -7   17.12    0.51
   3  -1  -7   17.70    0.49
  -3   1   7   16.31    0.51
  -3   1   7   16.83    0.50
  -3   1   7   17.74    0.46
   2  -1  -7   99.68    2.00
   2  -1  -7   99.51    1.94
   2  -1  -7   96.55    2.01
  -2   1   7   99.16    1.86
  -2   1   7   98.62    2.01
  -2   1   7   95.34    2.02
   1  -1  -7   67.96    1.35
   1  -1  -7   68.97    1.42
   1  -1  -7   67.46    1.44
  -1   1   7   65.58    1.43
  -1   1   7   69.11    1.56
  -1   1   7   67.28    1.32
  -1   1   7   67.41    1.44
   0  -1  -7    2.25    0.15
   0  -1  -7    2.20    0.11
   0  -1  -7    2.39    0.16
   0   1   7    2.38    0.17
   0   1   7    2.05    0.13
   0   1   7    1.88    0.14
   0   1   7    2.20    0.15
  -1  -1  -7    0.21    0.07
  -1  -1  -7    0.11    0.06
   1   1   7    0.19    0.08
   1   1   7    0.02    0.05
   1   1   7    0.19    0.07
   1   1   7    0.24    0.07
  -2  -1  -7    2.38    0.15
  -2  -1  -7    2.19    0.16
   2   1   7    1.94    0.15
   2   1   7    2.22    0.13
   2   1   7    2.01    0.17
   2   1   7    1.83    0.14
  -3  -1  -7   19.56    0.53
  -3  -1  -7   18.94    0.54
   3   1   7   19.81    0.53
   3   1   7   19.78    0.49
   3   1   7   20.18    0.61
   3   1   7   20.14    0.56
  -4  -1  -7   26.19    0.70
  -4  -1  -7   28.61    0.73
   4   1   7   28.27    0.73
   4   1   7   27.73    0.71
  -5  -1  -7    0.12    0.08
  -5  -1  -7    0.15    0.09
   5   1   7    0.03    0.08
   5   1   7    0.10    0.08
  -6  -1  -7    6.85    0.32
  -6  -1  -7    6.96    0.33
   6   1   7    6.79    0.33
  -7  -1  -7    0.12    0.09
  -7  -1  -7    0.23    0.11
   7   1   7    0.09    0.11
  -8  -1  -7    0.85    0.17
   8   1   7    0.66    0.16
  -9  -1  -7    0.48    0.16
   7  -2  -7    3.72    0.30
  -7   2   7    4.15    0.26
  -7   2   7    3.75    0.29
   6  -2  -7    0.00    0.10
   6  -2  -7    0.10    0.12
  -6   2   7    0.03    0.08
  -6   2   7   -0.04    0.08
  -6   2   7    0.10    0.10
   5  -2  -7    8.79    0.39
   5  -2  -7    8.67    0.37
  -5   2   7    8.00    0.37
  -5   2   7    8.40    0.37
  -5   2   7    8.31    0.32
   4  -2  -7    0.89    0.13
   4  -2  -7    0.64    0.12
  -4   2   7    0.55    0.09
  -4   2   7    0.48    0.11
  -4   2   7    0.64    0.12
   3  -2  -7   13.58    0.45
   3  -2  -7   13.90    0.42
   3  -2  -7   14.39    0.45
  -3   2   7   13.82    0.45
  -3   2   7   13.16    0.39
  -3   2   7   13.74    0.44
   2  -2  -7   86.79    1.80
   2  -2  -7   84.26    1.82
   2  -2  -7   88.98    1.72
  -2   2   7   89.77    1.97
  -2   2   7   86.74    1.66
  -2   2   7   85.46    1.80
  -2   2   7   87.16    1.82
   1  -2  -7   20.53    0.56
   1  -2  -7   21.23    0.55
   1  -2  -7   20.72    0.47
  -1   2   7   19.43    0.60
  -1   2   7   19.73    0.54
  -1   2   7   19.97    0.55
  -1   2   7   20.56    0.49
   0  -2  -7    0.38    0.09
   0  -2  -7    0.39    0.09
   0  -2  -7    0.27    0.08
   0  -2  -7    0.32    0.05
   0   2   7    0.21    0.06
   0   2   7    0.28    0.07
   0   2   7    0.33    0.09
   0   2   7    0.34    0.08
  -1  -2  -7    0.78    0.10
  -1  -2  -7    0.71    0.10
  -1  -2  -7    0.75    0.10
   1   2   7    0.87    0.11
   1   2   7    0.56    0.09
   1   2   7    0.65    0.09
   1   2   7    0.69    0.08
  -2  -2  -7    0.12    0.07
  -2  -2  -7    0.10    0.06
  -2  -2  -7    0.07    0.07
   2   2   7    0.02    0.05
   2   2   7    0.08    0.06
   2   2   7    0.19    0.07
   2   2   7    0.06    0.07
  -3  -2  -7    1.00    0.11
  -3  -2  -7    1.15    0.13
  -3  -2  -7    1.03    0.12
   3   2   7    1.12    0.12
   3   2   7    1.28    0.14
   3   2   7    1.01    0.09
   3   2   7    1.09    0.11
  -4  -2  -7   26.48    0.69
  -4  -2  -7   25.88    0.67
   4   2   7   27.49    0.75
   4   2   7   26.26    0.69
   4   2   7   26.53    0.67
  -5  -2  -7    7.15    0.30
  -5  -2  -7    6.66    0.30
   5   2   7    6.50    0.29
  -6  -2  -7    0.95    0.13
  -6  -2  -7    1.03    0.14
   6   2   7    1.14    0.15
  -7  -2  -7    2.63    0.22
  -7  -2  -7    2.63    0.22
   7   2   7    2.41    0.21
  -8  -2  -7    0.36    0.12
  -8  -2  -7    0.25    0.12
  -9  -2  -7    0.55    0.16
   7  -3  -7   32.96    0.99
  -7   3   7   34.20    0.99
  -7   3   7   33.82    0.85
   6  -3  -7    3.30    0.27
  -6   3   7    3.65    0.27
  -6   3   7    3.59    0.22
   5  -3  -7    1.16    0.17
  -5   3   7    0.97    0.12
  -5   3   7    0.93    0.15
   4  -3  -7    0.39    0.12
   4  -3  -7    0.24    0.11
  -4   3   7    0.21    0.09
  -4   3   7    0.22    0.08
  -4   3   7    0.23    0.10
   3  -3  -7    6.89    0.31
   3  -3  -7    7.11    0.31
  -3   3   7    6.79    0.25
  -3   3   7    6.75    0.30
  -3   3   7    7.16    0.35
  -3   3   7    6.90    0.29
   2  -3  -7  119.12    2.50
   2  -3  -7  124.04    2.50
   2  -3  -7  124.44    2.38
  -2   3   7  123.46    2.70
  -2   3   7  125.55    2.50
  -2   3   7  125.76    2.49
  -2   3   7  121.97    2.29
   1  -3  -7  103.01    2.06
   1  -3  -7   98.69    2.07
   1  -3  -7  102.88    1.93
  -1   3   7  100.65    2.06
  -1   3   7  101.62    2.22
  -1   3   7  100.44    2.05
  -1   3   7   99.25    1.88
   0  -3  -7    0.62    0.10
   0  -3  -7    0.61    0.05
   0  -3  -7    0.70    0.10
   0  -3  -7    0.67    0.10
   0   3   7    0.77    0.08
   0   3   7    0.51    0.11
   0   3   7    0.74    0.10
   0   3   7    0.65    0.09
  -1  -3  -7    3.21    0.18
  -1  -3  -7    2.99    0.17
  -1  -3  -7    3.31    0.19
   1   3   7    3.21    0.18
   1   3   7    3.39    0.17
   1   3   7    3.43    0.20
   1   3   7    3.33    0.14
  -2  -3  -7    2.82    0.17
  -2  -3  -7    2.58    0.17
  -2  -3  -7    2.75    0.17
   2   3   7    2.74    0.16
   2   3   7    2.75    0.18
   2   3   7    2.82    0.13
   2   3   7    3.01    0.17
  -3  -3  -7   39.75    0.97
  -3  -3  -7   39.20    0.90
  -3  -3  -7   39.08    0.91
   3   3   7   38.04    0.97
   3   3   7   39.31    0.88
   3   3   7   39.91    0.90
  -4  -3  -7   17.86    0.55
  -4  -3  -7   17.38    0.51
  -4  -3  -7   17.96    0.50
   4   3   7   17.98    0.55
   4   3   7   17.42    0.50
  -5  -3  -7    1.10    0.14
  -5  -3  -7    1.24    0.13
   5   3   7    1.30    0.15
   5   3   7    1.10    0.13
  -6  -3  -7    2.13    0.18
  -6  -3  -7    1.82    0.17
   6   3   7    2.01    0.17
  -7  -3  -7    0.84    0.14
  -7  -3  -7    0.78    0.15
  -8  -3  -7    0.11    0.10
  -8  -3  -7    0.10    0.10
  -9  -3  -7    0.15    0.12
  -9  -3  -7    0.39    0.13
   6  -4  -7    0.08    0.13
  -6   4   7    0.15    0.12
  -6   4   7    0.11    0.08
   5  -4  -7    2.68    0.24
  -5   4   7    2.78    0.23
  -5   4   7    2.56    0.17
   4  -4  -7    0.10    0.10
   4  -4  -7    0.13    0.11
  -4   4   7    0.13    0.07
  -4   4   7    0.37    0.11
   3  -4  -7    4.43    0.26
   3  -4  -7    3.97    0.25
  -3   4   7    4.62    0.20
  -3   4   7    4.42    0.25
   2  -4  -7   76.09    1.63
   2  -4  -7   76.07    1.65
  -2   4   7   76.56    1.77
  -2   4   7   77.18    1.63
  -2   4   7   74.91    1.46
   1  -4  -7   28.77    0.77
   1  -4  -7   27.45    0.71
   1  -4  -7   27.38    0.72
  -1   4   7   28.13    0.71
  -1   4   7   28.77    0.78
  -1   4   7   27.85    0.61
   0  -4  -7    0.28    0.09
   0  -4  -7    0.25    0.08
   0  -4  -7    0.42    0.09
   0   4   7    0.16    0.07
   0   4   7    0.34    0.06
   0   4   7    0.40    0.09
  -1  -4  -7    0.10    0.07
  -1  -4  -7    0.18    0.08
  -1  -4  -7    0.19    0.07
   1   4   7    0.24    0.08
   1   4   7    0.21    0.07
   1   4   7    0.29    0.05
  -2  -4  -7    0.17    0.08
  -2  -4  -7    0.24    0.08
  -2  -4  -7    0.24    0.08
   2   4   7    0.21    0.08
   2   4   7    0.22    0.05
   2   4   7    0.16    0.06
  -3  -4  -7    8.72    0.31
  -3  -4  -7    8.61    0.33
  -3  -4  -7    8.31    0.30
   3   4   7    8.27    0.29
   3   4   7    8.30    0.32
  -4  -4  -7  104.71    2.13
  -4  -4  -7  103.01    2.14
  -4  -4  -7  105.51    2.30
   4   4   7  105.87    2.28
   4   4   7  105.12    2.12
  -5  -4  -7   22.45    0.62
  -5  -4  -7   22.58    0.61
  -5  -4  -7   24.23    0.68
   5   4   7   22.74    0.60
   5   4   7   22.21    0.65
  -6  -4  -7    0.05    0.08
  -6  -4  -7    0.04    0.08
   6   4   7    0.16    0.09
  -7  -4  -7    0.25    0.11
  -7  -4  -7   -0.10    0.07
  -8  -4  -7    0.25    0.12
  -8  -4  -7    0.30    0.11
  -9  -4  -7    0.95    0.17
  -9  -4  -7    0.41    0.15
 -10  -4  -7    7.89    0.43
 -10  -4  -7    8.90    0.45
   6  -5  -7    3.35    0.30
  -6   5   7    3.31    0.20
   5  -5  -7    1.47    0.21
   5  -5  -7    1.46    0.20
  -5   5   7    1.46    0.13
   4  -5  -7    0.03    0.10
   4  -5  -7    0.04    0.11
  -4   5   7    0.18    0.07
  -4   5   7    0.08    0.10
   3  -5  -7    1.36    0.17
   3  -5  -7    1.22    0.17
  -3   5   7    1.67    0.17
  -3   5   7    1.21    0.11
   2  -5  -7   80.03    1.73
   2  -5  -7   75.47    1.70
  -2   5   7   79.89    1.69
  -2   5   7   81.16    1.50
   1  -5  -7   78.45    1.66
   1  -5  -7   76.58    1.68
   1  -5  -7   78.08    1.79
  -1   5   7   79.26    1.64
  -1   5   7   76.16    1.45
  -1   5   7   78.39    1.78
   0  -5  -7    0.09    0.08
   0  -5  -7    0.23    0.09
   0  -5  -7    0.00    0.07
   0   5   7    0.08    0.04
   0   5   7    0.14    0.07
   0   5   7    0.15    0.09
  -1  -5  -7    3.22    0.19
  -1  -5  -7    3.33    0.20
  -1  -5  -7    3.50    0.19
   1   5   7    3.16    0.17
   1   5   7    3.51    0.20
  -2  -5  -7    1.82    0.14
  -2  -5  -7    1.52    0.13
  -2  -5  -7    1.70    0.14
   2   5   7    1.67    0.13
   2   5   7    1.77    0.15
  -3  -5  -7   30.50    0.78
  -3  -5  -7   29.44    0.73
  -3  -5  -7   30.07    0.72
   3   5   7   28.38    0.75
  -4  -5  -7    8.62    0.31
  -4  -5  -7    8.50    0.32
  -4  -5  -7    8.66    0.34
   4   5   7    8.39    0.32
  -5  -5  -7    2.02    0.17
  -5  -5  -7    2.45    0.17
  -5  -5  -7    2.14    0.17
   5   5   7    2.00    0.16
  -6  -5  -7    0.40    0.10
  -6  -5  -7    0.35    0.10
  -6  -5  -7    0.49    0.11
   6   5   7    0.32    0.10
  -7  -5  -7    0.29    0.10
  -7  -5  -7    0.31    0.11
   7   5   7    0.40    0.11
  -8  -5  -7    0.05    0.09
  -8  -5  -7    0.12    0.10
   8   5   7    0.06    0.10
  -9  -5  -7    4.79    0.31
  -9  -5  -7    4.96    0.31
   9   5   7    4.85    0.31
 -10  -5  -7    0.54    0.16
 -10  -5  -7    0.66    0.17
  10   5   7    0.67    0.16
   5  -6  -7    0.29    0.15
   5  -6  -7    0.08    0.14
  -5   6   7    0.09    0.07
   4  -6  -7   -0.13    0.11
   4  -6  -7   -0.01    0.12
  -4   6   7    0.00    0.05
   3  -6  -7    0.08    0.10
   3  -6  -7   -0.09    0.10
  -3   6   7   -0.02    0.05
   2  -6  -7   32.05    0.85
   2  -6  -7   31.24    0.86
  -2   6   7   32.87    0.63
   1  -6  -7   20.23    0.63
   1  -6  -7   19.13    0.59
   1  -6  -7   20.35    0.59
   0  -6  -7    0.99    0.13
   0  -6  -7    1.31    0.14
   0  -6  -7    1.04    0.13
   0   6   7    1.29    0.14
  -1  -6  -7    1.17    0.14
  -1  -6  -7    1.26    0.13
  -1  -6  -7    1.04    0.12
   1   6   7    1.26    0.13
  -2  -6  -7    0.54    0.09
  -2  -6  -7    0.48    0.09
  -2  -6  -7    0.47    0.10
   2   6   7    0.62    0.10
  -3  -6  -7    9.64    0.36
  -3  -6  -7    9.80    0.34
  -3  -6  -7   10.01    0.34
   3   6   7   10.20    0.34
  -4  -6  -7  133.02    2.95
  -4  -6  -7  140.62    2.74
  -4  -6  -7  137.97    2.74
   4   6   7  138.95    2.89
  -5  -6  -7   37.46    0.98
  -5  -6  -7   39.40    0.92
  -5  -6  -7   38.61    0.91
   5   6   7   39.27    0.94
  -6  -6  -7    0.23    0.10
  -6  -6  -7    0.17    0.09
  -6  -6  -7    0.42    0.10
   6   6   7    0.35    0.09
  -7  -6  -7    0.46    0.12
  -7  -6  -7    0.46    0.12
  -7  -6  -7    0.56    0.12
   7   6   7    0.38    0.11
  -8  -6  -7   -0.04    0.09
  -8  -6  -7    0.09    0.09
   8   6   7    0.23    0.10
  -9  -6  -7    1.32    0.18
  -9  -6  -7    1.05    0.16
   9   6   7    1.17    0.16
 -10  -6  -7   13.00    0.55
 -10  -6  -7   13.49    0.55
  10   6   7   13.19    0.50
   4  -7  -7    0.43    0.15
   4  -7  -7    0.15    0.14
   3  -7  -7   -0.03    0.11
   3  -7  -7   -0.05    0.11
   2  -7  -7   30.47    0.85
   2  -7  -7   30.19    0.84
   1  -7  -7   32.89    0.86
   1  -7  -7   32.46    0.92
   1  -7  -7   32.91    0.86
   0  -7  -7    1.81    0.17
   0  -7  -7    2.14    0.18
   0  -7  -7    1.58    0.16
  -1  -7  -7    0.62    0.11
  -1  -7  -7    0.65    0.11
  -1  -7  -7    0.69    0.12
  -2  -7  -7    1.92    0.15
  -2  -7  -7    1.77    0.16
  -2  -7  -7    2.12    0.16
   2   7   7    1.67    0.14
  -3  -7  -7    8.60    0.32
  -3  -7  -7    8.84    0.34
  -3  -7  -7    9.03    0.32
   3   7   7    9.24    0.31
  -4  -7  -7    3.42    0.21
  -4  -7  -7    3.29    0.20
  -4  -7  -7    3.48    0.21
   4   7   7    3.30    0.18
  -5  -7  -7    1.86    0.16
  -5  -7  -7    1.84    0.15
  -5  -7  -7    2.12    0.17
   5   7   7    1.97    0.14
  -6  -7  -7    0.00    0.07
  -6  -7  -7   -0.01    0.08
  -6  -7  -7    0.10    0.08
   6   7   7    0.04    0.06
  -7  -7  -7    0.09    0.09
  -7  -7  -7   -0.01    0.07
  -7  -7  -7    0.15    0.09
   7   7   7    0.07    0.07
  -8  -7  -7    0.10    0.10
  -8  -7  -7   -0.08    0.09
  -8  -7  -7   -0.06    0.08
   8   7   7    0.03    0.07
  -9  -7  -7   10.32    0.44
  -9  -7  -7   11.46    0.46
   9   7   7   10.58    0.38
   3  -8  -7    0.68    0.17
   3  -8  -7    0.43    0.16
   2  -8  -7    7.74    0.38
   2  -8  -7    8.65    0.41
   1  -8  -7    8.78    0.39
   1  -8  -7    7.99    0.37
   0  -8  -7    0.63    0.13
   0  -8  -7    1.04    0.15
   0  -8  -7    0.63    0.13
  -1  -8  -7    0.78    0.12
  -1  -8  -7    0.50    0.12
  -1  -8  -7    0.78    0.12
  -2  -8  -7    0.53    0.11
  -2  -8  -7    0.49    0.11
  -2  -8  -7    0.70    0.11
  -3  -8  -7    4.38    0.24
  -3  -8  -7    4.71    0.23
  -3  -8  -7    4.67    0.24
  -4  -8  -7   89.94    2.02
  -4  -8  -7   89.81    1.87
  -4  -8  -7   91.21    1.87
  -5  -8  -7   32.94    0.81
  -5  -8  -7   33.81    0.88
  -5  -8  -7   33.12    0.81
  -6  -8  -7    0.01    0.08
  -6  -8  -7    0.03    0.08
  -6  -8  -7    0.08    0.09
  -7  -8  -7    0.43    0.12
  -7  -8  -7    0.78    0.12
  -7  -8  -7    0.70    0.12
  -8  -8  -7   -0.11    0.09
  -8  -8  -7   -0.07    0.08
  -8  -8  -7   -0.03    0.09
  -9  -8  -7    1.28    0.18
  -9  -8  -7    1.49    0.19
   2  -9  -7    6.28    0.36
   2  -9  -7    5.97    0.35
   1  -9  -7    7.08    0.36
   1  -9  -7    6.72    0.35
   0  -9  -7    1.56    0.19
   0  -9  -7    1.36    0.17
   0  -9  -7    1.41    0.17
  -1  -9  -7   -0.01    0.09
  -1  -9  -7    0.06    0.10
  -1  -9  -7   -0.10    0.08
  -2  -9  -7    1.29    0.15
  -2  -9  -7    1.42    0.15
  -2  -9  -7    1.20    0.15
  -3  -9  -7    0.83    0.12
  -3  -9  -7    0.77    0.12
  -3  -9  -7    0.68    0.12
  -4  -9  -7    1.29    0.15
  -4  -9  -7    1.22    0.14
  -4  -9  -7    1.00    0.13
  -5  -9  -7    1.12    0.14
  -5  -9  -7    0.94    0.12
  -5  -9  -7    0.89    0.12
  -6  -9  -7   -0.06    0.07
  -6  -9  -7    0.10    0.09
  -6  -9  -7    0.08    0.09
  -7  -9  -7    0.23    0.10
  -7  -9  -7    0.37    0.10
  -7  -9  -7    0.52    0.12
  -8  -9  -7    0.18    0.11
  -8  -9  -7    0.13    0.10
  -8  -9  -7   -0.04    0.09
   0 -10  -7    0.28    0.13
   0 -10  -7    0.11    0.12
   0 -10  -7   -0.07    0.10
  -1 -10  -7   -0.02    0.10
  -1 -10  -7    0.11    0.10
  -1 -10  -7   -0.04    0.10
  -2 -10  -7    0.07    0.09
  -2 -10  -7    0.14    0.10
  -2 -10  -7    0.06    0.10
  -3 -10  -7    0.45    0.12
  -3 -10  -7    0.62    0.12
  -3 -10  -7    0.50    0.11
  -4 -10  -7   30.03    0.76
  -4 -10  -7   30.98    0.84
  -4 -10  -7   30.21    0.77
  -5 -10  -7   16.05    0.49
  -5 -10  -7   16.70    0.54
  -5 -10  -7   16.42    0.49
  -6 -10  -7    0.21    0.10
  -6 -10  -7    0.27    0.10
  -7 -10  -7    0.28    0.11
  -7 -10  -7    0.37    0.11
  -3 -11  -7    0.04    0.10
  -3 -11  -7    0.06    0.09
  -4 -11  -7    0.10    0.11
  -4 -11  -7    0.28    0.10
  -5 -11  -7    0.21    0.10
  -5 -11  -7    0.31    0.12
   3   6  -8    0.06    0.14
  -3  -6   8    0.00    0.10
  -3  -6   8    0.05    0.10
  -2  -6   8    1.29    0.16
  -2  -6   8    0.98    0.15
  -1  -6   8    0.69    0.14
  -1  -6   8    0.72    0.15
  -1  -6   8    0.73    0.15
   0  -6   8    1.24    0.18
   0  -6   8    1.40    0.18
  -5  -5   8    9.16    0.40
  -5  -5   8    9.39    0.40
   4   5  -8    0.79    0.18
  -4  -5   8    0.91    0.15
  -4  -5   8    1.08    0.16
   3   5  -8    0.58    0.17
  -3  -5   8    0.66    0.13
  -3  -5   8    0.60    0.13
   2   5  -8    0.17    0.13
  -2  -5   8   -0.13    0.07
  -2  -5   8   -0.07    0.09
  -1  -5   8    0.10    0.10
  -1  -5   8    0.02    0.09
   0  -5   8    0.34    0.12
   0  -5   8    0.25    0.13
   0  -5   8    0.13    0.11
   1  -5   8    0.56    0.14
   1  -5   8    0.95    0.15
   2  -5   8    0.06    0.10
   2  -5   8    0.10    0.11
   3  -5   8    0.04    0.11
   3  -5   8    0.34    0.14
   6   4  -8    0.80    0.19
  -6  -4   8    0.96    0.16
  -6  -4   8    0.94    0.17
   5   4  -8    0.26    0.14
  -5  -4   8    0.18    0.12
  -5  -4   8    0.09    0.11
   4   4  -8    0.89    0.17
  -4  -4   8    1.16    0.15
  -4  -4   8    1.47    0.17
   3   4  -8    2.71    0.24
  -3  -4   8    2.59    0.21
  -3  -4   8    1.89    0.18
   2   4  -8    0.15    0.11
  -2  -4   8    0.03    0.08
  -2  -4   8    0.14    0.09
   1   4  -8    4.23    0.27
  -1  -4   8    4.71    0.26
  -1  -4   8    4.00    0.25
   0  -4   8   10.64    0.40
   0  -4   8    9.44    0.39
   1  -4   8    4.58    0.28
   1  -4   8    4.80    0.28
   2  -4   8    0.20    0.10
   2  -4   8    0.15    0.11
   3  -4   8    0.99    0.17
   3  -4   8    0.71    0.16
   4  -4   8    1.81    0.22
   4  -4   8    1.79    0.22
   7   3  -8    0.73    0.19
  -7  -3   8    0.70    0.16
  -7  -3   8    0.51    0.16
   6   3  -8    0.96    0.18
  -6  -3   8    0.90    0.16
  -6  -3   8    0.96    0.16
   5   3  -8   13.91    0.53
  -5  -3   8   13.17    0.49
  -5  -3   8   13.93    0.50
   4   3  -8    1.96    0.20
  -4  -3   8    2.20    0.20
  -4  -3   8    2.18    0.19
   3   3  -8    0.13    0.11
  -3  -3   8    0.11    0.09
  -3  -3   8    0.16    0.09
   2   3  -8    1.87    0.19
  -2  -3   8    2.19    0.18
  -2  -3   8    2.20    0.18
   1   3  -8    0.06    0.09
  -1  -3   8    0.13    0.09
  -1  -3   8    0.10    0.08
   0  -3   8    0.40    0.11
   0  -3   8    0.33    0.11
   1  -3   8    2.61    0.20
   1  -3   8    2.76    0.21
   2  -3   8    0.09    0.09
   2  -3   8   -0.07    0.07
   3  -3   8    0.09    0.09
   3  -3   8    0.08    0.11
   4  -3   8    0.28    0.14
   4  -3   8    0.26    0.13
   5  -3   8   -0.01    0.11
   5  -3   8    0.00    0.12
   7   2  -8    5.37    0.36
  -7  -2   8    4.00    0.31
  -7  -2   8    4.72    0.32
   6   2  -8    0.27    0.14
  -6  -2   8    0.32    0.14
  -6  -2   8    0.40    0.13
   5   2  -8    0.08    0.10
  -5  -2   8   -0.07    0.09
  -5  -2   8   -0.03    0.08
   4   2  -8    2.16    0.20
  -4  -2   8    2.00    0.19
  -4  -2   8    1.98    0.18
   3   2  -8    6.07    0.30
  -3  -2   8    6.25    0.30
  -3  -2   8    6.21    0.29
   2   2  -8    3.58    0.22
  -2  -2   8    2.57    0.19
  -2  -2   8    2.93    0.20
   1   2  -8   16.43    0.51
  -1  -2   8   16.48    0.52
  -1  -2   8   17.32    0.51
   0  -2   8   26.79    0.71
   0  -2   8   26.03    0.71
   1  -2   8   15.90    0.45
   1  -2   8   15.46    0.51
   1  -2   8   15.11    0.50
   2  -2   8    2.74    0.18
   2  -2   8    2.99    0.21
   2  -2   8    2.84    0.21
   3  -2   8    0.00    0.08
   3  -2   8   -0.03    0.07
   3  -2   8    0.00    0.09
   4  -2   8    0.36    0.12
   4  -2   8    0.35    0.12
   5  -2   8    0.82    0.16
   5  -2   8    0.80    0.16
   6  -2   8    6.73    0.39
   6  -2   8    7.65    0.42
   7   1  -8    0.56    0.18
  -7  -1   8    0.50    0.16
  -7  -1   8    0.43    0.15
   6   1  -8    0.52    0.15
  -6  -1   8    0.35    0.13
  -6  -1   8    0.42    0.14
   5   1  -8    9.21    0.41
  -5  -1   8   10.41    0.41
  -5  -1   8    9.74    0.41
   4   1  -8    1.90    0.18
  -4  -1   8    1.66    0.17
  -4  -1   8    1.87    0.18
   3   1  -8    0.22    0.09
  -3  -1   8    0.13    0.09
  -3  -1   8    0.02    0.07
  -3  -1   8    0.13    0.07
   2   1  -8    9.34    0.35
  -2  -1   8    9.56    0.36
  -2  -1   8    9.25    0.36
  -2  -1   8    9.55    0.32
   1   1  -8    0.00    0.07
  -1  -1   8    0.15    0.08
  -1  -1   8   -0.06    0.06
  -1  -1   8   -0.02    0.05
   0   1  -8    0.52    0.10
   0   1  -8    0.47    0.10
   0  -1   8    0.38    0.10
   0  -1   8    0.54    0.11
   0  -1   8    0.57    0.09
  -1   1  -8    8.68    0.33
   1  -1   8    8.87    0.31
   1  -1   8    8.97    0.34
   1  -1   8    8.49    0.34
  -2   1  -8    0.03    0.08
   2  -1   8   -0.02    0.06
   2  -1   8   -0.08    0.07
   2  -1   8    0.02    0.08
  -3   1  -8    1.80    0.17
   3  -1   8    1.62    0.14
   3  -1   8    1.80    0.18
   3  -1   8    1.98    0.17
  -4   1  -8    0.03    0.09
   4  -1   8   -0.12    0.07
   4  -1   8    0.10    0.10
  -5   1  -8    0.08    0.11
   5  -1   8    0.19    0.11
   5  -1   8    0.12    0.11
   6  -1   8    2.55    0.25
   6  -1   8    3.05    0.26
   7  -1   8    0.78    0.18
   7   0  -8    7.40    0.40
  -7   0   8    6.86    0.39
  -7   0   8    7.66    0.42
  -7   0   8    7.10    0.35
   6   0  -8    0.03    0.11
  -6   0   8   -0.13    0.08
  -6   0   8    0.15    0.10
  -6   0   8   -0.19    0.09
   5   0  -8    0.10    0.10
  -5   0   8   -0.04    0.09
  -5   0   8    0.02    0.08
  -5   0   8   -0.04    0.08
   4   0  -8    3.20    0.22
  -4   0   8    3.40    0.24
  -4   0   8    3.43    0.23
  -4   0   8    3.16    0.19
   3   0  -8    4.48    0.23
   3   0  -8    4.37    0.24
  -3   0   8    4.65    0.22
  -3   0   8    4.41    0.25
  -3   0   8    4.29    0.24
   2   0  -8    3.26    0.20
   2   0  -8    3.08    0.19
  -2   0   8    2.91    0.20
  -2   0   8    2.96    0.21
  -2   0   8    2.71    0.17
   1   0  -8   28.22    0.73
   1   0  -8   29.07    0.69
  -1   0   8   28.22    0.73
  -1   0   8   30.17    0.76
  -1   0   8   29.52    0.67
   0   0  -8   27.61    0.71
   0   0  -8   28.54    0.66
   0   0   8   27.81    0.71
   0   0   8   27.87    0.65
   0   0   8   28.29    0.73
  -1   0  -8   16.83    0.49
   1   0   8   16.27    0.44
   1   0   8   15.87    0.50
   1   0   8   16.13    0.49
  -2   0  -8    5.56    0.27
   2   0   8    6.16    0.27
   2   0   8    6.65    0.25
   2   0   8    5.83    0.28
  -3   0  -8    1.89    0.17
   3   0   8    2.19    0.18
   3   0   8    1.62    0.16
   3   0   8    2.20    0.15
  -4   0  -8    2.20    0.19
   4   0   8    1.89    0.18
   4   0   8    1.91    0.18
  -5   0  -8    4.24    0.27
   5   0   8    5.00    0.29
   5   0   8    4.54    0.28
  -6   0  -8   20.31    0.66
   6   0   8   19.93    0.67
  -7   0  -8    4.58    0.30
   7   0   8    3.70    0.29
  -8   0  -8    0.04    0.13
   8   0   8    0.00    0.12
   7  -1  -8    9.33    0.45
  -7   1   8    8.76    0.46
  -7   1   8    8.66    0.39
  -7   1   8    8.96    0.45
   6  -1  -8    0.58    0.15
  -6   1   8    0.60    0.15
  -6   1   8    0.34    0.12
  -6   1   8    0.46    0.12
   5  -1  -8    2.93    0.23
  -5   1   8    2.77    0.20
  -5   1   8    2.74    0.23
  -5   1   8    2.78    0.22
   4  -1  -8    0.35    0.11
   4  -1  -8    0.51    0.11
  -4   1   8    0.22    0.10
  -4   1   8    0.51    0.10
  -4   1   8    0.16    0.10
   3  -1  -8    1.81    0.15
   3  -1  -8    1.77    0.17
  -3   1   8    1.71    0.17
  -3   1   8    1.74    0.16
  -3   1   8    1.60    0.14
   2  -1  -8   12.98    0.38
   2  -1  -8   12.67    0.43
  -2   1   8   11.51    0.41
  -2   1   8   12.72    0.38
  -2   1   8   12.00    0.42
   1  -1  -8    1.37    0.11
   1  -1  -8    1.19    0.13
   1  -1  -8    1.23    0.13
  -1   1   8    1.20    0.13
  -1   1   8    1.04    0.12
  -1   1   8    1.48    0.12
   0  -1  -8    0.28    0.08
   0  -1  -8    0.23    0.06
   0  -1  -8    0.33    0.09
   0   1   8    0.18    0.06
   0   1   8    0.25    0.08
   0   1   8    0.15    0.07
  -1  -1  -8   14.01    0.44
  -1  -1  -8   14.14    0.42
   1   1   8   12.88    0.42
   1   1   8   13.82    0.44
   1   1   8   13.94    0.39
  -2  -1  -8   -0.07    0.06
  -2  -1  -8    0.00    0.06
   2   1   8   -0.02    0.05
   2   1   8    0.06    0.08
   2   1   8    0.02    0.06
  -3  -1  -8    2.91    0.20
  -3  -1  -8    2.81    0.18
   3   1   8    3.15    0.17
   3   1   8    2.84    0.19
   3   1   8    2.55    0.18
  -4  -1  -8    1.65    0.17
  -4  -1  -8    1.98    0.16
   4   1   8    2.20    0.18
   4   1   8    1.68    0.16
  -5  -1  -8    2.53    0.20
  -5  -1  -8    2.11    0.19
   5   1   8    2.39    0.20
   5   1   8    2.26    0.20
  -6  -1  -8   10.07    0.43
   6   1   8   10.93    0.45
  -7  -1  -8    1.73    0.20
   7   1   8    2.00    0.22
  -8  -1  -8    0.29    0.14
   8   1   8    0.13    0.12
   7  -2  -8    8.71    0.45
  -7   2   8    9.27    0.48
   6  -2  -8    0.81    0.17
   6  -2  -8    0.83    0.17
  -6   2   8    0.53    0.12
  -6   2   8    0.64    0.16
   5  -2  -8    0.26    0.12
   5  -2  -8    0.43    0.13
  -5   2   8    0.30    0.10
  -5   2   8    0.14    0.11
  -5   2   8    0.31    0.12
   4  -2  -8    4.57    0.27
   4  -2  -8    4.25    0.25
  -4   2   8    4.61    0.26
  -4   2   8    4.27    0.22
  -4   2   8    4.14    0.27
   3  -2  -8    0.21    0.10
   3  -2  -8    0.18    0.08
  -3   2   8    0.20    0.09
  -3   2   8    0.30    0.10
  -3   2   8    0.25    0.08
   2  -2  -8    0.22    0.09
   2  -2  -8    0.34    0.08
   2  -2  -8    0.15    0.09
  -2   2   8    0.31    0.08
  -2   2   8    0.55    0.11
  -2   2   8    0.56    0.10
   1  -2  -8   21.03    0.49
   1  -2  -8   21.77    0.58
   1  -2  -8   20.95    0.59
  -1   2   8   20.56    0.52
  -1   2   8   21.64    0.65
  -1   2   8   20.10    0.58
  -1   2   8   20.94    0.58
   0  -2  -8   16.15    0.47
   0  -2  -8   15.69    0.49
   0   2   8   17.06    0.54
   0   2   8   16.06    0.49
   0   2   8   15.64    0.42
   0   2   8   15.89    0.47
  -1  -2  -8    4.80    0.24
  -1  -2  -8    4.92    0.24
   1   2   8    4.94    0.26
   1   2   8    4.70    0.23
   1   2   8    5.16    0.20
   1   2   8    5.02    0.23
  -2  -2  -8    3.60    0.20
  -2  -2  -8    3.46    0.21
   2   2   8    3.25    0.22
   2   2   8    3.08    0.20
   2   2   8    3.29    0.19
   2   2   8    3.29    0.17
  -3  -2  -8    6.60    0.28
  -3  -2  -8    6.62    0.27
   3   2   8    6.48    0.27
   3   2   8    6.08    0.24
   3   2   8    6.47    0.31
   3   2   8    6.38    0.28
  -4  -2  -8    9.52    0.37
  -4  -2  -8    9.45    0.35
   4   2   8    9.38    0.36
   4   2   8    9.22    0.39
   4   2   8    9.29    0.35
  -5  -2  -8   11.09    0.41
  -5  -2  -8   10.26    0.39
   5   2   8   10.20    0.43
   5   2   8   10.21    0.40
  -6  -2  -8   30.34    0.83
  -6  -2  -8   29.17    0.81
   6   2   8   30.21    0.83
  -7  -2  -8   11.70    0.46
  -7  -2  -8   10.76    0.46
   7   2   8   10.29    0.44
  -8  -2  -8    0.83    0.17
  -9  -2  -8    0.05    0.12
   6  -3  -8    2.44    0.24
   6  -3  -8    1.91    0.24
  -6   3   8    2.03    0.18
  -6   3   8    1.94    0.23
   5  -3  -8    0.48    0.13
   5  -3  -8    0.55    0.15
  -5   3   8    0.52    0.14
  -5   3   8    0.52    0.11
   4  -3  -8    0.06    0.09
   4  -3  -8   -0.01    0.09
  -4   3   8   -0.11    0.07
  -4   3   8    0.01    0.06
   3  -3  -8    2.63    0.18
   3  -3  -8    2.60    0.21
   3  -3  -8    2.20    0.19
  -3   3   8    2.16    0.19
  -3   3   8    2.90    0.20
  -3   3   8    2.19    0.16
   2  -3  -8    5.14    0.27
   2  -3  -8    5.19    0.21
   2  -3  -8    5.02    0.27
  -2   3   8    5.09    0.26
  -2   3   8    5.14    0.25
  -2   3   8    4.74    0.21
  -2   3   8    4.86    0.30
   1  -3  -8   15.58    0.50
   1  -3  -8   16.40    0.50
  -1   3   8   16.38    0.50
  -1   3   8   16.24    0.48
  -1   3   8   16.46    0.43
  -1   3   8   16.13    0.54
   0  -3  -8    0.35    0.10
   0  -3  -8    0.35    0.10
   0   3   8    0.23    0.08
   0   3   8    0.41    0.07
   0   3   8    0.29    0.08
   0   3   8    0.35    0.11
  -1  -3  -8    6.84    0.29
  -1  -3  -8    6.66    0.27
   1   3   8    6.49    0.31
   1   3   8    6.88    0.23
   1   3   8    6.79    0.28
   1   3   8    6.64    0.27
  -2  -3  -8    0.07    0.08
  -2  -3  -8    0.00    0.07
   2   3   8   -0.06    0.04
   2   3   8   -0.06    0.05
   2   3   8   -0.06    0.06
   2   3   8   -0.08    0.06
  -3  -3  -8    0.18    0.08
  -3  -3  -8    0.49    0.10
   3   3   8    0.32    0.10
   3   3   8    0.07    0.07
   3   3   8    0.34    0.09
  -4  -3  -8    2.63    0.18
  -4  -3  -8    2.22    0.18
   4   3   8    2.60    0.20
   4   3   8    2.49    0.18
  -5  -3  -8    8.22    0.34
  -5  -3  -8    8.73    0.36
   5   3   8    7.93    0.37
   5   3   8    8.76    0.35
  -6  -3  -8   12.04    0.44
  -6  -3  -8   12.22    0.45
   6   3   8   11.98    0.45
   6   3   8   12.98    0.50
  -7  -3  -8    2.19    0.20
  -7  -3  -8    2.31    0.22
  -8  -3  -8    0.63    0.16
  -8  -3  -8    0.46    0.14
  -9  -3  -8    0.55    0.16
  -9  -3  -8    0.68    0.16
   6  -4  -8    2.02    0.25
  -6   4   8    1.42    0.16
  -6   4   8    1.85    0.22
   5  -4  -8    1.04    0.19
  -5   4   8    0.89    0.16
  -5   4   8    0.73    0.12
   4  -4  -8    5.59    0.32
   4  -4  -8    5.07    0.31
  -4   4   8    4.96    0.23
  -4   4   8    4.85    0.29
   3  -4  -8    0.99    0.16
   3  -4  -8    1.30    0.17
  -3   4   8    1.14    0.12
  -3   4   8    1.23    0.15
   2  -4  -8   10.21    0.40
   2  -4  -8   10.24    0.39
  -2   4   8   10.65    0.44
  -2   4   8    9.87    0.39
  -2   4   8   10.48    0.32
   1  -4  -8    4.32    0.24
   1  -4  -8    3.94    0.24
  -1   4   8    3.97    0.23
  -1   4   8    4.21    0.27
  -1   4   8    4.29    0.19
   0  -4  -8    5.16    0.26
   0  -4  -8    5.21    0.25
   0   4   8    5.77    0.29
   0   4   8    5.21    0.25
   0   4   8    5.28    0.20
  -1  -4  -8    0.67    0.11
  -1  -4  -8    0.59    0.11
  -1  -4  -8    0.66    0.10
   1   4   8    0.62    0.08
   1   4   8    0.62    0.10
   1   4   8    0.50    0.11
  -2  -4  -8    0.97    0.12
  -2  -4  -8    1.09    0.13
  -2  -4  -8    1.07    0.12
   2   4   8    1.06    0.13
   2   4   8    1.08    0.11
   2   4   8    1.02    0.09
  -3  -4  -8    3.15    0.20
  -3  -4  -8    3.15    0.21
  -3  -4  -8    3.15    0.19
   3   4   8    3.37    0.21
   3   4   8    3.79    0.20
  -4  -4  -8    5.80    0.28
  -4  -4  -8    6.60    0.30
  -4  -4  -8    6.04    0.27
   4   4   8    5.61    0.26
   4   4   8    5.60    0.29
  -5  -4  -8    9.68    0.38
  -5  -4  -8    9.42    0.36
   5   4   8    9.17    0.38
   5   4   8    9.42    0.35
  -6  -4  -8   22.37    0.65
  -6  -4  -8   22.05    0.66
   6   4   8   22.37    0.69
  -7  -4  -8   11.97    0.47
  -7  -4  -8   12.39    0.46
   7   4   8   11.85    0.48
  -8  -4  -8    2.21    0.21
  -8  -4  -8    2.65    0.23
   8   4   8    2.20    0.23
  -9  -4  -8   -0.17    0.10
  -9  -4  -8    0.10    0.11
   5  -5  -8    0.42    0.16
  -5   5   8    0.57    0.10
   4  -5  -8    0.10    0.12
   4  -5  -8    0.31    0.14
  -4   5   8    0.13    0.07
   3  -5  -8    0.96    0.17
   3  -5  -8    1.27    0.18
  -3   5   8    0.99    0.11
  -3   5   8    1.17    0.15
   2  -5  -8    0.01    0.09
   2  -5  -8    0.04    0.09
  -2   5   8   -0.02    0.05
  -2   5   8   -0.05    0.08
  -2   5   8   -0.06    0.09
   1  -5  -8   44.43    1.04
   1  -5  -8   41.37    1.04
  -1   5   8   41.83    0.87
  -1   5   8   42.78    1.11
  -1   5   8   44.28    1.02
   0  -5  -8    1.05    0.14
   0  -5  -8    1.22    0.14
   0   5   8    1.15    0.13
   0   5   8    1.24    0.09
   0   5   8    1.19    0.16
  -1  -5  -8    0.50    0.11
  -1  -5  -8    0.33    0.10
  -1  -5  -8    0.72    0.11
   1   5   8    0.55    0.06
   1   5   8    0.50    0.11
   1   5   8    0.54    0.09
  -2  -5  -8    0.03    0.07
  -2  -5  -8    0.10    0.07
  -2  -5  -8    0.24    0.09
   2   5   8    0.15    0.07
   2   5   8    0.04    0.08
  -3  -5  -8    1.03    0.13
  -3  -5  -8    1.14    0.13
  -3  -5  -8    1.29    0.13
   3   5   8    1.25    0.14
  -4  -5  -8    0.69    0.11
  -4  -5  -8    0.56    0.10
  -4  -5  -8    0.49    0.11
   4   5   8    0.62    0.11
  -5  -5  -8   14.10    0.47
  -5  -5  -8   14.42    0.46
  -5  -5  -8   14.80    0.50
   5   5   8   13.66    0.48
  -6  -5  -8    6.67    0.31
  -6  -5  -8    7.02    0.33
   6   5   8    6.75    0.32
  -7  -5  -8    0.39    0.12
  -7  -5  -8    0.68    0.13
   7   5   8    0.65    0.14
  -8  -5  -8    0.18    0.11
  -8  -5  -8    0.29    0.12
   8   5   8    0.24    0.12
  -9  -5  -8    0.81    0.17
  -9  -5  -8    0.99    0.17
   9   5   8    0.97    0.17
   5  -6  -8    0.11    0.14
  -5   6   8    0.35    0.09
   4  -6  -8    2.91    0.26
   4  -6  -8    3.30    0.28
  -4   6   8    2.98    0.16
   3  -6  -8    1.77    0.20
   3  -6  -8    1.78    0.21
  -3   6   8    1.68    0.12
   2  -6  -8   15.76    0.56
   2  -6  -8   16.82    0.56
  -2   6   8   16.18    0.38
   1  -6  -8    0.41    0.13
   1  -6  -8    0.44    0.13
  -1   6   8    0.24    0.05
  -1   6   8    0.26    0.11
   0  -6  -8    1.60    0.17
   0  -6  -8    2.15    0.19
   0  -6  -8    2.10    0.19
   0   6   8    2.08    0.19
  -1  -6  -8    0.20    0.09
  -1  -6  -8    0.06    0.08
  -1  -6  -8    0.02    0.08
   1   6   8    0.01    0.08
  -2  -6  -8    0.50    0.11
  -2  -6  -8    0.50    0.10
  -2  -6  -8    0.51    0.11
   2   6   8    0.63    0.11
  -3  -6  -8    0.04    0.08
  -3  -6  -8    0.05    0.07
  -3  -6  -8    0.08    0.08
   3   6   8    0.11    0.08
  -4  -6  -8    0.22    0.09
  -4  -6  -8    0.30    0.09
  -4  -6  -8    0.24    0.10
   4   6   8    0.36    0.09
  -5  -6  -8    0.87    0.12
  -5  -6  -8    0.84    0.13
  -5  -6  -8    0.98    0.13
   5   6   8    1.03    0.13
  -6  -6  -8    8.32    0.38
  -6  -6  -8    8.48    0.34
  -6  -6  -8    8.64    0.36
   6   6   8    8.21    0.34
  -7  -6  -8    5.82    0.31
  -7  -6  -8    5.46    0.29
   7   6   8    5.75    0.29
  -8  -6  -8    2.80    0.23
  -8  -6  -8    2.68    0.23
   8   6   8    2.87    0.22
  -9  -6  -8    0.03    0.11
  -9  -6  -8    0.12    0.11
   9   6   8    0.00    0.10
   4  -7  -8    0.11    0.14
   4  -7  -8    0.00    0.13
   3  -7  -8    0.42    0.15
   3  -7  -8    0.48    0.16
   2  -7  -8    2.69    0.24
   2  -7  -8    2.36    0.23
   1  -7  -8   54.72    1.29
   1  -7  -8   53.84    1.30
   0  -7  -8    3.62    0.25
   0  -7  -8    3.37    0.23
   0  -7  -8    3.26    0.24
  -1  -7  -8    0.20    0.09
  -1  -7  -8    0.20    0.10
  -1  -7  -8    0.36    0.11
   1   7   8    0.14    0.09
  -2  -7  -8    0.40    0.10
  -2  -7  -8    0.31    0.10
  -2  -7  -8    0.34    0.10
   2   7   8    0.29    0.10
  -3  -7  -8    3.53    0.23
  -3  -7  -8    3.89    0.22
  -3  -7  -8    3.92    0.23
   3   7   8    3.82    0.22
  -4  -7  -8    0.06    0.08
  -4  -7  -8    0.07    0.09
  -4  -7  -8    0.07    0.07
   4   7   8    0.13    0.08
  -5  -7  -8   14.08    0.46
  -5  -7  -8   14.04    0.50
  -5  -7  -8   14.92    0.48
   5   7   8   15.59    0.46
  -6  -7  -8    2.16    0.19
  -6  -7  -8    2.20    0.19
  -6  -7  -8    1.90    0.17
   6   7   8    1.84    0.15
  -7  -7  -8    0.23    0.10
  -7  -7  -8    0.37    0.12
  -7  -7  -8    0.00    0.09
   7   7   8    0.16    0.09
  -8  -7  -8    0.09    0.10
  -8  -7  -8   -0.10    0.08
   8   7   8   -0.03    0.08
  -9  -7  -8    0.02    0.10
  -9  -7  -8   -0.05    0.10
   9   7   8    0.00    0.09
   3  -8  -8    0.70    0.19
   3  -8  -8    0.54    0.17
   2  -8  -8    8.95    0.43
   2  -8  -8    9.50    0.44
   1  -8  -8    3.31    0.26
   1  -8  -8    3.32    0.26
   0  -8  -8    1.59    0.18
   0  -8  -8    1.66    0.18
  -1  -8  -8    0.00    0.09
  -1  -8  -8    0.14    0.10
  -1  -8  -8    0.06    0.10
  -2  -8  -8    0.19    0.10
  -2  -8  -8    0.27    0.11
  -2  -8  -8    0.15    0.09
  -3  -8  -8    0.79    0.12
  -3  -8  -8    0.77    0.13
  -3  -8  -8    0.75    0.12
  -4  -8  -8    8.91    0.35
  -4  -8  -8    8.50    0.34
  -4  -8  -8    8.84    0.37
   4   8   8    8.41    0.29
  -5  -8  -8    2.85    0.22
  -5  -8  -8    2.81    0.20
  -5  -8  -8    2.79    0.21
   5   8   8    2.81    0.16
  -6  -8  -8    2.75    0.21
  -6  -8  -8    2.80    0.21
  -6  -8  -8    2.82    0.21
   6   8   8    2.51    0.15
  -7  -8  -8    0.81    0.14
  -7  -8  -8    0.70    0.14
  -7  -8  -8    0.77    0.13
   7   8   8    0.52    0.08
  -8  -8  -8    1.31    0.17
  -8  -8  -8    1.11    0.18
  -8  -8  -8    1.56    0.18
   8   8   8    1.32    0.11
  -9  -8  -8    0.12    0.12
  -9  -8  -8    0.01    0.10
   2  -9  -8    3.08    0.27
   2  -9  -8    2.99    0.28
   1  -9  -8   34.92    0.95
   1  -9  -8   33.02    0.95
   0  -9  -8    5.56    0.32
   0  -9  -8    5.44    0.31
  -1  -9  -8    0.06    0.10
  -1  -9  -8    0.17    0.10
  -1  -9  -8    0.07    0.11
  -2  -9  -8    0.59    0.13
  -2  -9  -8    0.90    0.14
  -2  -9  -8    0.63    0.14
  -3  -9  -8    2.15    0.18
  -3  -9  -8    2.45    0.19
  -3  -9  -8    2.42    0.20
  -4  -9  -8   -0.03    0.09
  -4  -9  -8    0.17    0.10
  -4  -9  -8    0.04    0.08
  -5  -9  -8   10.65    0.42
  -5  -9  -8    9.71    0.38
  -5  -9  -8   10.15    0.39
  -6  -9  -8    0.11    0.10
  -6  -9  -8    0.21    0.10
  -6  -9  -8    0.14    0.09
  -7  -9  -8    0.05    0.09
  -7  -9  -8    0.08    0.09
  -7  -9  -8   -0.05    0.10
  -8  -9  -8    0.03    0.10
  -8  -9  -8   -0.10    0.09
  -8  -9  -8    0.15    0.11
   0 -10  -8    0.94    0.18
   0 -10  -8    0.99    0.18
  -1 -10  -8    0.12    0.12
  -1 -10  -8    0.30    0.12
  -1 -10  -8    0.15    0.12
  -2 -10  -8    0.21    0.11
  -2 -10  -8    0.26    0.12
  -2 -10  -8    0.26    0.12
  -3 -10  -8    0.79    0.14
  -3 -10  -8    1.00    0.16
  -3 -10  -8    1.01    0.14
  -4 -10  -8   15.07    0.48
  -4 -10  -8   13.17    0.47
  -4 -10  -8   12.96    0.50
  -5 -10  -8    9.77    0.41
  -5 -10  -8    9.54    0.37
  -5 -10  -8   10.09    0.38
  -6 -10  -8    1.35    0.16
  -6 -10  -8    1.49    0.17
  -6 -10  -8    1.47    0.16
  -7 -10  -8   -0.08    0.08
  -7 -10  -8   -0.06    0.09
  -7 -10  -8    0.03    0.10
   3   5  -9    0.04    0.14
  -3  -5   9   -0.11    0.10
  -3  -5   9    0.04    0.10
  -2  -5   9    6.82    0.35
  -2  -5   9    6.72    0.35
  -1  -5   9    1.30    0.18
  -1  -5   9    1.32    0.18
   0  -5   9    0.17    0.12
   0  -5   9    0.31    0.13
   1  -5   9    0.22    0.13
   1  -5   9    0.34    0.14
   5   4  -9    0.15    0.14
  -5  -4   9    0.59    0.14
  -5  -4   9    0.45    0.14
   4   4  -9    1.23    0.20
  -4  -4   9    1.19    0.17
  -4  -4   9    1.47    0.18
   3   4  -9    0.34    0.14
  -3  -4   9    0.49    0.13
  -3  -4   9    0.25    0.12
   2   4  -9    8.80    0.41
  -2  -4   9    9.06    0.40
  -2  -4   9    8.75    0.39
  -1  -4   9    1.97    0.20
  -1  -4   9    2.15    0.20
   0  -4   9    2.08    0.20
   0  -4   9    2.18    0.21
   1  -4   9    0.53    0.14
   1  -4   9    0.69    0.14
   2  -4   9    1.18    0.18
   2  -4   9    0.98    0.17
   3  -4   9    1.22    0.19
   3  -4   9    1.27    0.20
   5   3  -9    6.79    0.39
  -5  -3   9    7.17    0.37
  -5  -3   9    7.57    0.37
   4   3  -9    0.71    0.16
  -4  -3   9    0.94    0.16
  -4  -3   9    0.92    0.15
   3   3  -9    0.10    0.11
  -3  -3   9    0.25    0.10
  -3  -3   9   -0.18    0.08
   2   3  -9   12.86    0.48
  -2  -3   9   12.03    0.46
  -2  -3   9   12.57    0.47
   1   3  -9    1.06    0.16
  -1  -3   9    1.21    0.16
  -1  -3   9    1.05    0.15
   0  -3   9    0.67    0.13
   0  -3   9    0.84    0.14
   1  -3   9    0.96    0.16
   1  -3   9    1.20    0.16
   2  -3   9   -0.02    0.08
   2  -3   9   -0.02    0.09
   3  -3   9    1.76    0.20
   3  -3   9    1.78    0.21
   4  -3   9   -0.08    0.11
   4  -3   9    0.01    0.11
   5  -3   9   -0.14    0.11
   6   2  -9   -0.12    0.12
  -6  -2   9    0.11    0.12
  -6  -2   9    0.03    0.11
   5   2  -9    1.75    0.21
  -5  -2   9    1.30    0.18
  -5  -2   9    1.43    0.19
   4   2  -9    1.66    0.19
  -4  -2   9    1.55    0.18
  -4  -2   9    1.58    0.18
   3   2  -9    0.54    0.14
  -3  -2   9    0.69    0.13
  -3  -2   9    0.52    0.13
   2   2  -9    5.62    0.30
  -2  -2   9    6.19    0.31
  -2  -2   9    5.99    0.31
   1   2  -9    1.46    0.16
  -1  -2   9    1.64    0.17
  -1  -2   9    1.86    0.18
   0  -2   9    1.04    0.15
   0  -2   9    1.07    0.15
   1  -2   9    0.43    0.12
   1  -2   9    0.67    0.13
   2  -2   9    1.24    0.15
   2  -2   9    1.26    0.17
   2  -2   9    1.58    0.18
   3  -2   9    1.67    0.19
   3  -2   9    1.76    0.18
   3  -2   9    2.04    0.20
   4  -2   9   16.83    0.60
   4  -2   9   15.85    0.59
   5  -2   9    1.40    0.20
   5  -2   9    0.63    0.17
   6  -2   9    1.87    0.24
   6  -2   9    1.50    0.23
   6   1  -9    0.68    0.17
  -6  -1   9    0.86    0.17
  -6  -1   9    0.93    0.17
   5   1  -9   18.18    0.61
  -5  -1   9   17.18    0.60
  -5  -1   9   17.61    0.61
   4   1  -9    5.48    0.31
  -4  -1   9    5.08    0.30
  -4  -1   9    5.15    0.30
   3   1  -9   -0.02    0.09
  -3  -1   9    0.01    0.09
  -3  -1   9   -0.07    0.08
   2   1  -9   12.72    0.43
  -2  -1   9   12.10    0.40
  -2  -1   9   12.81    0.45
  -2  -1   9   12.57    0.46
   1   1  -9    0.09    0.09
  -1  -1   9    0.03    0.07
  -1  -1   9    0.00    0.08
  -1  -1   9    0.04    0.07
   0  -1   9    1.05    0.12
   0  -1   9    1.07    0.14
   0  -1   9    0.98    0.14
   1  -1   9    3.49    0.24
   1  -1   9    3.42    0.23
   1  -1   9    3.53    0.20
   2  -1   9   -0.02    0.08
   2  -1   9    0.00    0.07
   2  -1   9   -0.07    0.08
   3  -1   9    1.59    0.15
   3  -1   9    1.82    0.18
   3  -1   9    1.83    0.19
   4  -1   9    0.13    0.10
   4  -1   9   -0.02    0.10
   5  -1   9    0.14    0.12
   5  -1   9    0.24    0.13
   6  -1   9    0.69    0.17
   6   0  -9    0.15    0.13
  -6   0   9    0.03    0.09
  -6   0   9    0.03    0.11
  -6   0   9   -0.15    0.09
   5   0  -9    1.75    0.20
  -5   0   9    2.10    0.21
  -5   0   9    2.08    0.21
  -5   0   9    1.67    0.17
   4   0  -9    2.00    0.19
  -4   0   9    1.88    0.19
  -4   0   9    2.28    0.18
  -4   0   9    2.45    0.21
   3   0  -9    5.40    0.27
  -3   0   9    5.49    0.29
  -3   0   9    5.89    0.31
  -3   0   9    5.91    0.27
   2   0  -9    0.51    0.11
  -2   0   9    0.53    0.10
  -2   0   9    0.34    0.10
  -2   0   9    0.40    0.11
   1   0  -9   -0.09    0.06
   1   0  -9    0.04    0.08
  -1   0   9    0.13    0.08
  -1   0   9    0.11    0.08
  -1   0   9    0.01    0.06
   0   0  -9    0.01    0.07
   0   0  -9    0.01    0.07
   0   0   9   -0.09    0.06
   0   0   9    0.06    0.08
   0   0   9    0.09    0.07
  -1   0  -9   13.38    0.46
   1   0   9   15.25    0.48
   1   0   9   14.16    0.42
   1   0   9   14.14    0.48
  -2   0  -9    0.09    0.09
   2   0   9    0.00    0.08
   2   0   9    0.10    0.07
   2   0   9    0.00    0.07
  -3   0  -9    1.18    0.15
   3   0   9    0.91    0.13
   3   0   9    0.84    0.14
   3   0   9    0.97    0.12
  -4   0  -9   24.13    0.70
   4   0   9   22.73    0.71
   4   0   9   23.29    0.70
  -5   0  -9    1.70    0.19
   5   0   9    1.55    0.19
   5   0   9    1.41    0.19
  -6   0  -9    1.08    0.18
   6   0   9    1.35    0.20
  -7   0  -9    0.25    0.13
   7   0   9    0.30    0.14
   6  -1  -9    0.98    0.19
  -6   1   9    1.00    0.15
  -6   1   9    1.50    0.21
  -6   1   9    1.00    0.17
   5  -1  -9   19.75    0.63
  -5   1   9   20.33    0.66
  -5   1   9   19.91    0.68
  -5   1   9   20.73    0.60
   4  -1  -9   10.87    0.41
  -4   1   9   10.06    0.37
  -4   1   9    9.73    0.42
  -4   1   9   10.13    0.42
   3  -1  -9    0.47    0.13
   3  -1  -9    0.47    0.11
  -3   1   9    0.49    0.12
  -3   1   9    0.26    0.09
  -3   1   9    0.50    0.12
   2  -1  -9    5.36    0.28
   2  -1  -9    5.00    0.23
  -2   1   9    5.43    0.28
  -2   1   9    4.74    0.23
  -2   1   9    5.56    0.29
   1  -1  -9    2.14    0.18
  -1   1   9    2.51    0.18
  -1   1   9    2.34    0.15
  -1   1   9    2.37    0.19
   0  -1  -9    1.29    0.14
   0   1   9    1.50    0.16
   0   1   9    1.32    0.12
   0   1   9    0.93    0.13
  -1  -1  -9   11.21    0.40
   1   1   9   11.15    0.40
   1   1   9   10.52    0.34
   1   1   9   10.89    0.40
  -2  -1  -9    0.13    0.08
   2   1   9    0.10    0.08
   2   1   9    0.26    0.09
   2   1   9    0.06    0.07
  -3  -1  -9    0.12    0.09
   3   1   9    0.36    0.09
   3   1   9    0.15    0.09
   3   1   9    0.11    0.09
  -4  -1  -9    0.12    0.10
   4   1   9    0.12    0.09
   4   1   9    0.24    0.11
  -5  -1  -9    0.66    0.13
   5   1   9    0.73    0.14
  -6  -1  -9    0.03    0.09
   6   1   9    0.11    0.11
  -7  -1  -9    1.61    0.21
   7   1   9    1.14    0.18
  -8  -1  -9    0.18    0.13
   8   1   9   -0.06    0.12
  -6   2   9    0.60    0.17
  -6   2   9    0.73    0.14
   5  -2  -9    1.05    0.17
   5  -2  -9    1.01    0.17
  -5   2   9    0.87    0.17
  -5   2   9    0.85    0.13
   4  -2  -9    1.46    0.18
  -4   2   9    1.94    0.19
  -4   2   9    1.97    0.20
  -4   2   9    2.11    0.17
   3  -2  -9   10.81    0.43
  -3   2   9   10.50    0.43
  -3   2   9   10.86    0.42
  -3   2   9   10.86    0.37
   2  -2  -9    1.03    0.15
  -2   2   9    1.03    0.14
  -2   2   9    0.73    0.13
  -2   2   9    1.09    0.12
   1  -2  -9    5.46    0.28
   1  -2  -9    5.73    0.27
  -1   2   9    5.51    0.28
  -1   2   9    5.65    0.24
  -1   2   9    5.45    0.27
   0  -2  -9    0.03    0.08
   0  -2  -9    0.09    0.07
   0   2   9    0.00    0.07
   0   2   9    0.15    0.07
   0   2   9    0.23    0.09
  -1  -2  -9   40.41    0.94
  -1  -2  -9   39.39    0.96
   1   2   9   38.45    0.94
   1   2   9   38.85    0.85
   1   2   9   38.53    0.95
  -2  -2  -9    1.31    0.14
  -2  -2  -9    1.39    0.15
   2   2   9    1.28    0.14
   2   2   9    1.21    0.14
   2   2   9    1.37    0.12
  -3  -2  -9    0.13    0.08
  -3  -2  -9    0.08    0.08
   3   2   9    0.11    0.08
   3   2   9    0.17    0.09
   3   2   9    0.18    0.08
  -4  -2  -9   16.22    0.51
  -4  -2  -9   16.36    0.53
   4   2   9   15.65    0.53
  -5  -2  -9    0.18    0.10
  -5  -2  -9    0.01    0.08
   5   2   9    0.25    0.11
  -6  -2  -9   -0.05    0.08
  -6  -2  -9   -0.03    0.10
   6   2   9   -0.17    0.08
  -7  -2  -9    3.74    0.28
   7   2   9    2.59    0.24
  -8  -2  -9    0.27    0.14
   6  -3  -9    0.70    0.19
  -6   3   9    0.82    0.18
  -6   3   9    0.67    0.14
   5  -3  -9   10.09    0.46
  -5   3   9   10.64    0.39
  -5   3   9   10.34    0.47
   4  -3  -9    9.21    0.42
  -4   3   9    8.67    0.40
  -4   3   9    8.97    0.34
   3  -3  -9    1.92    0.19
  -3   3   9    1.98    0.19
  -3   3   9    1.96    0.16
   2  -3  -9    0.05    0.08
   2  -3  -9    0.05    0.09
  -2   3   9   -0.06    0.07
  -2   3   9    0.11    0.08
  -2   3   9    0.02    0.06
   1  -3  -9    8.13    0.35
   1  -3  -9    8.68    0.35
  -1   3   9    8.26    0.33
  -1   3   9    7.75    0.28
  -1   3   9    8.52    0.34
   0  -3  -9    0.83    0.13
   0  -3  -9    0.95    0.13
   0   3   9    0.99    0.16
   0   3   9    1.10    0.13
   0   3   9    0.80    0.10
   0   3   9    0.77    0.12
  -1  -3  -9   18.88    0.57
  -1  -3  -9   18.92    0.55
   1   3   9   18.87    0.56
   1   3   9   18.80    0.54
   1   3   9   18.88    0.61
   1   3   9   18.26    0.48
  -2  -3  -9    1.81    0.16
  -2  -3  -9    2.05    0.17
   2   3   9    1.51    0.15
   2   3   9    2.11    0.16
   2   3   9    2.25    0.20
   2   3   9    1.72    0.13
  -3  -3  -9    0.28    0.09
  -3  -3  -9    0.17    0.08
   3   3   9    0.07    0.09
   3   3   9    0.20    0.07
   3   3   9    0.22    0.08
  -4  -3  -9    2.00    0.18
  -4  -3  -9    2.22    0.18
   4   3   9    2.62    0.21
   4   3   9    2.14    0.18
  -5  -3  -9    0.95    0.15
  -5  -3  -9    0.86    0.13
   5   3   9    0.53    0.12
   5   3   9    0.85    0.15
  -6  -3  -9    0.33    0.11
  -6  -3  -9    0.42    0.13
   6   3   9    0.37    0.11
   6   3   9    0.27    0.13
  -7  -3  -9    0.01    0.11
  -7  -3  -9    0.30    0.12
  -8  -3  -9    0.09    0.11
  -8  -3  -9    0.11    0.12
  -9  -3  -9    2.15    0.25
   5  -4  -9    0.24    0.14
  -5   4   9    0.51    0.15
  -5   4   9    0.53    0.11
   4  -4  -9    1.04    0.18
  -4   4   9    0.79    0.15
  -4   4   9    0.70    0.12
   3  -4  -9    8.12    0.39
   3  -4  -9    8.17    0.37
  -3   4   9    8.08    0.38
  -3   4   9    7.93    0.30
   2  -4  -9    1.00    0.16
   2  -4  -9    1.14    0.16
  -2   4   9    1.05    0.11
  -2   4   9    0.85    0.13
   1  -4  -9   11.75    0.43
   1  -4  -9   11.56    0.43
  -1   4   9   11.63    0.35
  -1   4   9   11.95    0.43
  -1   4   9   11.23    0.47
   0  -4  -9    0.02    0.08
   0  -4  -9    0.02    0.08
   0   4   9   -0.01    0.09
   0   4   9    0.13    0.08
   0   4   9    0.02    0.06
  -1  -4  -9   41.52    1.00
  -1  -4  -9   40.83    1.02
   1   4   9   41.96    0.88
   1   4   9   44.11    1.10
   1   4   9   40.79    1.00
  -2  -4  -9    3.63    0.23
  -2  -4  -9    3.89    0.23
   2   4   9    3.56    0.22
   2   4   9    3.52    0.17
   2   4   9    3.71    0.24
  -3  -4  -9    4.20    0.24
  -3  -4  -9    4.08    0.24
   3   4   9    4.43    0.24
   3   4   9    4.34    0.26
  -4  -4  -9    2.26    0.19
  -4  -4  -9    2.52    0.19
   4   4   9    2.70    0.19
   4   4   9    3.00    0.23
  -5  -4  -9    1.98    0.18
  -5  -4  -9    2.29    0.20
   5   4   9    1.67    0.17
   5   4   9    1.69    0.18
  -6  -4  -9    0.82    0.14
  -6  -4  -9    0.63    0.14
   6   4   9    1.10    0.16
  -7  -4  -9   14.70    0.54
  -7  -4  -9   14.08    0.52
   7   4   9   14.30    0.56
  -8  -4  -9    0.00    0.10
  -8  -4  -9   -0.01    0.10
   8   4   9   -0.06    0.11
  -9  -4  -9   -0.01    0.11
  -9  -4  -9   -0.05    0.12
   5  -5  -9    2.11    0.26
  -5   5   9    2.75    0.19
   4  -5  -9    3.88    0.30
  -4   5   9    4.20    0.22
   3  -5  -9    2.34    0.22
   3  -5  -9    2.43    0.22
  -3   5   9    2.29    0.21
  -3   5   9    2.29    0.16
   2  -5  -9    1.33    0.18
   2  -5  -9    1.39    0.18
  -2   5   9    1.36    0.12
  -2   5   9    1.14    0.15
  -2   5   9    1.06    0.18
   1  -5  -9    6.77    0.33
   1  -5  -9    7.35    0.34
  -1   5   9    7.49    0.25
  -1   5   9    7.30    0.37
  -1   5   9    7.60    0.33
   0  -5  -9    0.09    0.10
   0  -5  -9    0.17    0.10
   0   5   9    0.21    0.09
   0   5   9    0.23    0.11
   0   5   9    0.10    0.06
  -1  -5  -9   14.89    0.48
  -1  -5  -9   14.65    0.49
   1   5   9   14.75    0.47
   1   5   9   15.15    0.52
   1   5   9   14.34    0.37
  -2  -5  -9    4.15    0.25
  -2  -5  -9    4.20    0.24
   2   5   9    4.57    0.27
   2   5   9    4.05    0.23
  -3  -5  -9    0.21    0.09
  -3  -5  -9    0.18    0.09
   3   5   9    0.28    0.10
  -4  -5  -9    3.51    0.23
  -4  -5  -9    2.77    0.20
   4   5   9    2.85    0.21
  -5  -5  -9    0.05    0.09
  -5  -5  -9    0.08    0.09
   5   5   9    0.03    0.09
  -6  -5  -9    1.47    0.18
  -6  -5  -9    1.38    0.17
   6   5   9    1.12    0.17
  -7  -5  -9    0.76    0.15
  -7  -5  -9    0.63    0.14
   7   5   9    0.46    0.14
  -8  -5  -9    0.47    0.14
  -8  -5  -9    0.71    0.16
   8   5   9    0.78    0.16
  -9  -5  -9    0.41    0.15
  -9  -5  -9    0.31    0.14
   9   5   9    0.30    0.15
   4  -6  -9    0.08    0.14
   4  -6  -9    0.15    0.14
  -4   6   9    0.07    0.07
   3  -6  -9    3.10    0.26
   3  -6  -9    3.22    0.27
  -3   6   9    2.91    0.16
   2  -6  -9    0.27    0.13
   2  -6  -9    0.01    0.09
  -2   6   9    0.15    0.06
   1  -6  -9    7.36    0.36
   1  -6  -9    7.72    0.37
  -1   6   9    7.42    0.23
  -1   6   9    7.67    0.38
   0  -6  -9    1.08    0.16
   0  -6  -9    0.98    0.15
   0   6   9    1.22    0.17
   0   6   9    1.20    0.08
  -1  -6  -9   22.04    0.65
  -1  -6  -9   22.50    0.65
   1   6   9   22.71    0.69
  -2  -6  -9    3.88    0.23
  -2  -6  -9    4.37    0.25
   2   6   9    3.59    0.25
  -3  -6  -9    7.24    0.34
  -3  -6  -9    6.91    0.31
  -3  -6  -9    6.69    0.31
   3   6   9    7.20    0.32
  -4  -6  -9    0.24    0.10
  -4  -6  -9    0.14    0.08
  -4  -6  -9    0.19    0.10
   4   6   9    0.22    0.10
  -5  -6  -9    8.72    0.36
  -5  -6  -9    9.05    0.37
   5   6   9    8.85    0.37
  -6  -6  -9    1.37    0.16
  -6  -6  -9    1.12    0.15
   6   6   9    1.02    0.15
  -7  -6  -9   25.22    0.74
  -7  -6  -9   25.14    0.75
   7   6   9   25.08    0.75
  -8  -6  -9    0.96    0.17
  -8  -6  -9    0.75    0.15
   8   6   9    0.86    0.16
  -9  -6  -9    0.02    0.11
  -9  -6  -9    0.12    0.13
   9   6   9    0.03    0.12
   3  -7  -9    1.17    0.20
   3  -7  -9    1.09    0.20
   2  -7  -9    0.68    0.17
   2  -7  -9    0.94    0.18
   1  -7  -9    1.03    0.17
   1  -7  -9    1.15    0.18
   0  -7  -9   -0.12    0.10
   0  -7  -9    0.08    0.11
   0   7   9   -0.05    0.10
  -1  -7  -9    5.46    0.29
  -1  -7  -9    5.44    0.30
   1   7   9    5.62    0.29
  -2  -7  -9    3.54    0.24
  -2  -7  -9    3.50    0.24
  -2  -7  -9    3.52    0.23
   2   7   9    3.33    0.22
  -3  -7  -9    0.12    0.09
  -3  -7  -9    0.00    0.08
  -3  -7  -9   -0.11    0.07
   3   7   9    0.16    0.09
  -4  -7  -9    1.12    0.14
  -4  -7  -9    1.45    0.16
  -4  -7  -9    1.20    0.16
   4   7   9    0.99    0.14
  -5  -7  -9    0.31    0.12
  -5  -7  -9    0.39    0.11
  -5  -7  -9    0.30    0.10
   5   7   9    0.40    0.11
  -6  -7  -9    0.77    0.14
  -6  -7  -9    0.53    0.13
   6   7   9    0.70    0.12
  -7  -7  -9    0.78    0.15
  -7  -7  -9    1.16    0.16
   7   7   9    0.96    0.14
  -8  -7  -9    0.40    0.14
  -8  -7  -9    0.50    0.14
   8   7   9    0.50    0.12
   2  -8  -9    1.86    0.23
   2  -8  -9    1.46    0.21
   1  -8  -9    1.74    0.21
   1  -8  -9    1.77    0.22
   0  -8  -9    1.22    0.18
   0  -8  -9    2.04    0.21
  -1  -8  -9    6.03    0.31
  -1  -8  -9    6.60    0.33
  -2  -8  -9    2.10    0.20
  -2  -8  -9    1.90    0.19
  -2  -8  -9    1.82    0.18
   2   8   9    1.78    0.17
  -3  -8  -9    3.61    0.24
  -3  -8  -9    4.20    0.25
  -3  -8  -9    3.91    0.26
   3   8   9    3.80    0.22
  -4  -8  -9    0.72    0.14
  -4  -8  -9    0.64    0.13
  -4  -8  -9    0.76    0.13
   4   8   9    0.62    0.11
  -5  -8  -9    8.47    0.37
  -5  -8  -9    8.40    0.39
  -5  -8  -9    9.01    0.37
   5   8   9    9.44    0.34
  -6  -8  -9    0.28    0.12
  -6  -8  -9    0.45    0.12
  -6  -8  -9    0.22    0.11
   6   8   9    0.41    0.10
  -7  -8  -9   19.75    0.64
  -7  -8  -9   19.83    0.63
   7   8   9   19.30    0.56
  -8  -8  -9    2.14    0.22
  -8  -8  -9    2.49    0.23
   8   8   9    2.88    0.19
   1  -9  -9    0.65    0.17
   1  -9  -9    0.37    0.15
   0  -9  -9    0.65    0.17
   0  -9  -9    1.05    0.18
  -1  -9  -9    0.70    0.15
  -1  -9  -9    0.82    0.16
  -2  -9  -9    0.98    0.16
  -2  -9  -9    0.86    0.16
  -2  -9  -9    0.81    0.15
  -3  -9  -9    0.49    0.12
  -3  -9  -9    0.59    0.14
  -3  -9  -9    0.53    0.13
  -4  -9  -9   -0.02    0.09
  -4  -9  -9   -0.05    0.09
  -4  -9  -9    0.02    0.09
  -5  -9  -9    1.32    0.16
  -5  -9  -9    1.31    0.17
  -5  -9  -9    1.03    0.15
  -6  -9  -9   -0.02    0.09
  -6  -9  -9    0.00    0.09
  -6  -9  -9    0.04    0.10
  -7  -9  -9    0.73    0.14
  -7  -9  -9    0.79    0.16
  -7  -9  -9    0.80    0.14
  -1 -10  -9    1.55    0.20
  -1 -10  -9    1.45    0.19
  -2 -10  -9    0.76    0.16
  -2 -10  -9    0.84    0.15
  -2 -10  -9    0.59    0.14
  -3 -10  -9    0.82    0.15
  -3 -10  -9    1.02    0.16
  -3 -10  -9    0.97    0.16
  -4 -10  -9    0.04    0.10
  -4 -10  -9   -0.06    0.10
  -4 -10  -9    0.01    0.10
  -5 -10  -9    2.87    0.22
  -5 -10  -9    2.36    0.22
  -5 -10  -9    3.20    0.24
  -6 -10  -9   -0.08    0.10
  -6 -10  -9    0.05    0.10
  -6 -10  -9    0.06    0.10
   2   4 -10    2.46    0.25
  -2  -4  10    2.14    0.22
  -2  -4  10    2.36    0.23
  -1  -4  10    0.04    0.11
  -1  -4  10    0.19    0.12
   0  -4  10    0.54    0.15
   0  -4  10    0.75    0.16
   1  -4  10    0.07    0.12
   1  -4  10    0.07    0.12
   4   3 -10    0.33    0.14
  -4  -3  10    0.34    0.14
  -4  -3  10    0.27    0.12
   3   3 -10    0.05    0.12
  -3  -3  10    0.03    0.10
  -3  -3  10    0.07    0.11
   2   3 -10    0.18    0.13
  -2  -3  10    0.02    0.10
  -2  -3  10    0.10    0.11
  -1  -3  10   17.08    0.59
  -1  -3  10   16.44    0.59
   0  -3  10   -0.09    0.10
   0  -3  10   -0.09    0.10
   1  -3  10    0.08    0.11
   1  -3  10   -0.09    0.09
   2  -3  10    0.30    0.13
   2  -3  10    0.22    0.13
   3  -3  10   -0.04    0.11
   3  -3  10    0.16    0.13
   5   2 -10   -0.02    0.13
  -5  -2  10    0.10    0.11
  -5  -2  10   -0.02    0.11
   4   2 -10    0.27    0.13
  -4  -2  10    0.25    0.12
  -4  -2  10    0.48    0.14
   3   2 -10    3.69    0.26
  -3  -2  10    3.74    0.26
  -3  -2  10    3.62    0.27
   2   2 -10    8.13    0.37
  -2  -2  10    8.20    0.39
  -2  -2  10    7.48    0.36
   1   2 -10    1.81    0.19
  -1  -2  10    1.62    0.19
  -1  -2  10    1.88    0.20
   0  -2  10   -0.20    0.08
   0  -2  10   -0.11    0.09
   1  -2  10    3.45    0.26
   1  -2  10    2.96    0.23
   2  -2  10    0.37    0.12
   2  -2  10    0.42    0.14
   3  -2  10    0.10    0.11
   3  -2  10    0.02    0.11
   3  -2  10    0.07    0.10
   4  -2  10    1.25    0.20
   4  -2  10    1.56    0.21
   5  -2  10    1.52    0.22
   5  -2  10    1.20    0.21
   5   1 -10    0.63    0.17
  -5  -1  10    0.34    0.14
  -5  -1  10    0.33    0.13
   4   1 -10    0.07    0.12
  -4  -1  10    0.08    0.11
  -4  -1  10    0.00    0.10
   3   1 -10    0.27    0.12
  -3  -1  10    0.08    0.10
  -3  -1  10    0.23    0.10
   2   1 -10    1.44    0.17
  -2  -1  10    1.02    0.15
  -2  -1  10    1.35    0.17
   1   1 -10   37.15    0.90
  -1  -1  10   36.66    0.96
  -1  -1  10   36.84    0.98
  -1  -1  10   36.15    0.87
   0  -1  10    0.26    0.10
   0  -1  10    0.52    0.13
   0  -1  10    0.42    0.12
   1  -1  10    0.37    0.12
   1  -1  10    0.36    0.12
   1  -1  10    0.34    0.10
   2  -1  10    0.03    0.09
   2  -1  10    0.04    0.08
   2  -1  10    0.22    0.11
   3  -1  10    0.77    0.15
   3  -1  10    0.37    0.13
   3  -1  10    0.44    0.12
   4  -1  10    0.05    0.11
   4  -1  10   -0.02    0.11
   5  -1  10    5.89    0.36
   5  -1  10    4.66    0.33
   6  -1  10    0.89    0.19
  -5   0  10    0.34    0.14
  -5   0  10    0.44    0.15
  -5   0  10    0.42    0.12
  -4   0  10    0.48    0.12
  -4   0  10    0.30    0.12
  -4   0  10    0.45    0.14
  -3   0  10    4.03    0.27
  -3   0  10    4.21    0.29
  -3   0  10    4.44    0.25
  -2   0  10   10.61    0.38
  -2   0  10   10.48    0.43
  -2   0  10   10.07    0.41
  -1   0  10    6.31    0.32
  -1   0  10    6.13    0.28
  -1   0  10    5.61    0.31
   0   0  10   -0.02    0.08
   0   0  10   -0.07    0.07
   0   0  10   -0.07    0.08
  -1   0 -10    8.70    0.37
   1   0  10    8.47    0.37
   1   0  10    8.12    0.32
   1   0  10    8.49    0.38
  -2   0 -10    2.55    0.21
   2   0  10    2.21    0.20
   2   0  10    2.35    0.18
   2   0  10    2.56    0.22
  -3   0 -10    0.61    0.14
   3   0  10    0.74    0.15
   3   0  10    0.79    0.14
   3   0  10    1.11    0.14
  -4   0 -10    5.86    0.33
   4   0  10    6.01    0.35
   4   0  10    6.76    0.35
  -5   0 -10    4.46    0.30
   5   0  10    4.90    0.33
   6   0  10    0.13    0.12
  -5   1  10    0.18    0.13
  -5   1  10    0.25    0.14
  -5   1  10    0.43    0.12
  -4   1  10    1.14    0.19
  -4   1  10    0.96    0.17
  -4   1  10    1.02    0.15
  -3   1  10    0.28    0.12
  -3   1  10    0.30    0.10
  -3   1  10    0.43    0.13
   2  -1 -10    3.54    0.25
  -2   1  10    4.04    0.27
  -2   1  10    3.76    0.25
  -2   1  10    3.77    0.22
   1  -1 -10   48.16    1.16
  -1   1  10   48.29    1.15
  -1   1  10   46.34    1.17
  -1   1  10   47.56    1.05
   0  -1 -10    1.61    0.17
   0   1  10    1.65    0.14
   0   1  10    1.51    0.17
   0   1  10    1.61    0.17
  -1  -1 -10    0.51    0.12
   1   1  10    0.50    0.10
   1   1  10    0.33    0.11
   1   1  10    0.57    0.13
  -2  -1 -10    0.18    0.10
   2   1  10   -0.01    0.09
   2   1  10    0.05    0.07
   2   1  10   -0.09    0.07
  -3  -1 -10    0.87    0.15
   3   1  10    1.13    0.13
   3   1  10    0.90    0.14
   3   1  10    0.83    0.14
  -4  -1 -10    1.50    0.18
   4   1  10    1.30    0.16
   4   1  10    1.43    0.18
  -5  -1 -10    7.25    0.37
   5   1  10    7.17    0.38
  -6  -1 -10    0.06    0.12
   6   1  10    0.34    0.14
  -7  -1 -10    1.50    0.21
   7   1  10    1.17    0.20
  -5   2  10    0.69    0.14
  -5   2  10    0.40    0.14
   4  -2 -10    0.15    0.12
  -4   2  10    0.44    0.14
  -4   2  10    0.46    0.15
  -4   2  10    0.54    0.12
   3  -2 -10    1.91    0.20
  -3   2  10    2.46    0.22
  -3   2  10    2.37    0.18
  -3   2  10    2.36    0.21
   2  -2 -10    3.49    0.25
  -2   2  10    3.61    0.21
  -2   2  10    3.67    0.25
  -2   2  10    3.48    0.24
   1  -2 -10    6.56    0.32
  -1   2  10    6.71    0.28
  -1   2  10    6.83    0.32
  -1   2  10    6.52    0.33
   0  -2 -10   -0.03    0.08
   0   2  10   -0.01    0.07
   0   2  10   -0.07    0.06
   0   2  10    0.16    0.08
  -1  -2 -10    4.29    0.25
   1   2  10    4.18    0.24
   1   2  10    4.19    0.21
   1   2  10    3.97    0.25
  -2  -2 -10    2.44    0.20
   2   2  10    2.28    0.19
   2   2  10    2.32    0.17
   2   2  10    2.24    0.20
  -3  -2 -10    3.10    0.23
   3   2  10    2.69    0.18
   3   2  10    2.97    0.23
   3   2  10    2.85    0.21
  -4  -2 -10   15.82    0.54
   4   2  10   15.12    0.54
  -5  -2 -10   12.03    0.49
   5   2  10   12.92    0.50
  -6  -2 -10    0.09    0.12
   6   2  10    0.37    0.13
  -7  -2 -10    3.91    0.30
   7   2  10    3.45    0.29
  -8  -2 -10    0.03    0.13
   5  -3 -10    2.09    0.25
  -5   3  10    1.95    0.23
  -5   3  10    2.33    0.20
   4  -3 -10    5.78    0.35
  -4   3  10    5.09    0.34
  -4   3  10    6.30    0.30
   3  -3 -10   -0.03    0.11
  -3   3  10   -0.02    0.07
  -3   3  10    0.05    0.09
   2  -3 -10    3.88    0.26
  -2   3  10    4.31    0.23
  -2   3  10    3.70    0.26
   1  -3 -10   35.07    0.94
  -1   3  10   36.82    0.94
  -1   3  10   36.03    0.83
   0  -3 -10    3.92    0.25
   0  -3 -10    3.11    0.23
   0   3  10    3.05    0.23
   0   3  10    3.62    0.19
  -1  -3 -10    0.00    0.08
  -1  -3 -10   -0.08    0.08
   1   3  10    0.02    0.06
   1   3  10    0.01    0.08
  -2  -3 -10    0.03    0.08
  -2  -3 -10    0.11    0.09
   2   3  10    0.11    0.07
   2   3  10    0.13    0.08
  -3  -3 -10    0.28    0.11
  -3  -3 -10    0.36    0.11
   3   3  10    0.37    0.08
   3   3  10    0.32    0.11
  -4  -3 -10    1.52    0.17
  -4  -3 -10    2.13    0.20
   4   3  10    1.66    0.17
  -5  -3 -10    4.38    0.29
  -5  -3 -10    5.05    0.29
   5   3  10    4.76    0.29
  -6  -3 -10    0.00    0.09
  -6  -3 -10    0.08    0.11
   6   3  10    0.06    0.10
  -7  -3 -10    4.06    0.30
  -8  -3 -10    0.83    0.18
   5  -4 -10    0.43    0.16
  -5   4  10    0.19    0.10
  -5   4  10    0.43    0.16
   4  -4 -10    0.40    0.15
  -4   4  10    0.68    0.12
  -4   4  10    0.62    0.16
   3  -4 -10    0.60    0.16
  -3   4  10    0.64    0.11
  -3   4  10    0.57    0.14
   2  -4 -10   -0.02    0.09
   2  -4 -10   -0.06    0.10
  -2   4  10    0.01    0.09
  -2   4  10    0.01    0.07
   1  -4 -10    1.81    0.18
   1  -4 -10    2.20    0.21
  -1   4  10    2.36    0.20
  -1   4  10    2.08    0.15
   0  -4 -10    0.42    0.12
   0  -4 -10    0.37    0.12
   0   4  10    0.28    0.08
   0   4  10    0.54    0.12
  -1  -4 -10    0.11    0.09
  -1  -4 -10   -0.09    0.07
   1   4  10   -0.12    0.09
   1   4  10   -0.07    0.05
   1   4  10    0.16    0.09
  -2  -4 -10    0.05    0.08
  -2  -4 -10    0.08    0.08
   2   4  10    0.04    0.08
   2   4  10    0.11    0.06
   2   4  10    0.06    0.11
  -3  -4 -10    2.44    0.20
  -3  -4 -10    2.22    0.19
   3   4  10    2.71    0.23
   3   4  10    2.27    0.19
  -4  -4 -10   16.15    0.55
  -4  -4 -10   17.41    0.56
   4   4  10   17.71    0.61
   4   4  10   16.81    0.55
  -5  -4 -10   18.44    0.61
  -5  -4 -10   18.65    0.60
   5   4  10   17.58    0.64
  -6  -4 -10    0.22    0.11
  -6  -4 -10    0.34    0.12
   6   4  10    0.36    0.14
  -7  -4 -10    4.15    0.29
  -7  -4 -10    4.07    0.29
  -8  -4 -10    0.14    0.13
  -8  -4 -10    0.27    0.14
   4  -5 -10    8.52    0.44
  -4   5  10    8.92    0.34
   3  -5 -10    1.06    0.19
  -3   5  10    1.03    0.12
   2  -5 -10    1.07    0.17
   2  -5 -10    0.98    0.17
  -2   5  10    0.84    0.15
  -2   5  10    0.94    0.12
   1  -5 -10   12.45    0.47
   1  -5 -10   12.56    0.49
  -1   5  10   12.97    0.47
  -1   5  10   12.13    0.37
  -1   5  10   12.35    0.52
   0  -5 -10    4.93    0.29
   0  -5 -10    4.90    0.28
   0   5  10    4.89    0.27
   0   5  10    4.52    0.20
   0   5  10    4.77    0.31
  -1  -5 -10    1.10    0.16
  -1  -5 -10    0.75    0.13
   1   5  10    1.01    0.13
   1   5  10    1.09    0.17
   1   5  10    0.79    0.09
  -2  -5 -10    1.44    0.17
  -2  -5 -10    1.28    0.15
   2   5  10    1.66    0.19
   2   5  10    1.31    0.15
  -3  -5 -10    0.01    0.09
  -3  -5 -10    0.03    0.09
   3   5  10    0.03    0.09
  -4  -5 -10    0.13    0.10
  -4  -5 -10    0.33    0.11
   4   5  10    0.27    0.12
  -5  -5 -10    2.67    0.22
  -5  -5 -10    2.28    0.21
   5   5  10    2.74    0.23
  -6  -5 -10    0.90    0.16
  -6  -5 -10    0.79    0.15
   6   5  10    0.76    0.16
  -7  -5 -10    3.06    0.25
  -7  -5 -10    3.13    0.26
   7   5  10    3.32    0.27
  -8  -5 -10    0.62    0.16
  -8  -5 -10    0.69    0.16
   8   5  10    0.51    0.16
   4  -6 -10    0.65    0.18
  -4   6  10    0.45    0.10
   3  -6 -10   -0.14    0.11
   3  -6 -10    0.03    0.13
  -3   6  10   -0.01    0.06
   2  -6 -10    1.58    0.21
   2  -6 -10    1.40    0.20
  -2   6  10    1.66    0.13
   1  -6 -10    0.02    0.10
   1  -6 -10    0.10    0.10
  -1   6  10   -0.05    0.05
  -1   6  10    0.23    0.13
   0  -6 -10    0.33    0.13
   0  -6 -10    0.10    0.11
   0   6  10    0.19    0.12
   0   6  10    0.14    0.06
  -1  -6 -10    2.74    0.23
  -1  -6 -10    2.82    0.22
   1   6  10    3.13    0.25
  -2  -6 -10    1.41    0.17
  -2  -6 -10    2.13    0.20
   2   6  10    1.80    0.19
  -3  -6 -10    0.15    0.11
  -3  -6 -10    0.33    0.11
   3   6  10    0.26    0.11
  -4  -6 -10    8.27    0.36
  -4  -6 -10    8.32    0.37
   4   6  10    7.81    0.36
  -5  -6 -10   12.16    0.46
  -5  -6 -10   12.47    0.46
   5   6  10   11.37    0.46
  -6  -6 -10    0.00    0.09
  -6  -6 -10   -0.01    0.10
   6   6  10   -0.09    0.10
  -7  -6 -10    0.80    0.16
  -7  -6 -10    0.51    0.14
   7   6  10    0.78    0.16
  -8  -6 -10    0.16    0.13
  -8  -6 -10    0.36    0.14
   8   6  10    0.03    0.12
   3  -7 -10    2.11    0.25
   3  -7 -10    2.56    0.27
   2  -7 -10   -0.09    0.12
   2  -7 -10    0.04    0.12
   1  -7 -10    1.85    0.21
   1  -7 -10    1.17    0.19
   0  -7 -10    4.18    0.28
   0  -7 -10    4.92    0.30
   0   7  10    3.81    0.28
  -1  -7 -10    2.39    0.21
  -1  -7 -10    2.58    0.23
   1   7  10    2.60    0.23
  -2  -7 -10    4.28    0.27
  -2  -7 -10    4.41    0.27
   2   7  10    4.37    0.28
  -3  -7 -10   -0.06    0.09
  -3  -7 -10    0.03    0.09
   3   7  10    0.01    0.09
  -4  -7 -10    0.12    0.10
  -4  -7 -10    0.12    0.10
   4   7  10    0.08    0.10
  -5  -7 -10    0.90    0.16
  -5  -7 -10    1.10    0.16
   5   7  10    1.25    0.16
  -6  -7 -10    1.82    0.19
  -6  -7 -10    1.95    0.20
   6   7  10    2.20    0.20
  -7  -7 -10    0.98    0.17
  -7  -7 -10    0.77    0.16
   7   7  10    1.12    0.16
  -8  -7 -10    0.13    0.12
  -8  -7 -10   -0.01    0.11
   8   7  10    0.14    0.11
   2  -8 -10    1.90    0.23
   2  -8 -10    0.87    0.20
   1  -8 -10    0.46    0.15
   1  -8 -10    0.44    0.16
   0  -8 -10    0.22    0.14
   0  -8 -10    0.01    0.12
  -1  -8 -10    3.87    0.28
  -1  -8 -10    3.11    0.25
  -2  -8 -10    4.04    0.27
  -2  -8 -10    4.49    0.29
   2   8  10    4.00    0.27
  -3  -8 -10    0.34    0.13
  -3  -8 -10    0.33    0.12
   3   8  10    0.39    0.12
  -4  -8 -10    1.04    0.16
  -4  -8 -10    1.05    0.16
   4   8  10    1.26    0.16
  -5  -8 -10    2.90    0.23
  -5  -8 -10    2.45    0.22
   5   8  10    2.81    0.21
  -6  -8 -10    0.06    0.10
  -6  -8 -10    0.08    0.10
   6   8  10   -0.08    0.09
  -7  -8 -10    0.90    0.16
  -7  -8 -10    0.85    0.17
   7   8  10    0.53    0.13
   0  -9 -10    2.98    0.27
   0  -9 -10    2.97    0.26
  -1  -9 -10    1.55    0.20
  -1  -9 -10    2.03    0.22
  -2  -9 -10    4.67    0.30
  -2  -9 -10    4.62    0.30
  -3  -9 -10    0.26    0.13
  -3  -9 -10    0.38    0.14
  -4  -9 -10    0.31    0.12
  -4  -9 -10    0.57    0.14
   4   9  10    0.30    0.10
  -5  -9 -10    0.60    0.14
  -5  -9 -10    0.66    0.14
   5   9  10    0.53    0.11
  -6  -9 -10    1.48    0.18
  -6  -9 -10    2.04    0.21
   6   9  10    1.58    0.13
  -7  -9 -10    0.15    0.11
  -7  -9 -10    0.28    0.13
  -2 -10 -10    2.85    0.25
  -2 -10 -10    3.40    0.27
  -3 -10 -10    1.45    0.19
  -3 -10 -10    1.63    0.20
  -4 -10 -10    0.12    0.12
  -4 -10 -10    0.06    0.10
  -5 -10 -10   -0.06    0.09
  -5 -10 -10   -0.03    0.10
  -1  -3  11    0.05    0.11
  -1  -3  11    0.22    0.12
   0  -3  11    1.76    0.22
   0  -3  11    1.57    0.21
   1  -3  11    1.37    0.21
   1  -3  11    1.27    0.20
  -3  -2  11    0.79    0.17
  -3  -2  11    0.42    0.14
  -2  -2  11    0.70    0.16
  -2  -2  11    0.71    0.16
  -1  -2  11    0.61    0.15
  -1  -2  11    0.52    0.15
   0  -2  11    0.60    0.15
   0  -2  11    0.61    0.16
   1  -2  11   24.35    0.78
   1  -2  11   24.76    0.79
   2  -2  11    3.20    0.28
   2  -2  11    2.95    0.27
   3  -2  11    0.64    0.17
   3  -2  11    1.42    0.21
  -4  -1  11   -0.03    0.11
  -4  -1  11   -0.03    0.11
  -3  -1  11    0.06    0.11
  -3  -1  11    0.28    0.14
  -2  -1  11    0.90    0.16
  -2  -1  11    0.47    0.14
  -1  -1  11    1.36    0.19
  -1  -1  11    0.99    0.17
   0  -1  11    5.94    0.30
   0  -1  11    6.91    0.36
   1  -1  11    0.55    0.15
   1  -1  11    0.58    0.15
   1  -1  11    0.41    0.12
   2  -1  11    0.90    0.18
   2  -1  11    1.20    0.16
   2  -1  11    1.03    0.18
   3  -1  11    0.14    0.13
   3  -1  11    0.11    0.11
   3  -1  11    0.01    0.11
   4  -1  11    0.57    0.17
   4  -1  11    0.58    0.16
  -4   0  11    0.34    0.14
  -4   0  11    0.16    0.11
  -4   0  11    0.10    0.12
  -3   0  11    0.18    0.12
  -3   0  11    0.23    0.12
  -3   0  11   -0.01    0.09
  -2   0  11    4.27    0.25
  -2   0  11    4.03    0.28
  -2   0  11    4.74    0.30
  -1   0  11    0.03    0.09
  -1   0  11    0.02    0.09
  -1   0  11    0.04    0.10
   0   0  11    0.02    0.09
   0   0  11   -0.07    0.07
   0   0  11    0.18    0.11
   1   0  11   12.79    0.51
   1   0  11   13.81    0.52
   1   0  11   13.49    0.46
   2   0  11    0.44    0.14
   2   0  11    0.52    0.12
   2   0  11    0.58    0.14
   3   0  11    1.85    0.21
   3   0  11    1.87    0.21
   3   0  11    1.96    0.19
   4   0  11   -0.05    0.11
   4   0  11    0.06    0.11
   5   0  11    0.10    0.12
  -4   1  11    0.89    0.17
  -4   1  11    0.72    0.17
  -4   1  11    0.42    0.12
  -3   1  11    0.14    0.09
  -3   1  11   -0.14    0.07
  -3   1  11    0.00    0.10
  -2   1  11    0.47    0.13
  -2   1  11    0.62    0.12
  -2   1  11    0.79    0.16
  -1   1  11    5.03    0.26
  -1   1  11    5.28    0.31
  -1   1  11    5.38    0.32
   0  -1 -11   13.67    0.50
   0   1  11   13.72    0.45
   0   1  11   13.11    0.50
   0   1  11   13.59    0.52
  -1  -1 -11    0.14    0.11
   1   1  11   -0.08    0.09
   1   1  11   -0.08    0.07
   1   1  11    0.02    0.10
  -2  -1 -11    0.42    0.13
   2   1  11    0.57    0.13
   2   1  11    0.49    0.11
   2   1  11    0.58    0.14
  -3  -1 -11    0.51    0.14
   3   1  11    0.50    0.11
   3   1  11    0.20    0.13
   3   1  11    0.17    0.11
  -4  -1 -11    0.04    0.11
   4   1  11    0.17    0.11
  -5  -1 -11    2.82    0.25
   5   1  11    2.80    0.27
  -6  -1 -11    0.24    0.14
   6   1  11    0.20    0.13
  -4   2  11    0.29    0.11
  -4   2  11    0.10    0.11
  -3   2  11    0.08    0.09
  -3   2  11   -0.06    0.10
   2  -2 -11   10.40    0.45
  -2   2  11   11.12    0.47
  -2   2  11   11.20    0.46
  -2   2  11   11.31    0.40
   1  -2 -11    0.50    0.14
  -1   2  11    0.61    0.14
  -1   2  11    0.88    0.16
  -1   2  11    0.55    0.11
   0  -2 -11    0.61    0.14
   0   2  11    0.55    0.14
   0   2  11    0.45    0.13
   0   2  11    0.63    0.11
  -1  -2 -11    2.11    0.21
   1   2  11    2.09    0.20
   1   2  11    1.67    0.18
   1   2  11    2.00    0.17
  -2  -2 -11    2.23    0.21
   2   2  11    1.91    0.16
   2   2  11    1.53    0.18
  -3  -2 -11    1.78    0.19
   3   2  11    1.30    0.17
   3   2  11    1.53    0.16
  -4  -2 -11    0.14    0.11
   4   2  11    0.23    0.12
  -5  -2 -11    0.03    0.11
   5   2  11   -0.06    0.10
  -6  -2 -11    2.37    0.25
   6   2  11    2.57    0.25
  -7  -2 -11   10.98    0.51
   7   2  11   10.53    0.50
   4  -3 -11    0.94    0.18
  -4   3  11    0.73    0.17
  -4   3  11    1.07    0.15
   3  -3 -11    0.54    0.16
  -3   3  11    0.61    0.12
  -3   3  11    0.63    0.15
   2  -3 -11   -0.07    0.10
  -2   3  11    0.15    0.11
  -2   3  11   -0.04    0.07
   1  -3 -11   12.71    0.50
  -1   3  11   12.00    0.41
  -1   3  11   12.34    0.49
   0  -3 -11   16.96    0.59
   0   3  11   17.64    0.50
   0   3  11   17.16    0.59
  -1  -3 -11    1.44    0.18
   1   3  11    1.52    0.15
   1   3  11    1.41    0.17
  -2  -3 -11   -0.02    0.09
   2   3  11   -0.01    0.09
   2   3  11   -0.01    0.06
  -3  -3 -11    0.32    0.12
  -3  -3 -11    0.35    0.12
   3   3  11    0.39    0.10
   3   3  11    0.32    0.11
  -4  -3 -11    0.88    0.16
   4   3  11    0.36    0.13
  -5  -3 -11    4.68    0.32
   5   3  11    4.96    0.32
  -6  -3 -11    0.77    0.16
   6   3  11    0.90    0.18
  -7  -3 -11    4.55    0.34
   4  -4 -11    0.03    0.13
  -4   4  11    0.02    0.09
  -4   4  11    0.22    0.13
   3  -4 -11    0.03    0.12
  -3   4  11    0.09    0.09
  -3   4  11    0.10    0.11
   2  -4 -11   12.47    0.51
  -2   4  11   12.33    0.50
  -2   4  11   11.83    0.41
   1  -4 -11    2.51    0.24
  -1   4  11    2.55    0.23
  -1   4  11    2.57    0.18
   0  -4 -11    0.31    0.13
   0  -4 -11    0.10    0.11
   0   4  11    0.33    0.12
   0   4  11    0.24    0.08
  -1  -4 -11   -0.01    0.09
  -1  -4 -11    0.01    0.10
   1   4  11   -0.10    0.05
   1   4  11    0.10    0.09
  -2  -4 -11    8.13    0.37
  -2  -4 -11    8.96    0.39
   2   4  11    7.74    0.29
   2   4  11    7.58    0.36
  -3  -4 -11    0.05    0.10
  -3  -4 -11    0.16    0.10
   3   4  11    0.12    0.10
  -4  -4 -11    1.78    0.19
  -4  -4 -11    2.07    0.21
   4   4  11    1.62    0.19
  -5  -4 -11    1.42    0.19
  -5  -4 -11    1.03    0.17
  -6  -4 -11    0.98    0.18
  -6  -4 -11    1.17    0.18
  -7  -4 -11    2.31    0.25
  -7  -4 -11    2.80    0.26
   3  -5 -11    0.55    0.17
  -3   5  11    0.60    0.11
   2  -5 -11    0.47    0.15
  -2   5  11    0.54    0.11
   1  -5 -11   17.50    0.60
   1  -5 -11   16.94    0.61
  -1   5  11   15.81    0.46
  -1   5  11   17.15    0.59
   0  -5 -11   14.53    0.54
   0  -5 -11   13.44    0.51
   0   5  11   12.74    0.50
   0   5  11   14.18    0.41
  -1  -5 -11    3.72    0.27
  -1  -5 -11    3.31    0.26
   1   5  11    3.37    0.18
   1   5  11    3.60    0.29
  -2  -5 -11    0.38    0.12
  -2  -5 -11    0.45    0.13
   2   5  11    0.52    0.15
   2   5  11    0.46    0.09
  -3  -5 -11    0.18    0.11
  -3  -5 -11   -0.02    0.08
   3   5  11   -0.03    0.10
  -4  -5 -11    1.74    0.20
  -4  -5 -11    1.72    0.18
   4   5  11    1.54    0.20
  -5  -5 -11    3.68    0.26
  -5  -5 -11    3.74    0.28
   5   5  11    3.96    0.29
  -6  -5 -11    2.94    0.26
  -6  -5 -11    2.80    0.24
   6   5  11    2.76    0.26
  -7  -5 -11    0.96    0.18
  -7  -5 -11    0.47    0.15
   7   5  11    0.58    0.17
   3  -6 -11    0.18    0.14
  -3   6  11    0.27    0.09
   2  -6 -11    5.95    0.37
   2  -6 -11    5.94    0.36
  -2   6  11    5.39    0.23
   1  -6 -11    1.74    0.21
   1  -6 -11    1.46    0.20
  -1   6  11    1.60    0.13
   0  -6 -11    0.02    0.11
   0  -6 -11    0.26    0.12
   0   6  11    0.06    0.06
   0   6  11    0.18    0.13
  -1  -6 -11    0.16    0.12
  -1  -6 -11    0.20    0.12
   1   6  11    0.11    0.13
  -2  -6 -11    7.91    0.39
  -2  -6 -11    7.82    0.38
   2   6  11    8.50    0.41
  -3  -6 -11    0.41    0.12
  -3  -6 -11    0.31    0.12
   3   6  11    0.28    0.13
  -4  -6 -11    4.95    0.30
  -4  -6 -11    5.07    0.31
   4   6  11    5.12    0.31
  -5  -6 -11    4.92    0.31
  -5  -6 -11    4.75    0.30
   5   6  11    4.76    0.31
  -6  -6 -11    0.56    0.15
  -6  -6 -11    0.83    0.16
   6   6  11    0.74    0.16
  -7  -6 -11   -0.10    0.10
  -7  -6 -11    0.06    0.12
   7   6  11    0.05    0.13
   2  -7 -11    0.41    0.16
   2  -7 -11    0.43    0.17
   1  -7 -11   11.98    0.51
   1  -7 -11   12.66    0.54
   0  -7 -11    7.99    0.39
   0  -7 -11    7.59    0.40
   0   7  11    7.20    0.40
  -1  -7 -11    2.34    0.23
  -1  -7 -11    2.48    0.24
   1   7  11    2.33    0.23
  -2  -7 -11    0.01    0.10
  -2  -7 -11    0.34    0.13
   2   7  11    0.30    0.13
  -3  -7 -11   -0.06    0.10
  -3  -7 -11    0.05    0.10
   3   7  11    0.03    0.11
  -4  -7 -11    1.23    0.18
  -4  -7 -11    1.21    0.17
   4   7  11    0.98    0.17
  -5  -7 -11    2.62    0.23
  -5  -7 -11    2.36    0.23
   5   7  11    2.24    0.22
  -6  -7 -11    1.87    0.20
  -6  -7 -11    2.32    0.23
   6   7  11    2.29    0.22
  -7  -7 -11    0.07    0.12
  -7  -7 -11   -0.02    0.10
   7   7  11    0.22    0.13
   1  -8 -11    0.13    0.15
   1  -8 -11    0.05    0.14
   0  -8 -11    0.41    0.16
   0  -8 -11    0.42    0.16
  -1  -8 -11    0.04    0.12
  -1  -8 -11    0.13    0.13
   1   8  11    0.23    0.13
  -2  -8 -11    2.47    0.24
  -2  -8 -11    2.51    0.24
   2   8  11    2.99    0.25
  -3  -8 -11    0.72    0.16
  -3  -8 -11    0.84    0.17
   3   8  11    0.62    0.15
  -4  -8 -11    5.40    0.32
  -4  -8 -11    5.96    0.33
   4   8  11    5.30    0.30
  -5  -8 -11    6.13    0.35
  -5  -8 -11    6.69    0.36
   5   8  11    6.70    0.34
  -6  -8 -11    1.30    0.19
  -6  -8 -11    0.76    0.16
   6   8  11    0.99    0.16
  -1  -9 -11    0.44    0.16
  -1  -9 -11    0.64    0.17
  -2  -9 -11    0.03    0.12
  -2  -9 -11   -0.06    0.10
  -3  -9 -11    0.05    0.12
  -3  -9 -11   -0.05    0.10
   3   9  11    0.13    0.11
  -4  -9 -11    0.34    0.14
  -4  -9 -11    0.18    0.12
   4   9  11    0.24    0.11
  -5  -9 -11    1.12    0.18
  -5  -9 -11    1.30    0.18
   5   9  11    1.38    0.16
  -2  -1  12    0.17    0.13
  -2  -1  12    0.11    0.12
  -1  -1  12    0.33    0.13
  -1  -1  12    0.30    0.15
   0  -1  12    1.14    0.19
   0  -1  12    1.45    0.21
   1  -1  12    7.07    0.39
   1  -1  12    7.15    0.35
   1  -1  12    6.75    0.40
   2  -1  12    8.37    0.38
   2  -1  12    7.72    0.43
   2  -1  12    7.92    0.42
  -3   0  12   -0.10    0.11
  -3   0  12   -0.03    0.10
  -3   0  12    0.22    0.13
  -2   0  12    3.00    0.26
  -2   0  12    2.69    0.25
  -2   0  12    2.97    0.23
  -1   0  12   -0.08    0.09
  -1   0  12   -0.09    0.08
  -1   0  12   -0.05    0.11
   0   0  12    0.18    0.12
   0   0  12   -0.07    0.09
   0   0  12    0.03    0.09
   1   0  12   24.82    0.80
   1   0  12   25.15    0.79
   1   0  12   24.66    0.71
   2   0  12   24.49    0.81
   2   0  12   24.67    0.71
   2   0  12   25.84    0.81
   3   0  12    0.21    0.13
   3   0  12    0.33    0.13
   3   0  12    0.16    0.13
   4   0  12   -0.03    0.12
  -3   1  12    3.42    0.24
  -3   1  12    3.21    0.28
  -3   1  12    3.93    0.30
  -2   1  12    0.85    0.17
  -2   1  12    0.95    0.15
  -2   1  12    0.87    0.17
  -1   1  12    0.03    0.10
  -1   1  12    0.18    0.11
  -1   1  12    0.17    0.10
   0   1  12    0.54    0.15
   0   1  12    0.58    0.15
   0   1  12    0.36    0.11
   1   1  12   12.25    0.51
   1   1  12   11.64    0.50
   1   1  12   11.73    0.44
   2   1  12   11.11    0.49
   2   1  12   10.85    0.42
   3   1  12    0.41    0.13
   3   1  12    0.35    0.15
   4   1  12    0.32    0.15
   5   1  12    0.49    0.17
  -3   2  12    0.02    0.09
  -3   2  12    0.12    0.11
  -2   2  12    2.05    0.23
  -2   2  12    1.74    0.18
   1  -2 -12    0.12    0.11
  -1   2  12   -0.01    0.09
  -1   2  12    0.05    0.11
   0  -2 -12    0.47    0.14
   0   2  12    0.65    0.16
   0   2  12    0.59    0.12
  -1  -2 -12   24.10    0.75
   1   2  12   24.56    0.77
   1   2  12   23.65    0.66
  -2  -2 -12   29.28    0.87
   2   2  12   31.24    0.79
   2   2  12   29.12    0.88
  -3  -2 -12    1.11    0.19
   3   2  12    1.07    0.15
   3   2  12    1.25    0.20
  -4  -2 -12    0.21    0.13
   4   2  12    0.22    0.13
  -5  -2 -12   -0.07    0.11
   5   2  12   -0.07    0.10
  -3   3  12    1.85    0.18
  -3   3  12    1.46    0.22
   2  -3 -12    2.04    0.23
  -2   3  12    1.91    0.18
  -2   3  12    1.67    0.22
   1  -3 -12   -0.17    0.10
  -1   3  12   -0.09    0.10
  -1   3  12   -0.05    0.08
   0  -3 -12   -0.05    0.11
   0   3  12   -0.02    0.08
   0   3  12    0.15    0.11
  -1  -3 -12   13.99    0.54
   1   3  12   13.54    0.45
   1   3  12   14.87    0.55
  -2  -3 -12    9.83    0.44
   2   3  12    8.46    0.35
   2   3  12    9.80    0.44
  -3  -3 -12    1.08    0.19
   3   3  12    0.85    0.13
   3   3  12    0.87    0.17
  -4  -3 -12    0.45    0.15
   4   3  12    0.17    0.12
  -5  -3 -12    1.87    0.24
   5   3  12    1.78    0.23
  -6  -3 -12    1.22    0.20
   3  -4 -12   -0.09    0.12
  -3   4  12   -0.12    0.08
  -3   4  12   -0.05    0.11
   2  -4 -12    0.08    0.13
  -2   4  12    0.05    0.09
  -2   4  12    0.12    0.12
   1  -4 -12    0.88    0.18
  -1   4  12    1.08    0.14
  -1   4  12    1.10    0.17
   0  -4 -12    2.50    0.25
   0   4  12    2.84    0.25
   0   4  12    2.74    0.19
  -1  -4 -12   10.95    0.47
   1   4  12   10.08    0.45
   1   4  12   10.76    0.38
  -2  -4 -12   19.42    0.66
   2   4  12   19.73    0.66
   2   4  12   19.35    0.54
  -3  -4 -12    1.65    0.21
   3   4  12    1.36    0.19
  -4  -4 -12    1.02    0.18
  -5  -4 -12   -0.09    0.10
  -6  -4 -12   -0.03    0.12
   2  -5 -12    0.55    0.17
  -2   5  12    0.91    0.13
   1  -5 -12    0.15    0.14
  -1   5  12    0.18    0.08
   0  -5 -12    1.96    0.23
   0   5  12    1.38    0.14
  -1  -5 -12    9.53    0.45
  -1  -5 -12    9.38    0.42
   1   5  12    9.40    0.33
  -2  -5 -12    3.49    0.28
  -2  -5 -12    3.59    0.26
   2   5  12    3.23    0.19
  -3  -5 -12    0.90    0.17
  -3  -5 -12    0.78    0.16
  -4  -5 -12    0.02    0.11
  -4  -5 -12    0.01    0.10
  -5  -5 -12    2.22    0.23
  -5  -5 -12    2.65    0.24
  -6  -5 -12    0.17    0.12
  -6  -5 -12    0.00    0.12
   1  -6 -12    3.14    0.28
  -1   6  12    2.68    0.17
   0  -6 -12    2.64    0.25
   0  -6 -12    2.80    0.25
   0   6  12    2.52    0.16
  -1  -6 -12    1.89    0.21
  -1  -6 -12    1.34    0.20
  -2  -6 -12    4.82    0.31
  -2  -6 -12    4.32    0.31
   2   6  12    4.92    0.35
  -3  -6 -12    0.37    0.14
  -3  -6 -12    0.38    0.15
   3   6  12    0.49    0.15
  -4  -6 -12    1.18    0.19
  -4  -6 -12    0.75    0.16
   4   6  12    0.94    0.18
  -5  -6 -12   -0.02    0.11
  -5  -6 -12   -0.04    0.10
   5   6  12   -0.05    0.12
  -6  -6 -12    0.20    0.12
  -6  -6 -12    0.05    0.12
   6   6  12    0.03    0.13
   1  -7 -12    0.80    0.19
   0  -7 -12    3.95    0.30
   0  -7 -12    3.39    0.30
   0   7  12    3.01    0.30
  -1  -7 -12    3.85    0.28
  -1  -7 -12    3.10    0.27
   1   7  12    4.46    0.33
  -2  -7 -12    0.23    0.14
  -2  -7 -12    0.19    0.14
   2   7  12    0.14    0.13
  -3  -7 -12    0.38    0.15
  -3  -7 -12    0.51    0.15
   3   7  12    0.41    0.15
  -4  -7 -12    0.49    0.14
  -4  -7 -12    0.32    0.14
   4   7  12    0.37    0.14
  -5  -7 -12    1.67    0.21
  -5  -7 -12    1.63    0.21
   5   7  12    1.51    0.21
  -6  -7 -12    0.66    0.17
  -6  -7 -12    0.90    0.17
   6   7  12    0.70    0.17
  -1  -8 -12    0.00    0.13
  -1  -8 -12   -0.05    0.13
   1   8  12   -0.04    0.13
  -2  -8 -12    0.23    0.14
  -2  -8 -12    0.11    0.12
   2   8  12    0.13    0.12
  -3  -8 -12   -0.02    0.12
  -3  -8 -12    0.09    0.12
   3   8  12    0.06    0.12
  -4  -8 -12    0.19    0.13
  -4  -8 -12    0.01    0.11
   4   8  12    0.22    0.12
  -5  -8 -12    0.26    0.14
  -5  -8 -12    0.09    0.12
   5   8  12    0.15    0.14
  -1   1  13    0.18    0.11
  -1   1  13    0.26    0.15
   0   1  13    0.46    0.16
   0   1  13    0.44    0.13
   1   1  13    0.97    0.16
   1   1  13    1.35    0.21
   2   1  13   14.89    0.60
   2   1  13   13.26    0.50
   3   1  13    1.32    0.21
   3   1  13    1.33    0.18
  -1   2  13    1.89    0.24
  -1   2  13    2.10    0.20
   0   2  13    0.31    0.15
   0   2  13    0.26    0.12
   1   2  13    4.84    0.28
   1   2  13    4.25    0.32
   2   2  13    3.67    0.25
   2   2  13    3.77    0.31
  -3  -2 -13    1.67    0.23
   3   2  13    1.47    0.21
   3   2  13    1.57    0.18
  -4  -2 -13   -0.07    0.13
   4   2  13   -0.04    0.12
   1  -3 -13    0.29    0.15
  -1   3  13    0.22    0.10
  -1   3  13    0.39    0.15
   0  -3 -13    0.39    0.16
   0   3  13    0.34    0.14
   0   3  13    0.39    0.11
  -1  -3 -13    0.26    0.15
   1   3  13    0.54    0.12
   1   3  13    0.29    0.15
  -2  -3 -13   24.51    0.80
   2   3  13   25.45    0.69
   2   3  13   24.56    0.81
  -3  -3 -13    2.47    0.25
   3   3  13    2.70    0.27
  -4  -3 -13   -0.17    0.11
   4   3  13    0.04    0.12
   1  -4 -13    2.78    0.28
  -1   4  13    2.70    0.20
  -1   4  13    1.67    0.22
   0  -4 -13    0.21    0.14
   0   4  13    0.22    0.10
   0   4  13    0.12    0.12
  -1  -4 -13    7.70    0.42
   1   4  13    7.67    0.41
   1   4  13    7.77    0.33
  -2  -4 -13   16.07    0.62
   2   4  13   15.50    0.50
   2   4  13   15.32    0.60
  -3  -4 -13    4.18    0.32
  -4  -4 -13   -0.15    0.10
  -5  -4 -13    0.07    0.13
   1  -5 -13    0.04    0.13
  -1   5  13   -0.02    0.08
   0  -5 -13    0.10    0.13
   0   5  13    0.28    0.10
  -1  -5 -13   -0.02    0.12
   1   5  13   -0.08    0.08
  -2  -5 -13   29.16    0.90
  -3  -5 -13    4.70    0.33
  -4  -5 -13    0.10    0.13
  -5  -5 -13    0.36    0.15
   0  -6 -13    0.03    0.14
   0   6  13    0.01    0.07
  -1  -6 -13    4.77    0.34
  -2  -6 -13   19.22    0.68
  -2  -6 -13   18.94    0.70
  -3  -6 -13    6.47    0.38
  -3  -6 -13    6.91    0.39
  -4  -6 -13   -0.03    0.11
  -4  -6 -13   -0.08    0.12
  -5  -6 -13   -0.08    0.12
  -5  -6 -13    0.03    0.12
  -2  -7 -13   21.68    0.75
  -2  -7 -13   23.43    0.79
   2   7  13   22.20    0.80
  -3  -7 -13    4.60    0.33
  -3  -7 -13    4.44    0.34
   3   7  13    4.80    0.35
  -4  -7 -13    0.01    0.12
  -4  -7 -13   -0.10    0.11
   4   7  13    0.03    0.14
   0   0   0    0.00    0.00
;
_shelx_hkl_checksum     65391
_shelx_res_file
;
TITL Rosin_1_0m in P-1
CELL 0.71073   6.9725   7.3174   8.9189  69.241  79.975  70.127
ZERR    2.00   0.0001   0.0001   0.0002   0.001   0.001   0.001
LATT 1
SFAC C  H  O
UNIT 16  20  4
OMIT 0 1 0
OMIT -3 58.2
L.S. 16
ACTA
BOND $H
FMAP 2
PLAN 5
HTAB O1 O2
HTAB O1 O2
CONF
WPDB
HTAB
MPLA 12 C1 C2 C3 C4 C5 C6 C7 C8 C9 C10 O1 O2
SIZE 0.15 0.41 0.55
HTAB O1 O2
TEMP -120
WGHT    0.059700    0.096500
FVAR       0.57756
MOLE 1
O1    3    1.419157    0.741750    0.419549    11.00000    0.01695    0.04054 =
         0.03246   -0.01140    0.00541   -0.01140
AFIX 147
H1    2    1.394747    0.760290    0.325412    11.00000   -1.50000
AFIX   0
O2    3    1.203104    0.789604    0.194872    11.00000    0.02754    0.04777 =
         0.02576   -0.01627    0.01081   -0.01533
C1    1    1.249642    0.732368    0.516633    11.00000    0.01605    0.02079 =
         0.02761   -0.00839    0.00263   -0.00624
C2    1    1.062669    0.756217    0.459714    11.00000    0.01775    0.01950 =
         0.01996   -0.00754    0.00147   -0.00617
C3    1    0.891116    0.753191    0.568544    11.00000    0.01649    0.02090 =
         0.01978   -0.00728    0.00026   -0.00598
AFIX  43
H3    2    0.764639    0.769260    0.531700    11.00000   -1.20000
AFIX   0
C4    1    0.902916    0.727095    0.729338    11.00000    0.01884    0.02035 =
         0.01966   -0.00658    0.00050   -0.00551
C5    1    1.092296    0.698650    0.783376    11.00000    0.02336    0.02452 =
         0.02165   -0.00796   -0.00380   -0.00650
AFIX  43
H5    2    1.102717    0.678256    0.893303    11.00000   -1.20000
AFIX   0
C6    1    1.262439    0.700049    0.678823    11.00000    0.01860    0.02679 =
         0.02987   -0.00930   -0.00492   -0.00695
AFIX  43
H6    2    1.389523    0.678846    0.717407    11.00000   -1.20000
AFIX   0
C7    1    1.049953    0.787350    0.288312    11.00000    0.02273    0.02299 =
         0.02083   -0.00909    0.00434   -0.00840
C8    1    0.851854    0.815740    0.227102    11.00000    0.02693    0.03331 =
         0.02068   -0.01171    0.00054   -0.01043
AFIX 137
H8A   2    0.866466    0.849715    0.109923    11.00000   -1.50000
H8B   2    0.745048    0.927389    0.256418    11.00000   -1.50000
H8C   2    0.814221    0.688722    0.274849    11.00000   -1.50000
AFIX   0
C9    1    0.725946    0.730507    0.839385    11.00000    0.02287    0.02858 =
         0.01811   -0.00725   -0.00195   -0.00718
C10   1    0.581976    0.734951    0.933331    11.00000    0.02410    0.04540 =
         0.01986   -0.01074    0.00179   -0.00996
AFIX 163
H10   2    0.467001    0.738500    1.008356    11.00000   -1.20000
AFIX   0
HKLF 4
REM  Rosin_1_0m in P-1
REM R1 =  0.0380 for    1881 Fo > 4sig(Fo)  and  0.0422 for all    2133 data
REM    111 parameters refined using      0 restraints
END
WGHT      0.0586      0.0975
REM Instructions for potential hydrogen bonds
HTAB O1 O2
REM Highest difference peak  0.394,  deepest hole -0.186,  1-sigma level  0.040
Q1    1   1.0588  0.7684  0.3806  11.00000  0.05    0.39
Q2    1   0.8945  0.7606  0.6442  11.00000  0.05    0.33
Q3    1   1.2487  0.7151  0.5998  11.00000  0.05    0.32
Q4    1   1.1577  0.7247  0.4919  11.00000  0.05    0.32
Q5    1   0.9986  0.7050  0.7562  11.00000  0.05    0.31
;
_shelx_res_checksum     19832
_shelxl_version_number         .2013
data_II
_database_code_depnum_ccdc_archive 'CCDC 1500395'
_audit_creation_method     SHELXL-2013
_chemical_name_systematic
;
2-Acetyl-4-(3-hydroxy-3-methylbut-1-yn-1-yl)phenol
;
_chemical_name_common     ?
_chemical_formula_moiety     'C13 H14 O3'
_chemical_formula_sum     'C13 H14 O3'
_chemical_formula_iupac     'C13 H14 O3'
_chemical_formula_weight     218.24
_chemical_melting_point     ?
_shelx_space_group_comment
;
The symmetry employed for this shelxl refinement is uniquely defined
by the following loop, which should always be used as a source of
symmetry information in preference to the above space-group names.
They are only intended as comments.
;
_space_group_crystal_system     monoclinic
_space_group_name_H-M_alt     'P 21/c'
_space_group_name_Hall     '-P 2ybc'
loop_
    _space_group_symop_operation_xyz
    'x, y, z'
    '-x, y+1/2, -z+1/2'
    '-x, -y, -z'
    'x, -y-1/2, z-1/2'
_cell_length_a     22.5787(6)
_cell_length_b     16.9306(4)
_cell_length_c     9.2849(2)
_cell_angle_alpha     90
_cell_angle_beta     101.8150(10)
_cell_angle_gamma     90
_cell_volume     3474.15(14)
_cell_formula_units_Z     12
_cell_measurement_reflns_used     5422
_cell_measurement_theta_min     2.54
_cell_measurement_theta_max     29.96
_cell_measurement_temperature     153(2)
_exptl_crystal_description     irregular
_exptl_crystal_colour     colourless
_exptl_crystal_size_max     0.360
_exptl_crystal_size_mid     0.180
_exptl_crystal_size_min     0.090
_exptl_crystal_density_diffrn     1.252
_exptl_crystal_density_meas     ?
_exptl_crystal_density_method     ?
_exptl_crystal_F_000     1392
_exptl_absorpt_coefficient_mu     0.088
_exptl_absorpt_correction_type     multi-scan
_exptl_absorpt_process_details
;
(SADABS; Bruker, 2008)
;
_shelx_estimated_absorpt_T_min     0.969
_shelx_estimated_absorpt_T_max     0.992
_exptl_absorpt_correction_T_min     0.9689
_exptl_absorpt_correction_T_max     0.9922
_exptl_special_details     ?
_diffrn_ambient_temperature     153(2)
_diffrn_radiation_type     MoK\a
_diffrn_radiation_wavelength     0.71073
_diffrn_measurement_device_type     'Bruker APEXII CCD area detector'
_diffrn_measurement_method     'phi and omega scans'
_diffrn_detector_area_resol_mean     ?
_diffrn_reflns_number     37857
_diffrn_reflns_av_R_equivalents     0.0434
_diffrn_reflns_theta_min     1.515
_diffrn_reflns_theta_max     29.098
_diffrn_reflns_theta_full     25.242
_diffrn_measured_fraction_theta_max     0.990
_diffrn_measured_fraction_theta_full     0.990
_diffrn_reflns_limit_h_min     -30
_diffrn_reflns_limit_h_max     30
_diffrn_reflns_limit_k_min     -22
_diffrn_reflns_limit_k_max     15
_diffrn_reflns_limit_l_min     -12
_diffrn_reflns_limit_l_max     12
_refine_special_details     ?
_reflns_number_total     9244
_reflns_number_gt     5584
_reflns_threshold_expression     'I > 2\s(I)'
_refine_ls_structure_factor_coef     Fsqd
_refine_ls_matrix_type     full
_refine_ls_R_factor_all     0.0989
_refine_ls_R_factor_gt     0.0472
_refine_ls_wR_factor_gt     0.1019
_refine_ls_wR_factor_ref     0.1171
_refine_ls_goodness_of_fit_ref     0.894
_refine_ls_restrained_S_all     0.894
_refine_ls_number_reflns     9244
_refine_ls_number_parameters     448
_refine_ls_number_restraints     0
_refine_ls_hydrogen_treatment     constr
_refine_ls_weighting_scheme     calc
_refine_ls_weighting_details
              'w=1/[\s^2^(Fo^2^)+(0.0549P)^2^+0.7504P] where P=(Fo^2^+2Fc^2^)/3'
_atom_sites_solution_hydrogens     geom
_atom_sites_solution_primary     ?
_atom_sites_solution_secondary     ?
_refine_ls_shift/su_max     0.000
_refine_ls_shift/su_mean     0.000
_refine_diff_density_max     0.282
_refine_diff_density_min     -0.222
_refine_ls_extinction_method     none
_refine_ls_extinction_coef     .
loop_
    _atom_type_symbol
    _atom_type_description
    _atom_type_scat_dispersion_real
    _atom_type_scat_dispersion_imag
    _atom_type_scat_source
    'C' 'C' 0.0033 0.0016
                         'International Tables Vol C Tables 4.2.6.8 and 6.1.1.4'
    'H' 'H' 0.0000 0.0000
                         'International Tables Vol C Tables 4.2.6.8 and 6.1.1.4'
    'O' 'O' 0.0106 0.0060
                         'International Tables Vol C Tables 4.2.6.8 and 6.1.1.4'
_computing_data_collection
;
APEX2 (Bruker, 2008)
;
_computing_cell_refinement
;
SAINT (Bruker, 2008)
;
_computing_data_reduction
;
SAINT (Bruker, 2008)
;
_computing_structure_solution
;
SHELXS97 (Sheldrick, 2008)
;
_computing_structure_refinement
;
SHELXL2014 (Sheldrick, 2015)
;
_computing_molecular_graphics
;
ORTEP-3 for Windows (Farrugia, 2012)
;
_computing_publication_material
;
SHELXTL (Sheldrick, 2008)
;
loop_
    _atom_site_type_symbol
    _atom_site_label
    _atom_site_fract_x
    _atom_site_fract_y
    _atom_site_fract_z
    _atom_site_U_iso_or_equiv
    _atom_site_adp_type
    _atom_site_calc_flag
    _atom_site_occupancy
    _atom_site_disorder_assembly
    _atom_site_disorder_group
    O O1 0.89700(5) 0.94178(6) 0.79757(13) 0.0366(3) Uani d 1 . .
    H H1 0.9285 0.9250 0.7731 0.055 Uiso calc 1 . .
    O O2 0.96006(5) 0.84850(7) 0.67152(12) 0.0346(3) Uani d 1 . .
    O O3 0.56111(4) 0.64727(5) 0.60432(10) 0.0205(2) Uani d 1 . .
    H H3 0.5789 0.6073 0.6458 0.031 Uiso calc 1 . .
    C C1 0.85079(7) 0.89274(9) 0.74568(17) 0.0269(3) Uani d 1 . .
    C C2 0.85610(6) 0.82660(8) 0.65630(15) 0.0211(3) Uani d 1 . .
    C C3 0.80510(6) 0.77861(8) 0.60989(15) 0.0215(3) Uani d 1 . .
    H H3A 0.8082 0.7340 0.5498 0.026 Uiso calc 1 . .
    C C4 0.75036(7) 0.79445(9) 0.64918(17) 0.0263(3) Uani d 1 . .
    C C5 0.74677(7) 0.86060(11) 0.7373(2) 0.0421(5) Uani d 1 . .
    H H5 0.7095 0.8724 0.7652 0.051 Uiso calc 1 . .
    C C6 0.79568(7) 0.90872(10) 0.7843(2) 0.0431(5) Uani d 1 . .
    H H6 0.7919 0.9534 0.8438 0.052 Uiso calc 1 . .
    C C7 0.91531(7) 0.80842(9) 0.61934(16) 0.0240(3) Uani d 1 . .
    C C8 0.92118(7) 0.74117(9) 0.51956(17) 0.0307(4) Uani d 1 . .
    H H8A 0.9608 0.7434 0.4922 0.046 Uiso calc 1 . .
    H H8B 0.8892 0.7447 0.4307 0.046 Uiso calc 1 . .
    H H8C 0.9173 0.6912 0.5702 0.046 Uiso calc 1 . .
    C C9 0.69681(7) 0.74734(9) 0.59880(17) 0.0268(3) Uani d 1 . .
    C C10 0.65027(7) 0.71275(8) 0.55868(16) 0.0249(3) Uani d 1 . .
    C C11 0.59180(6) 0.67451(8) 0.49244(15) 0.0203(3) Uani d 1 . .
    C C12 0.54963(7) 0.73505(9) 0.40490(18) 0.0314(4) Uani d 1 . .
    H H12A 0.5115 0.7095 0.3593 0.047 Uiso calc 1 . .
    H H12B 0.5686 0.7576 0.3281 0.047 Uiso calc 1 . .
    H H12C 0.5417 0.7772 0.4707 0.047 Uiso calc 1 . .
    C C13 0.60249(7) 0.60527(9) 0.39664(17) 0.0323(4) Uani d 1 . .
    H H13A 0.6330 0.5700 0.4534 0.048 Uiso calc 1 . .
    H H13B 0.6168 0.6250 0.3106 0.048 Uiso calc 1 . .
    H H13C 0.5646 0.5762 0.3641 0.048 Uiso calc 1 . .
    O O1A 0.09288(5) 0.39654(6) 0.19886(12) 0.0314(3) Uani d 1 . .
    H H1A 0.0606 0.4125 0.2208 0.047 Uiso calc 1 . .
    O O2A 0.02652(5) 0.48991(6) 0.31900(12) 0.0314(3) Uani d 1 . .
    O O3A 0.44017(4) 0.60416(6) 0.48406(11) 0.0266(2) Uani d 1 . .
    H H3A1 0.4762 0.6151 0.5226 0.040 Uiso calc 1 . .
    C C1A 0.13877(6) 0.44376(8) 0.26152(15) 0.0223(3) Uani d 1 . .
    C C2A 0.13134(6) 0.50939(8) 0.35040(15) 0.0201(3) Uani d 1 . .
    C C3A 0.18251(6) 0.55480(8) 0.40964(15) 0.0218(3) Uani d 1 . .
    H H3A2 0.1782 0.5995 0.4685 0.026 Uiso calc 1 . .
    C C4A 0.23926(6) 0.53601(8) 0.38434(16) 0.0225(3) Uani d 1 . .
    C C5A 0.24516(7) 0.47049(8) 0.29560(16) 0.0255(3) Uani d 1 . .
    H H5A 0.2838 0.4572 0.2770 0.031 Uiso calc 1 . .
    C C6A 0.19582(7) 0.42545(9) 0.23548(17) 0.0278(3) Uani d 1 . .
    H H6A 0.2006 0.3814 0.1755 0.033 Uiso calc 1 . .
    C C7A 0.07086(6) 0.52920(8) 0.37736(16) 0.0229(3) Uani d 1 . .
    C C8A 0.06356(7) 0.59680(9) 0.47539(17) 0.0281(3) Uani d 1 . .
    H H8A1 0.0217 0.5987 0.4889 0.042 Uiso calc 1 . .
    H H8A2 0.0733 0.6462 0.4305 0.042 Uiso calc 1 . .
    H H8A3 0.0909 0.5898 0.5711 0.042 Uiso calc 1 . .
    C C9A 0.29267(7) 0.57970(8) 0.45030(16) 0.0238(3) Uani d 1 . .
    C C10A 0.33979(6) 0.60994(8) 0.50234(16) 0.0222(3) Uani d 1 . .
    C C11A 0.40037(6) 0.64057(8) 0.56760(15) 0.0197(3) Uani d 1 . .
    C C12A 0.41846(7) 0.61565(9) 0.72763(16) 0.0274(3) Uani d 1 . .
    H H12D 0.4181 0.5579 0.7341 0.041 Uiso calc 1 . .
    H H12E 0.3898 0.6377 0.7830 0.041 Uiso calc 1 . .
    H H12F 0.4592 0.6352 0.7691 0.041 Uiso calc 1 . .
    C C13A 0.40330(7) 0.73018(8) 0.55269(19) 0.0344(4) Uani d 1 . .
    H H13D 0.4440 0.7487 0.5977 0.052 Uiso calc 1 . .
    H H13E 0.3737 0.7548 0.6025 0.052 Uiso calc 1 . .
    H H13F 0.3941 0.7446 0.4483 0.052 Uiso calc 1 . .
    O O1B 0.09750(5) 0.76866(6) 0.69610(12) 0.0308(3) Uani d 1 . .
    H H1B 0.0648 0.7519 0.7142 0.046 Uiso calc 1 . .
    O O2B 0.02975(5) 0.67941(6) 0.81596(12) 0.0312(3) Uani d 1 . .
    O O3B 0.39230(5) 0.49085(5) 1.26894(10) 0.0223(2) Uani d 1 . .
    H H3B 0.4058 0.5279 1.3266 0.033 Uiso calc 1 . .
    C C1B 0.14361(6) 0.72470(8) 0.76915(16) 0.0231(3) Uani d 1 . .
    C C2B 0.13506(6) 0.66126(8) 0.86175(15) 0.0197(3) Uani d 1 . .
    C C3B 0.18585(6) 0.61886(8) 0.93290(15) 0.0207(3) Uani d 1 . .
    H H3B1 0.1805 0.5758 0.9947 0.025 Uiso calc 1 . .
    C C4B 0.24368(6) 0.63788(8) 0.91583(16) 0.0225(3) Uani d 1 . .
    C C5B 0.25058(7) 0.70103(9) 0.82282(18) 0.0318(4) Uani d 1 . .
    H H5B 0.2899 0.7147 0.8095 0.038 Uiso calc 1 . .
    C C6B 0.20166(7) 0.74333(9) 0.75085(18) 0.0326(4) Uani d 1 . .
    H H6B 0.2074 0.7857 0.6880 0.039 Uiso calc 1 . .
    C C7B 0.07363(7) 0.64181(8) 0.88234(15) 0.0218(3) Uani d 1 . .
    C C8B 0.06475(7) 0.57612(8) 0.98361(16) 0.0260(3) Uani d 1 . .
    H H8B1 0.0226 0.5756 0.9951 0.039 Uiso calc 1 . .
    H H8B2 0.0915 0.5841 1.0798 0.039 Uiso calc 1 . .
    H H8B3 0.0744 0.5256 0.9422 0.039 Uiso calc 1 . .
    C C9B 0.29578(6) 0.59485(8) 0.99253(16) 0.0234(3) Uani d 1 . .
    C C10B 0.33953(7) 0.56037(8) 1.05638(16) 0.0220(3) Uani d 1 . .
    C C11B 0.39376(6) 0.51369(8) 1.12051(15) 0.0192(3) Uani d 1 . .
    C C12B 0.39370(8) 0.43695(8) 1.03571(17) 0.0321(4) Uani d 1 . .
    H H12G 0.4307 0.4073 1.0753 0.048 Uiso calc 1 . .
    H H12H 0.3919 0.4487 0.9316 0.048 Uiso calc 1 . .
    H H12I 0.3584 0.4053 1.0455 0.048 Uiso calc 1 . .
    C C13B 0.45099(7) 0.56111(9) 1.11999(16) 0.0263(3) Uani d 1 . .
    H H13G 0.4512 0.6084 1.1809 0.039 Uiso calc 1 . .
    H H13H 0.4521 0.5767 1.0189 0.039 Uiso calc 1 . .
    H H13I 0.4865 0.5287 1.1598 0.039 Uiso calc 1 . .
loop_
    _atom_site_aniso_label
    _atom_site_aniso_U_11
    _atom_site_aniso_U_22
    _atom_site_aniso_U_33
    _atom_site_aniso_U_12
    _atom_site_aniso_U_13
    _atom_site_aniso_U_23
    O1 0.0213(6) 0.0381(6) 0.0493(7) -0.0113(5) 0.0050(6) -0.0164(6)
    O2 0.0213(6) 0.0484(7) 0.0351(7) -0.0103(5) 0.0080(5) -0.0079(5)
    O3 0.0189(5) 0.0210(5) 0.0220(5) 0.0017(4) 0.0049(4) 0.0048(4)
    C1 0.0189(8) 0.0300(8) 0.0299(8) -0.0060(6) 0.0006(7) -0.0063(6)
    C2 0.0171(7) 0.0260(7) 0.0191(7) -0.0034(6) 0.0009(6) 0.0023(6)
    C3 0.0198(7) 0.0232(7) 0.0204(7) -0.0028(6) 0.0017(6) 0.0008(6)
    C4 0.0184(8) 0.0301(7) 0.0283(8) -0.0069(6) 0.0002(7) -0.0013(6)
    C5 0.0186(8) 0.0521(11) 0.0565(12) -0.0055(8) 0.0097(8) -0.0235(9)
    C6 0.0238(9) 0.0481(10) 0.0576(12) -0.0044(8) 0.0091(9) -0.0309(9)
    C7 0.0216(8) 0.0315(7) 0.0189(7) -0.0017(6) 0.0038(6) 0.0036(6)
    C8 0.0274(9) 0.0356(8) 0.0305(9) 0.0002(7) 0.0090(7) -0.0021(7)
    C9 0.0208(8) 0.0298(8) 0.0292(8) -0.0033(6) 0.0037(7) 0.0004(6)
    C10 0.0221(8) 0.0256(7) 0.0266(8) -0.0013(6) 0.0041(7) 0.0019(6)
    C11 0.0178(7) 0.0233(7) 0.0198(7) -0.0054(6) 0.0038(6) 0.0018(6)
    C12 0.0248(8) 0.0315(8) 0.0348(9) -0.0078(7) -0.0015(7) 0.0154(7)
    C13 0.0264(9) 0.0423(9) 0.0297(9) -0.0057(7) 0.0091(7) -0.0122(7)
    O1A 0.0187(6) 0.0355(6) 0.0388(7) -0.0094(5) 0.0029(5) -0.0100(5)
    O2A 0.0163(5) 0.0419(6) 0.0355(6) -0.0057(5) 0.0044(5) -0.0029(5)
    O3A 0.0160(5) 0.0374(6) 0.0272(6) -0.0055(5) 0.0062(5) -0.0113(5)
    C1A 0.0178(7) 0.0254(7) 0.0223(8) -0.0052(6) 0.0007(6) 0.0027(6)
    C2A 0.0159(7) 0.0254(7) 0.0182(7) -0.0015(6) 0.0018(6) 0.0043(6)
    C3A 0.0205(8) 0.0234(7) 0.0211(7) -0.0007(6) 0.0035(6) 0.0008(6)
    C4A 0.0170(7) 0.0243(7) 0.0248(8) -0.0040(6) 0.0009(6) 0.0027(6)
    C5A 0.0162(7) 0.0291(7) 0.0315(8) -0.0008(6) 0.0058(7) -0.0006(6)
    C6A 0.0248(8) 0.0277(7) 0.0309(9) -0.0018(6) 0.0059(7) -0.0069(6)
    C7A 0.0180(7) 0.0295(7) 0.0205(7) -0.0009(6) 0.0023(6) 0.0055(6)
    C8A 0.0202(8) 0.0329(8) 0.0319(9) 0.0007(7) 0.0074(7) 0.0004(7)
    C9A 0.0191(8) 0.0251(7) 0.0270(8) -0.0004(6) 0.0046(6) 0.0000(6)
    C10A 0.0188(7) 0.0234(7) 0.0244(8) -0.0003(6) 0.0044(6) -0.0019(6)
    C11A 0.0154(7) 0.0217(6) 0.0215(7) -0.0001(6) 0.0025(6) -0.0025(6)
    C12A 0.0267(8) 0.0315(8) 0.0236(8) -0.0001(7) 0.0041(7) -0.0034(6)
    C13A 0.0286(9) 0.0226(7) 0.0484(11) -0.0029(7) -0.0008(8) 0.0019(7)
    O1B 0.0201(6) 0.0336(6) 0.0370(6) 0.0063(5) 0.0018(5) 0.0147(5)
    O2B 0.0178(5) 0.0398(6) 0.0348(6) 0.0047(5) 0.0025(5) 0.0082(5)
    O3B 0.0278(6) 0.0200(5) 0.0186(5) 0.0002(4) 0.0036(5) 0.0013(4)
    C1B 0.0200(8) 0.0244(7) 0.0228(8) 0.0039(6) -0.0008(6) 0.0043(6)
    C2B 0.0178(7) 0.0219(6) 0.0184(7) 0.0001(6) 0.0011(6) -0.0016(5)
    C3B 0.0207(8) 0.0203(6) 0.0202(7) 0.0002(6) 0.0024(6) 0.0016(5)
    C4B 0.0187(7) 0.0247(7) 0.0224(8) 0.0038(6) 0.0005(6) 0.0027(6)
    C5B 0.0181(8) 0.0376(9) 0.0389(10) 0.0003(7) 0.0041(7) 0.0123(7)
    C6B 0.0227(8) 0.0365(8) 0.0385(10) 0.0022(7) 0.0061(7) 0.0188(7)
    C7B 0.0202(7) 0.0256(7) 0.0190(7) -0.0004(6) 0.0028(6) -0.0038(6)
    C8B 0.0215(8) 0.0296(7) 0.0271(8) -0.0029(6) 0.0055(7) 0.0011(6)
    C9B 0.0182(8) 0.0251(7) 0.0259(8) -0.0010(6) 0.0022(6) 0.0026(6)
    C10B 0.0194(7) 0.0230(7) 0.0231(8) -0.0013(6) 0.0033(6) 0.0015(6)
    C11B 0.0199(7) 0.0202(6) 0.0168(7) 0.0024(6) 0.0018(6) 0.0001(5)
    C12B 0.0419(10) 0.0257(7) 0.0267(9) 0.0038(7) 0.0021(7) -0.0059(6)
    C13B 0.0199(8) 0.0331(8) 0.0251(8) 0.0013(6) 0.0029(6) 0.0058(6)
_geom_special_details
;
 All esds (except the esd in the dihedral angle between two l.s. planes)
 are estimated using the full covariance matrix.  The cell esds are taken
 into account individually in the estimation of esds in distances, angles
 and torsion angles; correlations between esds in cell parameters are only
 used when they are defined by crystal symmetry.  An approximate (isotropic)
 treatment of cell esds is used for estimating esds involving l.s. planes.
;
loop_
    _geom_bond_atom_site_label_1
    _geom_bond_atom_site_label_2
    _geom_bond_site_symmetry_2
    _geom_bond_distance
    _geom_bond_publ_flag
    O1 C1 . 1.3432(17) ?
    O1 H1 . 0.8400 ?
    O2 C7 . 1.2311(17) ?
    O3 C11 . 1.4376(16) ?
    O3 H3 . 0.8400 ?
    C1 C6 . 1.390(2) ?
    C1 C2 . 1.413(2) ?
    C2 C3 . 1.4031(19) ?
    C2 C7 . 1.479(2) ?
    C3 C4 . 1.385(2) ?
    C3 H3A . 0.9500 ?
    C4 C5 . 1.399(2) ?
    C4 C9 . 1.444(2) ?
    C5 C6 . 1.370(2) ?
    C5 H5 . 0.9500 ?
    C6 H6 . 0.9500 ?
    C7 C8 . 1.491(2) ?
    C8 H8A . 0.9800 ?
    C8 H8B . 0.9800 ?
    C8 H8C . 0.9800 ?
    C9 C10 . 1.194(2) ?
    C10 C11 . 1.486(2) ?
    C11 C12 . 1.517(2) ?
    C11 C13 . 1.520(2) ?
    C12 H12A . 0.9800 ?
    C12 H12B . 0.9800 ?
    C12 H12C . 0.9800 ?
    C13 H13A . 0.9800 ?
    C13 H13B . 0.9800 ?
    C13 H13C . 0.9800 ?
    O1A C1A . 1.3434(16) ?
    O1A H1A . 0.8400 ?
    O2A C7A . 1.2313(17) ?
    O3A C11A . 1.4403(16) ?
    O3A H3A1 . 0.8400 ?
    C1A C6A . 1.393(2) ?
    C1A C2A . 1.4144(19) ?
    C2A C3A . 1.4030(19) ?
    C2A C7A . 1.477(2) ?
    C3A C4A . 1.3862(19) ?
    C3A H3A2 . 0.9500 ?
    C4A C5A . 1.404(2) ?
    C4A C9A . 1.440(2) ?
    C5A C6A . 1.371(2) ?
    C5A H5A . 0.9500 ?
    C6A H6A . 0.9500 ?
    C7A C8A . 1.492(2) ?
    C8A H8A1 . 0.9800 ?
    C8A H8A2 . 0.9800 ?
    C8A H8A3 . 0.9800 ?
    C9A C10A . 1.1903(19) ?
    C10A C11A . 1.472(2) ?
    C11A C12A . 1.518(2) ?
    C11A C13A . 1.5261(19) ?
    C12A H12D . 0.9800 ?
    C12A H12E . 0.9800 ?
    C12A H12F . 0.9800 ?
    C13A H13D . 0.9800 ?
    C13A H13E . 0.9800 ?
    C13A H13F . 0.9800 ?
    O1B C1B . 1.3448(16) ?
    O1B H1B . 0.8400 ?
    O2B C7B . 1.2314(17) ?
    O3B C11B . 1.4382(16) ?
    O3B H3B . 0.8400 ?
    C1B C6B . 1.392(2) ?
    C1B C2B . 1.4135(19) ?
    C2B C3B . 1.3988(19) ?
    C2B C7B . 1.476(2) ?
    C3B C4B . 1.3849(19) ?
    C3B H3B1 . 0.9500 ?
    C4B C5B . 1.403(2) ?
    C4B C9B . 1.442(2) ?
    C5B C6B . 1.370(2) ?
    C5B H5B . 0.9500 ?
    C6B H6B . 0.9500 ?
    C7B C8B . 1.4962(19) ?
    C8B H8B1 . 0.9800 ?
    C8B H8B2 . 0.9800 ?
    C8B H8B3 . 0.9800 ?
    C9B C10B . 1.1951(19) ?
    C10B C11B . 1.4765(19) ?
    C11B C12B . 1.5189(19) ?
    C11B C13B . 1.5221(19) ?
    C12B H12G . 0.9800 ?
    C12B H12H . 0.9800 ?
    C12B H12I . 0.9800 ?
    C13B H13G . 0.9800 ?
    C13B H13H . 0.9800 ?
    C13B H13I . 0.9800 ?
loop_
    _geom_angle_atom_site_label_1
    _geom_angle_atom_site_label_2
    _geom_angle_atom_site_label_3
    _geom_angle_site_symmetry_1
    _geom_angle_site_symmetry_3
    _geom_angle
    _geom_angle_publ_flag
    C1 O1 H1 . . 109.5 ?
    C11 O3 H3 . . 109.5 ?
    O1 C1 C6 . . 117.24(13) ?
    O1 C1 C2 . . 123.17(13) ?
    C6 C1 C2 . . 119.58(13) ?
    C3 C2 C1 . . 118.43(13) ?
    C3 C2 C7 . . 122.16(13) ?
    C1 C2 C7 . . 119.37(13) ?
    C4 C3 C2 . . 121.85(13) ?
    C4 C3 H3A . . 119.1 ?
    C2 C3 H3A . . 119.1 ?
    C3 C4 C5 . . 118.10(13) ?
    C3 C4 C9 . . 122.75(14) ?
    C5 C4 C9 . . 119.12(14) ?
    C6 C5 C4 . . 121.52(15) ?
    C6 C5 H5 . . 119.2 ?
    C4 C5 H5 . . 119.2 ?
    C5 C6 C1 . . 120.52(15) ?
    C5 C6 H6 . . 119.7 ?
    C1 C6 H6 . . 119.7 ?
    O2 C7 C2 . . 120.13(13) ?
    O2 C7 C8 . . 119.69(14) ?
    C2 C7 C8 . . 120.18(13) ?
    C7 C8 H8A . . 109.5 ?
    C7 C8 H8B . . 109.5 ?
    H8A C8 H8B . . 109.5 ?
    C7 C8 H8C . . 109.5 ?
    H8A C8 H8C . . 109.5 ?
    H8B C8 H8C . . 109.5 ?
    C10 C9 C4 . . 175.55(16) ?
    C9 C10 C11 . . 173.44(16) ?
    O3 C11 C10 . . 111.07(11) ?
    O3 C11 C12 . . 105.15(11) ?
    C10 C11 C12 . . 109.53(11) ?
    O3 C11 C13 . . 109.47(11) ?
    C10 C11 C13 . . 110.13(12) ?
    C12 C11 C13 . . 111.41(13) ?
    C11 C12 H12A . . 109.5 ?
    C11 C12 H12B . . 109.5 ?
    H12A C12 H12B . . 109.5 ?
    C11 C12 H12C . . 109.5 ?
    H12A C12 H12C . . 109.5 ?
    H12B C12 H12C . . 109.5 ?
    C11 C13 H13A . . 109.5 ?
    C11 C13 H13B . . 109.5 ?
    H13A C13 H13B . . 109.5 ?
    C11 C13 H13C . . 109.5 ?
    H13A C13 H13C . . 109.5 ?
    H13B C13 H13C . . 109.5 ?
    C1A O1A H1A . . 109.5 ?
    C11A O3A H3A1 . . 109.5 ?
    O1A C1A C6A . . 116.82(13) ?
    O1A C1A C2A . . 123.16(13) ?
    C6A C1A C2A . . 120.02(13) ?
    C3A C2A C1A . . 118.21(13) ?
    C3A C2A C7A . . 121.67(13) ?
    C1A C2A C7A . . 120.12(12) ?
    C4A C3A C2A . . 121.56(13) ?
    C4A C3A H3A2 . . 119.2 ?
    C2A C3A H3A2 . . 119.2 ?
    C3A C4A C5A . . 118.87(13) ?
    C3A C4A C9A . . 122.18(13) ?
    C5A C4A C9A . . 118.91(13) ?
    C6A C5A C4A . . 120.76(14) ?
    C6A C5A H5A . . 119.6 ?
    C4A C5A H5A . . 119.6 ?
    C5A C6A C1A . . 120.58(14) ?
    C5A C6A H6A . . 119.7 ?
    C1A C6A H6A . . 119.7 ?
    O2A C7A C2A . . 119.97(13) ?
    O2A C7A C8A . . 120.10(13) ?
    C2A C7A C8A . . 119.94(13) ?
    C7A C8A H8A1 . . 109.5 ?
    C7A C8A H8A2 . . 109.5 ?
    H8A1 C8A H8A2 . . 109.5 ?
    C7A C8A H8A3 . . 109.5 ?
    H8A1 C8A H8A3 . . 109.5 ?
    H8A2 C8A H8A3 . . 109.5 ?
    C10A C9A C4A . . 174.00(16) ?
    C9A C10A C11A . . 175.11(15) ?
    O3A C11A C10A . . 104.90(11) ?
    O3A C11A C12A . . 109.62(11) ?
    C10A C11A C12A . . 110.24(12) ?
    O3A C11A C13A . . 109.47(12) ?
    C10A C11A C13A . . 111.50(12) ?
    C12A C11A C13A . . 110.93(12) ?
    C11A C12A H12D . . 109.5 ?
    C11A C12A H12E . . 109.5 ?
    H12D C12A H12E . . 109.5 ?
    C11A C12A H12F . . 109.5 ?
    H12D C12A H12F . . 109.5 ?
    H12E C12A H12F . . 109.5 ?
    C11A C13A H13D . . 109.5 ?
    C11A C13A H13E . . 109.5 ?
    H13D C13A H13E . . 109.5 ?
    C11A C13A H13F . . 109.5 ?
    H13D C13A H13F . . 109.5 ?
    H13E C13A H13F . . 109.5 ?
    C1B O1B H1B . . 109.5 ?
    C11B O3B H3B . . 109.5 ?
    O1B C1B C6B . . 117.64(13) ?
    O1B C1B C2B . . 122.65(13) ?
    C6B C1B C2B . . 119.71(13) ?
    C3B C2B C1B . . 118.45(13) ?
    C3B C2B C7B . . 121.72(12) ?
    C1B C2B C7B . . 119.82(13) ?
    C4B C3B C2B . . 121.84(13) ?
    C4B C3B H3B1 . . 119.1 ?
    C2B C3B H3B1 . . 119.1 ?
    C3B C4B C5B . . 118.28(13) ?
    C3B C4B C9B . . 121.27(13) ?
    C5B C4B C9B . . 120.44(13) ?
    C6B C5B C4B . . 121.22(14) ?
    C6B C5B H5B . . 119.4 ?
    C4B C5B H5B . . 119.4 ?
    C5B C6B C1B . . 120.48(14) ?
    C5B C6B H6B . . 119.8 ?
    C1B C6B H6B . . 119.8 ?
    O2B C7B C2B . . 120.07(13) ?
    O2B C7B C8B . . 120.09(13) ?
    C2B C7B C8B . . 119.84(13) ?
    C7B C8B H8B1 . . 109.5 ?
    C7B C8B H8B2 . . 109.5 ?
    H8B1 C8B H8B2 . . 109.5 ?
    C7B C8B H8B3 . . 109.5 ?
    H8B1 C8B H8B3 . . 109.5 ?
    H8B2 C8B H8B3 . . 109.5 ?
    C10B C9B C4B . . 178.88(16) ?
    C9B C10B C11B . . 174.01(15) ?
    O3B C11B C10B . . 110.51(11) ?
    O3B C11B C12B . . 105.61(11) ?
    C10B C11B C12B . . 109.64(12) ?
    O3B C11B C13B . . 109.33(11) ?
    C10B C11B C13B . . 110.54(11) ?
    C12B C11B C13B . . 111.12(12) ?
    C11B C12B H12G . . 109.5 ?
    C11B C12B H12H . . 109.5 ?
    H12G C12B H12H . . 109.5 ?
    C11B C12B H12I . . 109.5 ?
    H12G C12B H12I . . 109.5 ?
    H12H C12B H12I . . 109.5 ?
    C11B C13B H13G . . 109.5 ?
    C11B C13B H13H . . 109.5 ?
    H13G C13B H13H . . 109.5 ?
    C11B C13B H13I . . 109.5 ?
    H13G C13B H13I . . 109.5 ?
    H13H C13B H13I . . 109.5 ?
loop_
    _geom_torsion_atom_site_label_1
    _geom_torsion_atom_site_label_2
    _geom_torsion_atom_site_label_3
    _geom_torsion_atom_site_label_4
    _geom_torsion_site_symmetry_1
    _geom_torsion_site_symmetry_2
    _geom_torsion_site_symmetry_3
    _geom_torsion_site_symmetry_4
    _geom_torsion
    _geom_torsion_publ_flag
    O1 C1 C2 C3 . . . . 179.09(14) ?
    C6 C1 C2 C3 . . . . -0.3(2) ?
    O1 C1 C2 C7 . . . . 1.3(2) ?
    C6 C1 C2 C7 . . . . -178.10(15) ?
    C1 C2 C3 C4 . . . . 0.0(2) ?
    C7 C2 C3 C4 . . . . 177.71(13) ?
    C2 C3 C4 C5 . . . . 0.2(2) ?
    C2 C3 C4 C9 . . . . 177.97(13) ?
    C3 C4 C5 C6 . . . . -0.1(3) ?
    C9 C4 C5 C6 . . . . -177.96(17) ?
    C4 C5 C6 C1 . . . . -0.2(3) ?
    O1 C1 C6 C5 . . . . -179.02(17) ?
    C2 C1 C6 C5 . . . . 0.4(3) ?
    C3 C2 C7 O2 . . . . -174.40(13) ?
    C1 C2 C7 O2 . . . . 3.3(2) ?
    C3 C2 C7 C8 . . . . 5.2(2) ?
    C1 C2 C7 C8 . . . . -177.15(13) ?
    O1A C1A C2A C3A . . . . -179.71(13) ?
    C6A C1A C2A C3A . . . . 0.3(2) ?
    O1A C1A C2A C7A . . . . -0.4(2) ?
    C6A C1A C2A C7A . . . . 179.61(13) ?
    C1A C2A C3A C4A . . . . -0.8(2) ?
    C7A C2A C3A C4A . . . . 179.90(13) ?
    C2A C3A C4A C5A . . . . 0.9(2) ?
    C2A C3A C4A C9A . . . . -176.86(13) ?
    C3A C4A C5A C6A . . . . -0.4(2) ?
    C9A C4A C5A C6A . . . . 177.42(14) ?
    C4A C5A C6A C1A . . . . -0.1(2) ?
    O1A C1A C6A C5A . . . . -179.82(13) ?
    C2A C1A C6A C5A . . . . 0.1(2) ?
    C3A C2A C7A O2A . . . . 177.17(13) ?
    C1A C2A C7A O2A . . . . -2.1(2) ?
    C3A C2A C7A C8A . . . . -2.9(2) ?
    C1A C2A C7A C8A . . . . 177.88(13) ?
    O1B C1B C2B C3B . . . . 179.88(13) ?
    C6B C1B C2B C3B . . . . 0.1(2) ?
    O1B C1B C2B C7B . . . . -0.7(2) ?
    C6B C1B C2B C7B . . . . 179.48(14) ?
    C1B C2B C3B C4B . . . . 0.6(2) ?
    C7B C2B C3B C4B . . . . -178.83(13) ?
    C2B C3B C4B C5B . . . . -0.7(2) ?
    C2B C3B C4B C9B . . . . 178.53(13) ?
    C3B C4B C5B C6B . . . . 0.3(2) ?
    C9B C4B C5B C6B . . . . -178.99(15) ?
    C4B C5B C6B C1B . . . . 0.3(3) ?
    O1B C1B C6B C5B . . . . 179.67(15) ?
    C2B C1B C6B C5B . . . . -0.5(2) ?
    C3B C2B C7B O2B . . . . -178.68(13) ?
    C1B C2B C7B O2B . . . . 1.9(2) ?
    C3B C2B C7B C8B . . . . 1.1(2) ?
    C1B C2B C7B C8B . . . . -178.30(13) ?
loop_
    _geom_hbond_atom_site_label_D
    _geom_hbond_atom_site_label_H
    _geom_hbond_atom_site_label_A
    _geom_hbond_site_symmetry_A
    _geom_hbond_distance_DH
    _geom_hbond_distance_HA
    _geom_hbond_distance_DA
    _geom_hbond_angle_DHA
    O1 H1 O2 . 0.84 1.83 2.5639(16) 145
    O1 H1 O2A 4_676 0.84 2.60 3.1129(15) 121
    O3 H3 O3B 3_667 0.84 1.90 2.7300(12) 171
    O1A H1A O2A . 0.84 1.85 2.5832(15) 145
    O1A H1A O2B 3_566 0.84 2.53 3.0303(16) 119
    O3A H3A1 O3 . 0.84 1.99 2.8262(13) 176
    O1B H1B O2B . 0.84 1.83 2.5611(16) 145
    O3B H3B O3A 1_556 0.84 1.99 2.8203(13) 172
_shelx_hkl_file
;
   0   0   1    0.00    0.03
   0   0   1    0.03    0.03
   0   0   1   -0.01    0.01
   0   0  -1    0.01    0.03
   0   0  -1   -0.02    0.03
   0   0  -1   -0.01    0.04
   0   0  -1   -0.01    0.01
   0   0   1   -0.04    0.02
   0   0   2    7.44    0.25
   0   0  -2    7.88    0.27
   0   0  -2    7.62    0.25
   0   0   2    7.16    0.25
   0   0  -2    7.42    0.26
   0   0   3   -0.10    0.09
   0   0   3   -0.03    0.10
   0   0   3    0.05    0.09
   0   0  -3   -0.05    0.06
   0   0  -3   -0.05    0.10
   0   0  -3    0.01    0.10
   0   0  -3    0.06    0.10
   0   0   4    6.92    0.30
   0   0   4    6.57    0.29
   0   0  -4    6.83    0.30
   0   0  -4    6.87    0.31
   0   0   4    6.15    0.30
   0   0   5   -0.02    0.11
   0   0   5   -0.20    0.11
   0   0  -5    0.09    0.11
   0   0  -5    0.22    0.12
   0   0  -5    0.04    0.11
   0   0  -6    1.61    0.22
   0   0   6    1.58    0.21
   0   0  -6    1.63    0.21
   0   0   6    1.64    0.22
   0   0   7    0.02    0.16
   0   0  -7    0.01    0.16
   0   0  -7    0.05    0.10
   0   0  -7    0.07    0.15
   0   0   7   -0.12    0.14
   0   0  -8    6.99    0.44
   0   0   8    6.57    0.43
   0   0   9   -0.14    0.20
   0   0  -9   -0.09    0.17
   0   0 -10    1.35    0.29
   0   0  10    0.74    0.25
   0   0 -11    0.05    0.23
   0   0 -12   -0.13    0.22
   0   0 -13    0.03    0.25
   0   1   1    8.53    0.22
   0   1   1    8.19    0.21
   0   1  -1    8.27    0.21
   0   1  -1    8.40    0.22
   0   1  -1    8.55    0.22
   0   1  -1    8.80    0.21
   0  -1  -1    8.58    0.23
   0  -1   1    8.07    0.21
   0  -1  -1    8.30    0.22
   0  -1  -1    8.49    0.22
   0   1  -2    4.59    0.20
   0   1  -2    4.23    0.19
   0   1  -2    4.25    0.19
   0   1   2    4.30    0.19
   0   1  -2    4.53    0.20
   0   1   2    4.61    0.19
   0   1   2    4.39    0.20
   0  -1   2    4.92    0.20
   0  -1  -2    4.72    0.19
   0  -1  -2    4.56    0.19
   0  -1   2    4.47    0.19
   0  -1  -2    4.66    0.21
   0  -1   2    4.38    0.19
   0  -1  -2    4.60    0.20
   0   1  -3    0.62    0.11
   0   1   3    0.61    0.12
   0   1   3    0.49    0.11
   0   1  -3    0.59    0.11
   0   1  -3    0.50    0.11
   0  -1  -3    0.58    0.12
   0  -1  -3    0.73    0.13
   0  -1   3    0.69    0.12
   0  -1   3    0.55    0.11
   0  -1  -3    0.67    0.11
   0  -1   3    0.62    0.11
   0  -1  -3    0.52    0.12
   0   1  -4    1.05    0.15
   0   1  -4    0.53    0.12
   0   1  -4    0.87    0.15
   0   1   4    0.82    0.14
   0  -1  -4    0.80    0.14
   0  -1   4    0.86    0.14
   0  -1  -4    0.81    0.14
   0  -1  -4    0.85    0.15
   0  -1   4    1.01    0.16
   0  -1   4    0.83    0.14
   0  -1  -4    0.65    0.13
   0   1  -5    3.55    0.26
   0   1  -5    3.36    0.23
   0   1  -5    3.43    0.25
   0   1   5    3.17    0.24
   0  -1   5    3.41    0.24
   0  -1  -5    3.54    0.24
   0  -1   5    3.81    0.26
   0  -1  -5    3.54    0.26
   0  -1   5    2.86    0.23
   0  -1  -5    2.83    0.24
   0   1   6    3.34    0.25
   0   1   6    3.04    0.26
   0   1  -6    3.18    0.25
   0   1  -6    3.50    0.27
   0   1  -6    2.99    0.26
   0  -1  -6    3.51    0.27
   0  -1   6    3.45    0.28
   0  -1   6    3.01    0.25
   0  -1  -6    2.98    0.24
   0  -1  -6    2.73    0.25
   0   1  -7    1.54    0.22
   0   1   7    1.60    0.23
   0   1  -7    2.12    0.25
   0   1  -7    1.98    0.23
   0   1   7    2.17    0.24
   0  -1  -7    1.64    0.22
   0  -1  -7    1.83    0.24
   0  -1   7    1.82    0.24
   0  -1   7    1.97    0.24
   0  -1  -7    2.04    0.26
   0   1   8   -0.08    0.17
   0   1  -8   -0.11    0.16
   0  -1   8    0.18    0.19
   0  -1  -8   -0.04    0.16
   0   1   9    2.14    0.30
   0   1  -9    2.06    0.30
   0  -1  -9    2.24    0.31
   0  -1   9    2.23    0.31
   0   1 -10   -0.09    0.20
   0  -1  10   -0.12    0.19
   0  -1 -10    0.27    0.22
   0   1 -11    0.53    0.24
   0  -1 -11    0.39    0.26
   0   1 -12    0.27    0.24
   0  -1 -12    0.06    0.24
   0  -1 -13    0.13    0.28
   0   2   1    0.35    0.05
   0   2  -1    0.18    0.05
   0   2  -1    0.26    0.05
   0   2   1    0.26    0.04
   0   2   1    0.20    0.05
   0  -2   1    0.34    0.05
   0  -2  -1    0.30    0.05
   0  -2  -1    0.24    0.05
   0  -2  -1    0.27    0.06
   0  -2  -1    0.33    0.05
   0  -2   1    0.22    0.05
   0  -2   1    0.23    0.04
   0   2  -2    5.89    0.22
   0   2   2    6.38    0.24
   0   2   2    5.81    0.23
   0   2  -2    6.00    0.23
   0   2  -2    6.34    0.22
   0  -2   2    5.92    0.22
   0  -2   2    6.22    0.23
   0  -2  -2    5.92    0.23
   0  -2  -2    6.22    0.23
   0  -2  -2    5.79    0.23
   0  -2   2    5.93    0.22
   0  -2  -2    5.73    0.23
   0   2  -3    0.86    0.12
   0   2  -3    0.57    0.11
   0   2   3    0.83    0.12
   0   2   3    0.73    0.13
   0   2  -3    0.74    0.11
   0  -2  -3    0.69    0.12
   0  -2   3    0.74    0.12
   0  -2  -3    0.84    0.13
   0  -2  -3    0.85    0.13
   0  -2   3    0.87    0.13
   0  -2   3    0.81    0.12
   0  -2  -3    0.74    0.12
   0   2  -4    9.96    0.38
   0   2   4   10.97    0.38
   0   2   4   10.41    0.39
   0   2  -4   10.41    0.36
   0   2  -4   10.50    0.37
   0  -2  -4   10.46    0.39
   0  -2  -4   10.65    0.38
   0  -2  -4    9.92    0.38
   0  -2   4   10.15    0.38
   0  -2   4    9.91    0.36
   0  -2   4   10.50    0.37
   0  -2  -4    9.49    0.36
   0   2   5    6.44    0.34
   0   2  -5    6.93    0.33
   0   2  -5    6.37    0.31
   0   2  -5    6.68    0.31
   0   2   5    6.63    0.33
   0  -2  -5    6.77    0.32
   0  -2  -5    6.68    0.35
   0  -2  -5    6.06    0.32
   0  -2  -5    6.13    0.33
   0  -2   5    6.31    0.34
   0  -2   5    6.24    0.31
   0  -2   5    5.90    0.32
   0   2   6    0.02    0.13
   0   2  -6    0.06    0.13
   0   2   6    0.20    0.12
   0   2  -6    0.07    0.12
   0   2  -6    0.31    0.14
   0  -2   6    0.22    0.15
   0  -2  -6    0.05    0.14
   0  -2  -6   -0.01    0.13
   0  -2   6   -0.01    0.14
   0  -2  -6    0.17    0.15
   0  -2   6    0.16    0.14
   0   2   7    0.17    0.17
   0   2  -7    0.23    0.17
   0   2  -7   -0.19    0.14
   0  -2   7    0.02    0.15
   0  -2   7   -0.09    0.16
   0  -2  -7    0.06    0.17
   0  -2  -7   -0.10    0.15
   0   2   8    0.95    0.22
   0   2  -8    1.28    0.23
   0  -2   8    1.41    0.25
   0  -2   8    0.91    0.23
   0  -2  -8    0.96    0.23
   0   2  -9    1.50    0.26
   0   2   9    1.79    0.28
   0  -2  -9    1.69    0.29
   0  -2   9    1.13    0.27
   0   2 -10    0.08    0.19
   0  -2  10   -0.10    0.19
   0  -2 -10   -0.10    0.21
   0   2 -11    0.12    0.21
   0  -2 -11   -0.04    0.22
   0   2 -12    0.52    0.27
   0  -2 -12    0.74    0.30
   0  -2 -13   -0.08    0.26
   0   3  -1    8.34    0.22
   0   3   1    8.49    0.23
   0   3  -1    7.52    0.21
   0  -3   1    8.65    0.22
   0  -3  -1    8.61    0.23
   0  -3  -1    8.69    0.23
   0  -3  -1    8.54    0.22
   0  -3  -1    8.80    0.22
   0  -3   1    8.41    0.23
   0   3   2  115.24    2.45
   0   3   2  118.08    2.43
   0   3  -2  118.24    2.43
   0   3  -2  115.89    2.44
   0  -3  -2  113.51    2.43
   0  -3   2  117.74    2.43
   0  -3  -2  116.02    2.45
   0  -3   2  117.60    2.43
   0  -3  -2  112.63    2.44
   0  -3   2  113.78    2.44
   0  -3  -2  119.49    2.44
   0   3   3  312.45    6.37
   0   3   3  306.76    6.34
   0   3  -3  302.35    6.34
   0   3  -3  316.44    6.36
   0  -3  -3  303.64    6.35
   0  -3  -3  319.43    6.38
   0  -3  -3  303.44    6.35
   0  -3   3  305.29    6.34
   0  -3  -3  312.44    6.35
   0  -3   3  310.70    6.37
   0  -3   3  307.79    6.35
   0   3  -4   15.76    0.49
   0   3  -4   15.63    0.50
   0   3   4   15.71    0.49
   0   3   4   16.42    0.51
   0  -3   4   16.24    0.49
   0  -3  -4   15.64    0.50
   0  -3  -4   16.12    0.52
   0  -3  -4   15.71    0.50
   0  -3  -4   16.58    0.50
   0  -3   4   16.27    0.50
   0  -3   4   16.00    0.51
   0   3   5    9.91    0.39
   0   3   5   10.13    0.42
   0   3  -5    9.70    0.40
   0   3  -5    9.33    0.38
   0  -3  -5    9.74    0.41
   0  -3  -5    9.35    0.39
   0  -3   5    9.13    0.39
   0  -3  -5   10.23    0.42
   0  -3   5    9.88    0.42
   0  -3   5    9.63    0.39
   0  -3  -5    9.75    0.39
   0   3   6    5.30    0.33
   0   3  -6    5.75    0.32
   0   3   6    5.31    0.33
   0   3  -6    5.56    0.32
   0  -3  -6    5.68    0.35
   0  -3  -6    5.11    0.32
   0  -3   6    6.11    0.36
   0  -3  -6    5.69    0.35
   0  -3   6    5.32    0.34
   0  -3  -6    5.87    0.34
   0  -3   6    5.90    0.34
   0   3   7   -0.34    0.14
   0   3  -7    0.05    0.15
   0   3  -7    0.15    0.15
   0  -3   7    0.07    0.16
   0  -3  -7    0.20    0.17
   0  -3   7    0.19    0.17
   0  -3  -7   -0.02    0.17
   0   3  -8    0.58    0.21
   0   3   8    0.42    0.21
   0   3  -8    0.82    0.22
   0  -3  -8    0.57    0.20
   0  -3   8    0.94    0.23
   0  -3   8    0.87    0.22
   0   3   9    0.00    0.19
   0   3  -9    0.02    0.19
   0  -3  -9   -0.07    0.17
   0  -3   9   -0.38    0.17
   0   3 -10    0.96    0.26
   0  -3 -10    0.85    0.28
   0  -3  10    1.02    0.28
   0   3 -11    0.23    0.21
   0  -3 -11    0.13    0.24
   0  -3 -12    2.59    0.41
   0  -3 -13    0.10    0.26
   0   4   1    9.84    0.25
   0  -4  -1    9.78    0.26
   0  -4  -1    9.88    0.24
   0  -4   1    9.79    0.25
   0  -4   1    9.95    0.25
   0  -4  -1    9.76    0.24
   0  -4  -1    9.66    0.27
   0   4   2   35.03    0.79
   0   4  -2   34.21    0.77
   0   4  -2   34.20    0.77
   0  -4   2   32.99    0.76
   0  -4   2   33.27    0.78
   0  -4  -2   33.94    0.78
   0  -4  -2   34.60    0.79
   0  -4   2   34.99    0.78
   0  -4  -2   32.44    0.77
   0  -4   2   34.51    0.77
   0  -4  -2   34.05    0.79
   0   4  -3   51.95    1.20
   0   4  -3   51.59    1.21
   0   4   3   52.80    1.22
   0  -4   3   53.29    1.22
   0  -4   3   54.45    1.21
   0  -4  -3   54.82    1.22
   0  -4  -3   53.71    1.21
   0  -4  -3   53.58    1.23
   0  -4   3   54.32    1.20
   0  -4  -3   53.06    1.22
   0   4  -4   14.85    0.47
   0   4  -4   14.78    0.47
   0   4   4   15.26    0.49
   0  -4   4   15.80    0.47
   0  -4   4   14.80    0.47
   0  -4  -4   14.01    0.47
   0  -4  -4   14.45    0.48
   0  -4  -4   15.39    0.50
   0  -4   4   15.22    0.48
   0  -4  -4   14.29    0.47
   0   4   5    0.60    0.15
   0   4  -5    0.40    0.13
   0   4  -5    0.41    0.13
   0  -4   5    0.55    0.15
   0  -4   5    0.80    0.16
   0  -4  -5    0.37    0.15
   0  -4   5    0.58    0.16
   0  -4  -5    0.56    0.16
   0  -4  -5    0.42    0.15
   0  -4  -5    0.54    0.15
   0   4   6    0.65    0.16
   0   4  -6    0.18    0.15
   0   4  -6    0.34    0.15
   0  -4  -6    0.59    0.17
   0  -4  -6    0.55    0.18
   0  -4  -6    0.40    0.17
   0  -4   6    0.54    0.18
   0  -4  -6    0.67    0.18
   0  -4   6    0.56    0.16
   0  -4   6    0.61    0.17
   0   4   7    0.42    0.18
   0   4  -7    0.09    0.14
   0   4  -7    0.19    0.16
   0  -4  -7    0.29    0.18
   0  -4   7    0.26    0.18
   0  -4  -7    0.43    0.19
   0  -4   7    0.37    0.17
   0   4  -8   -0.02    0.16
   0   4   8    0.05    0.18
   0   4  -8   -0.14    0.14
   0  -4   8   -0.02    0.18
   0  -4  -8   -0.07    0.17
   0  -4   8   -0.03    0.18
   0   4   9    0.71    0.23
   0   4  -9    0.94    0.24
   0  -4  -9    0.99    0.24
   0  -4   9    0.62    0.24
   0   4 -10    0.34    0.21
   0  -4 -10    0.03    0.19
   0  -4  10    0.36    0.24
   0  -4 -11   -0.15    0.20
   0  -4 -12    1.07    0.33
   0  -4 -13    0.10    0.28
   0  -5  -1    0.69    0.05
   0  -5   1    0.53    0.06
   0  -5   1    0.68    0.06
   0  -5  -1    0.74    0.08
   0  -5  -1    0.70    0.07
   0   5  -2    0.14    0.06
   0   5   2    0.30    0.08
   0   5  -2    0.23    0.07
   0  -5  -2    0.18    0.08
   0  -5  -2    0.18    0.09
   0  -5   2    0.26    0.08
   0  -5   2    0.12    0.07
   0  -5  -2    0.26    0.09
   0  -5   2    0.11    0.08
   0  -5  -2    0.30    0.09
   0   5  -3    4.49    0.21
   0   5  -3    4.72    0.22
   0   5   3    4.61    0.23
   0  -5  -3    4.59    0.23
   0  -5  -3    5.34    0.25
   0  -5  -3    5.23    0.24
   0  -5  -3    4.92    0.23
   0  -5   3    4.98    0.22
   0  -5   3    5.01    0.22
   0  -5   3    4.71    0.22
   0   5  -4    0.02    0.09
   0   5  -4    0.03    0.10
   0   5   4   -0.10    0.10
   0  -5  -4    0.00    0.11
   0  -5  -4    0.05    0.11
   0  -5  -4   -0.09    0.11
   0  -5   4   -0.04    0.12
   0  -5   4    0.03    0.11
   0  -5   4    0.11    0.11
   0  -5  -4    0.11    0.12
   0   5  -5    0.23    0.12
   0   5  -5   -0.01    0.11
   0   5   5    0.11    0.13
   0  -5  -5    0.03    0.13
   0  -5   5    0.19    0.13
   0  -5   5    0.34    0.14
   0  -5  -5    0.03    0.13
   0  -5  -5    0.14    0.13
   0  -5   5   -0.15    0.12
   0  -5  -5    0.09    0.14
   0   5  -6    0.10    0.14
   0   5   6    0.01    0.14
   0   5  -6    0.09    0.12
   0  -5   6    0.00    0.15
   0  -5  -6   -0.13    0.14
   0  -5   6    0.15    0.14
   0  -5  -6    0.34    0.16
   0  -5   6   -0.02    0.16
   0  -5  -6    0.09    0.16
   0   5   7    3.00    0.29
   0   5  -7    2.56    0.26
   0   5  -7    2.81    0.26
   0  -5   7    3.40    0.30
   0  -5   7    2.66    0.28
   0  -5  -7    2.85    0.28
   0  -5  -7    2.66    0.29
   0   5  -8    0.07    0.15
   0   5  -8    0.07    0.16
   0   5   8   -0.23    0.14
   0  -5  -8    0.03    0.18
   0  -5   8    0.03    0.19
   0  -5  -8   -0.08    0.17
   0  -5   8    0.00    0.16
   0   5  -9    0.36    0.19
   0   5   9    0.25    0.20
   0  -5   9   -0.05    0.20
   0  -5  -9    0.30    0.21
   0  -5 -10   -0.24    0.19
   0  -5  10   -0.22    0.20
   0  -5 -11    0.07    0.22
   0  -5 -12   -0.43    0.22
   0  -6   1    9.57    0.25
   0  -6  -1    9.88    0.26
   0  -6  -1    9.70    0.26
   0  -6   1    9.67    0.24
   0   6   2   52.17    1.11
   0   6  -2   49.32    1.07
   0   6   2   50.30    1.10
   0  -6  -2   49.74    1.12
   0  -6  -2   51.64    1.13
   0  -6  -2   50.40    1.11
   0  -6   2   48.34    1.11
   0  -6  -2   50.27    1.11
   0  -6   2   52.67    1.11
   0   6  -3   81.34    1.79
   0   6   3   82.49    1.81
   0   6  -3   84.64    1.78
   0  -6   3   83.71    1.79
   0  -6  -3   83.67    1.81
   0  -6  -3   80.88    1.80
   0  -6   3   83.41    1.82
   0  -6  -3   80.44    1.82
   0  -6   3   83.16    1.79
   0  -6  -3   86.25    1.84
   0   6  -4   81.27    1.76
   0   6   4   77.89    1.79
   0   6  -4   76.09    1.77
   0  -6  -4   82.00    1.82
   0  -6  -4   79.03    1.79
   0  -6  -4   79.20    1.81
   0  -6   4   79.94    1.80
   0  -6  -4   78.89    1.79
   0  -6   4   81.53    1.78
   0  -6   4   80.71    1.77
   0   6   5   14.80    0.52
   0   6  -5   14.87    0.49
   0   6  -5   14.77    0.50
   0  -6   5   13.86    0.50
   0  -6  -5   14.65    0.52
   0  -6  -5   14.44    0.51
   0  -6   5   14.40    0.50
   0  -6  -5   14.91    0.53
   0  -6  -5   14.55    0.53
   0  -6   5   14.48    0.52
   0   6  -6    5.16    0.32
   0   6  -6    6.00    0.32
   0   6   6    6.37    0.36
   0  -6  -6    5.73    0.35
   0  -6  -6    6.38    0.37
   0  -6   6    6.30    0.36
   0  -6   6    6.44    0.37
   0  -6   6    5.89    0.36
   0  -6  -6    6.15    0.37
   0   6  -7    9.86    0.44
   0   6   7    9.70    0.48
   0   6  -7    9.34    0.46
   0  -6  -7    9.59    0.49
   0  -6   7   10.45    0.49
   0  -6  -7    9.04    0.47
   0  -6   7   10.23    0.50
   0   6   8   -0.04    0.17
   0   6  -8    0.03    0.15
   0  -6  -8   -0.01    0.19
   0  -6   8    0.43    0.20
   0  -6   8   -0.05    0.18
   0  -6  -8   -0.16    0.16
   0   6  -9    1.52    0.25
   0  -6  -9    2.20    0.32
   0  -6   9    1.52    0.28
   0  -6  10    0.71    0.25
   0  -6 -10    0.56    0.26
   0  -6 -11    1.12    0.30
   0  -6 -12    0.01    0.26
   0  -7  -1    2.44    0.12
   0  -7  -1    2.58    0.12
   0  -7   1    2.25    0.10
   0   7   2    1.72    0.12
   0  -7   2    1.83    0.13
   0  -7  -2    1.60    0.12
   0  -7  -2    1.77    0.13
   0  -7   2    1.76    0.13
   0  -7  -2    1.63    0.12
   0  -7  -2    1.73    0.13
   0   7   3    2.97    0.18
   0   7  -3    3.27    0.15
   0   7  -3    3.21    0.17
   0   7   3    3.20    0.19
   0  -7  -3    3.10    0.20
   0  -7  -3    2.74    0.19
   0  -7   3    3.12    0.18
   0  -7   3    3.10    0.20
   0  -7  -3    3.18    0.19
   0  -7   3    2.92    0.18
   0  -7  -3    3.39    0.22
   0   7  -4    0.08    0.09
   0   7  -4    0.45    0.10
   0   7   4    0.39    0.12
   0  -7  -4    0.38    0.13
   0  -7  -4    0.31    0.14
   0  -7  -4    0.27    0.13
   0  -7   4    0.43    0.14
   0  -7  -4    0.35    0.14
   0  -7   4    0.24    0.12
   0  -7   4    0.30    0.12
   0   7  -5    4.68    0.27
   0   7   5    4.45    0.29
   0   7  -5    5.14    0.27
   0  -7   5    4.37    0.28
   0  -7  -5    4.45    0.30
   0  -7  -5    4.72    0.30
   0  -7  -5    5.30    0.32
   0  -7   5    5.01    0.29
   0  -7  -5    5.17    0.31
   0  -7   5    4.88    0.30
   0   7  -6    1.68    0.19
   0   7  -6    1.69    0.19
   0   7   6    1.62    0.21
   0  -7   6    1.27    0.21
   0  -7   6    1.42    0.22
   0  -7   6    1.68    0.23
   0  -7  -6    1.34    0.22
   0  -7  -6    1.66    0.23
   0  -7  -6    1.64    0.23
   0   7  -7    0.67    0.17
   0   7  -7    0.40    0.16
   0   7   7    0.49    0.18
   0  -7  -7    0.99    0.22
   0  -7   7    0.34    0.19
   0  -7   7    0.25    0.18
   0  -7  -7    0.44    0.19
   0   7  -8   -0.04    0.13
   0   7   8   -0.01    0.16
   0  -7   8    0.02    0.19
   0  -7  -8    0.15    0.18
   0  -7   8    0.11    0.18
   0  -7  -8    0.23    0.20
   0  -7   9    0.88    0.24
   0  -7  -9    0.64    0.24
   0  -7   9    0.67    0.24
   0  -7 -10    0.03    0.21
   0  -7 -11    0.22    0.24
   0  -7 -12   -0.06    0.25
   0  -8   1    1.13    0.08
   0  -8  -1    1.15    0.08
   0  -8  -1    1.07    0.09
   0  -8   2    1.69    0.12
   0  -8  -2    1.66    0.13
   0  -8  -2    1.61    0.12
   0  -8  -2    1.62    0.13
   0  -8  -2    1.70    0.12
   0  -8   2    1.60    0.12
   0   8   3    1.19    0.11
   0   8   3    1.43    0.13
   0  -8   3    1.36    0.14
   0  -8  -3    1.24    0.14
   0  -8  -3    1.24    0.14
   0  -8   3    1.45    0.13
   0  -8  -3    1.25    0.14
   0  -8   3    1.21    0.12
   0  -8  -3    1.36    0.14
   0   8   4    0.34    0.10
   0   8   4    0.09    0.11
   0   8  -4    0.25    0.09
   0   8  -4    0.34    0.09
   0  -8  -4    0.07    0.12
   0  -8   4    0.07    0.12
   0  -8   4    0.40    0.13
   0  -8  -4    0.23    0.13
   0  -8  -4    0.24    0.12
   0  -8  -4    0.24    0.13
   0  -8   4    0.33    0.12
   0   8  -5   -0.09    0.08
   0   8  -5    0.10    0.11
   0   8   5   -0.02    0.12
   0  -8  -5    0.01    0.14
   0  -8   5   -0.12    0.13
   0  -8  -5    0.03    0.14
   0  -8   5    0.18    0.15
   0  -8   5    0.10    0.13
   0  -8  -5   -0.01    0.14
   0   8  -6    3.78    0.25
   0   8  -6    4.18    0.28
   0   8   6    4.22    0.31
   0  -8   6    3.82    0.30
   0  -8   6    4.14    0.31
   0  -8  -6    4.61    0.33
   0  -8  -6    4.45    0.33
   0  -8   6    4.20    0.31
   0  -8  -6    4.15    0.32
   0   8   7    1.28    0.22
   0  -8   7    1.08    0.22
   0  -8   7    1.17    0.24
   0  -8  -7    1.23    0.24
   0  -8  -7    0.74    0.22
   0   8   8    0.26    0.19
   0  -8   8    0.16    0.20
   0  -8   8   -0.04    0.18
   0  -8  -8    0.35    0.21
   0  -8  -8    0.07    0.19
   0  -8  -9    0.78    0.26
   0  -8   9    0.39    0.23
   0  -8 -10    0.82    0.27
   0  -8 -11    0.34    0.26
   0  -8 -12    0.77    0.31
   0  -9  -1   16.37    0.40
   0  -9  -1   17.03    0.41
   0  -9   2    3.35    0.16
   0  -9   2    3.37    0.16
   0  -9  -2    3.34    0.16
   0  -9  -2    3.13    0.16
   0  -9  -2    3.18    0.17
   0  -9  -2    3.37    0.18
   0   9   3    2.62    0.16
   0  -9  -3    2.44    0.18
   0  -9   3    2.64    0.18
   0  -9  -3    2.53    0.18
   0  -9  -3    2.69    0.19
   0  -9   3    2.53    0.17
   0  -9  -3    2.86    0.20
   0  -9   3    2.75    0.18
   0  -9   3    2.75    0.18
   0   9   4    3.91    0.21
   0   9   4    3.99    0.23
   0  -9   4    4.07    0.24
   0  -9  -4    4.11    0.26
   0  -9  -4    3.68    0.24
   0  -9  -4    4.45    0.27
   0  -9   4    3.81    0.24
   0  -9   4    4.08    0.25
   0  -9  -4    4.39    0.27
   0   9   5    1.81    0.20
   0   9  -5    1.51    0.15
   0   9  -5    1.76    0.17
   0   9   5    1.70    0.18
   0  -9   5    1.60    0.19
   0  -9  -5    1.45    0.20
   0  -9   5    1.50    0.19
   0  -9  -5    1.40    0.21
   0  -9  -5    1.40    0.21
   0  -9   5    1.72    0.21
   0   9   6   20.28    0.66
   0   9   6   20.75    0.68
   0   9  -6   20.43    0.64
   0  -9  -6   20.72    0.70
   0  -9   6   21.00    0.69
   0  -9  -6   20.42    0.72
   0  -9   6   21.17    0.70
   0  -9   6   20.49    0.68
   0  -9  -6   19.00    0.68
   0   9   7    2.73    0.27
   0  -9   7    2.66    0.30
   0  -9   7    2.63    0.30
   0  -9  -7    2.19    0.28
   0  -9  -7    2.77    0.31
   0   9   8    0.02    0.16
   0  -9   8   -0.17    0.18
   0  -9  -8    0.13    0.21
   0  -9  -8    0.05    0.19
   0  -9   9    1.15    0.27
   0  -9  -9    1.08    0.26
   0  -9 -10   -0.02    0.22
   0  -9 -11    0.72    0.31
   0  -9 -12    0.80    0.34
   0 -10  -1    0.80    0.08
   0 -10  -1    0.77    0.08
   0 -10  -2    0.14    0.08
   0 -10  -2    0.24    0.09
   0 -10   2    0.19    0.08
   0 -10   2    0.15    0.08
   0 -10  -2    0.24    0.09
   0 -10  -2    0.15    0.08
   0 -10  -3    0.47    0.12
   0 -10  -3    0.17    0.11
   0 -10   3    0.26    0.10
   0 -10  -3    0.17    0.11
   0 -10   3    0.10    0.09
   0 -10   3    0.18    0.09
   0 -10  -3    0.47    0.12
   0  10   4    9.49    0.32
   0  10   4    9.60    0.34
   0 -10   4    9.67    0.36
   0 -10   4    9.45    0.37
   0 -10   4    9.30    0.36
   0 -10  -4    8.37    0.37
   0 -10  -4    8.75    0.37
   0 -10  -4    8.90    0.37
   0 -10  -4    9.05    0.37
   0  10   5    8.87    0.39
   0 -10  -5   10.46    0.44
   0 -10  -5    9.43    0.42
   0 -10   5    9.04    0.40
   0 -10  -5    9.66    0.42
   0 -10   5    9.12    0.40
   0 -10   5    9.55    0.40
   0  10   6   11.17    0.46
   0 -10  -6   10.22    0.48
   0 -10   6   10.56    0.47
   0 -10   6   10.28    0.47
   0 -10  -6   10.69    0.49
   0 -10  -6   11.04    0.49
   0 -10   6   11.37    0.48
   0  10   7    0.68    0.19
   0 -10  -7    0.82    0.24
   0 -10  -7    1.46    0.25
   0 -10   7    0.60    0.20
   0 -10   7    0.99    0.23
   0  10   8    0.08    0.17
   0 -10   8   -0.11    0.21
   0 -10  -8    0.13    0.20
   0 -10  -8   -0.04    0.19
   0 -10   9    0.56    0.25
   0 -10  -9    0.67    0.25
   0 -10 -10   -0.12    0.19
   0 -10 -11    1.36    0.33
   0 -10 -12    0.26    0.28
   0 -11  -1    0.30    0.07
   0 -11  -1    0.22    0.07
   0 -11  -2    0.86    0.11
   0 -11   2    0.74    0.09
   0 -11   2    0.82    0.09
   0 -11  -2    0.89    0.11
   0 -11  -2    0.81    0.11
   0 -11  -2    0.91    0.11
   0 -11  -3    0.57    0.13
   0 -11   3    0.41    0.11
   0 -11   3    0.58    0.11
   0 -11  -3    0.61    0.12
   0 -11   3    0.53    0.11
   0 -11  -3    0.47    0.13
   0 -11  -3    0.27    0.12
   0 -11   4    0.76    0.15
   0 -11   4    0.71    0.14
   0 -11  -4    0.51    0.16
   0 -11  -4    0.91    0.16
   0 -11   4    0.45    0.15
   0 -11  -4    0.30    0.15
   0  11   5    2.07    0.20
   0 -11  -5    2.15    0.24
   0 -11  -5    1.70    0.23
   0 -11   5    2.12    0.21
   0 -11   5    2.12    0.23
   0 -11  -5    2.04    0.23
   0 -11   5    2.22    0.22
   0  11   6    1.16    0.19
   0 -11  -6    1.10    0.22
   0 -11   6    1.14    0.22
   0 -11  -6    1.71    0.25
   0 -11  -6    1.21    0.21
   0 -11   6    1.44    0.21
   0 -11   6    1.27    0.22
   0  11   7   -0.07    0.14
   0 -11  -7    0.05    0.19
   0 -11  -7    0.00    0.17
   0 -11   7    0.09    0.18
   0 -11  -8    0.06    0.20
   0 -11   8    0.55    0.23
   0 -11  -8    0.32    0.22
   0 -11  -9   -0.22    0.21
   0 -11   9   -0.06    0.21
   0 -11 -10    0.95    0.30
   0 -11 -11    0.32    0.25
   0 -12  -1    0.40    0.08
   0 -12  -1    0.35    0.07
   0 -12  -2    0.01    0.08
   0 -12  -2    0.11    0.10
   0 -12   2    0.06    0.07
   0 -12  -2   -0.05    0.09
   0 -12  -2    0.03    0.09
   0 -12   2    0.05    0.07
   0 -12  -3   11.05    0.38
   0 -12  -3   10.38    0.37
   0 -12   3    9.92    0.32
   0 -12  -3   10.21    0.36
   0 -12  -3    9.52    0.36
   0 -12   3   10.72    0.35
   0 -12  -4    2.65    0.22
   0 -12   4    3.12    0.22
   0 -12  -4    3.06    0.24
   0 -12   4    3.11    0.23
   0 -12   4    3.15    0.23
   0 -12  -4    3.15    0.24
   0 -12  -5    0.97    0.20
   0 -12   5    1.33    0.18
   0 -12   5    1.05    0.19
   0 -12   5    0.43    0.17
   0 -12  -5    0.88    0.19
   0 -12  -5    1.05    0.19
   0  12   6    4.17    0.29
   0 -12  -6    4.18    0.33
   0 -12   6    4.54    0.33
   0 -12   6    4.55    0.34
   0 -12  -6    4.97    0.35
   0 -12  -6    4.34    0.34
   0  12   7    3.03    0.28
   0 -12   7    3.01    0.32
   0 -12  -7    3.41    0.33
   0 -12  -7    3.91    0.34
   0 -12  -8    0.53    0.24
   0 -12  -8    0.45    0.21
   0 -12   8    0.91    0.26
   0 -12  -9    6.46    0.49
   0 -12   9    7.06    0.51
   0 -12 -10    0.06    0.24
   0 -12 -11   -0.16    0.24
   0 -13  -1    0.06    0.07
   0 -13  -1    0.10    0.07
   0 -13   2    0.91    0.10
   0 -13  -2    0.81    0.12
   0 -13  -2    0.81    0.11
   0 -13  -2    0.76    0.12
   0 -13   2    0.83    0.09
   0 -13  -2    1.29    0.13
   0 -13   3    0.01    0.10
   0 -13  -3   -0.09    0.11
   0 -13   3    0.01    0.09
   0 -13  -3    0.00    0.12
   0 -13  -3    0.15    0.12
   0 -13  -3    0.10    0.12
   0 -13   4    1.08    0.16
   0 -13  -4    1.03    0.18
   0 -13  -4    0.90    0.17
   0 -13  -4    0.85    0.17
   0 -13   4    0.84    0.16
   0 -13   5    0.70    0.18
   0 -13  -5    0.87    0.19
   0 -13   5    0.80    0.18
   0 -13  -5    1.16    0.21
   0 -13  -5    0.96    0.20
   0 -13   6    0.01    0.17
   0 -13   6    0.29    0.19
   0 -13  -6   -0.09    0.17
   0 -13  -6   -0.02    0.18
   0 -13   7    1.78    0.26
   0 -13  -7    1.17    0.25
   0 -13  -7    1.85    0.28
   0 -13  -8    0.02    0.23
   0 -13  -8    0.19    0.22
   0 -13   8    0.13    0.22
   0 -13  -9    2.90    0.38
   0 -13   9    3.13    0.37
   0 -13 -10   -0.03    0.24
   0 -13 -11    0.17    0.28
   0 -14  -1    0.01    0.07
   0 -14  -1    0.12    0.07
   0 -14  -2    0.01    0.10
   0 -14  -2    0.21    0.10
   0 -14  -2    0.23    0.10
   0 -14  -2    0.02    0.10
   0 -14   2    0.15    0.07
   0 -14  -3    0.15    0.12
   0 -14   3    0.24    0.11
   0 -14  -3   -0.03    0.12
   0 -14  -3    0.22    0.13
   0 -14  -4    1.77    0.20
   0 -14   4    1.74    0.19
   0 -14  -4    1.62    0.21
   0 -14  -4    1.30    0.19
   0 -14   4    1.78    0.19
   0 -14  -5    0.01    0.17
   0 -14  -5    0.10    0.16
   0 -14  -5    0.26    0.16
   0 -14   5    0.13    0.15
   0 -14   5    0.04    0.15
   0 -14  -6    3.29    0.30
   0 -14   6    3.24    0.28
   0 -14   6    2.78    0.28
   0 -14  -6    3.00    0.30
   0 -14  -7   -0.16    0.16
   0 -14  -7    0.30    0.21
   0 -14   7    0.57    0.22
   0 -14   8    0.59    0.25
   0 -14  -8    0.22    0.22
   0 -14  -8    0.95    0.27
   0 -14  -9    0.42    0.25
   0 -14   9    0.10    0.25
   0 -14 -10    1.39    0.33
   0 -15  -1    7.97    0.25
   0 -15  -2    1.48    0.14
   0 -15  -2    1.45    0.15
   0 -15  -2    1.64    0.14
   0 -15  -2    1.81    0.15
   0 -15   3    4.09    0.21
   0 -15  -3    3.77    0.24
   0 -15  -3    3.88    0.24
   0 -15  -3    3.56    0.24
   0 -15   3    3.60    0.21
   0 -15  -4   -0.21    0.14
   0 -15  -4   -0.23    0.12
   0 -15   4    0.00    0.13
   0 -15  -4   -0.06    0.15
   0 -15   4   -0.12    0.13
   0 -15  -5    1.32    0.21
   0 -15   5    1.46    0.20
   0 -15  -5    1.08    0.22
   0 -15   5    0.69    0.19
   0 -15  -5    0.75    0.19
   0 -15  -6    0.59    0.21
   0 -15   6    0.29    0.18
   0 -15  -6    0.55    0.20
   0 -15   6    0.50    0.20
   0 -15  -7    1.34    0.27
   0 -15  -7    0.98    0.24
   0 -15   7    0.88    0.25
   0 -15  -8    0.67    0.24
   0 -15   8    0.31    0.24
   0 -15  -8    0.52    0.26
   0 -15  -9    0.85    0.28
   0 -15   9    1.61    0.32
   0 -15 -10    0.67    0.29
   0 -16  -1    0.66    0.09
   0 -16  -2    0.18    0.10
   0 -16  -2    0.24    0.11
   0 -16  -2    0.29    0.11
   0 -16  -2    0.12    0.11
   0 -16  -3    1.30    0.17
   0 -16  -3    1.27    0.17
   0 -16   3    1.32    0.14
   0 -16  -3    1.26    0.17
   0 -16   3    1.34    0.15
   0 -16  -4    0.26    0.16
   0 -16  -4    0.27    0.17
   0 -16  -4    0.30    0.15
   0 -16   4    0.39    0.14
   0 -16   4    0.16    0.14
   0 -16   5    0.42    0.17
   0 -16  -5    0.50    0.19
   0 -16  -5    0.48    0.20
   0 -16   5    0.34    0.17
   0 -16  -5    0.40    0.17
   0 -16  -6    0.70    0.21
   0 -16   6    0.30    0.19
   0 -16   6    0.66    0.21
   0 -16  -6    1.04    0.24
   0 -16  -7   -0.03    0.21
   0 -16   7    0.24    0.20
   0 -16  -7    0.26    0.20
   0 -16   8    0.27    0.23
   0 -16  -8    0.50    0.24
   0 -16  -8    0.48    0.27
   0 -16  -9    0.87    0.29
   0 -16   9    0.20    0.27
   0 -16 -10   -0.12    0.25
   0 -17  -2    0.48    0.12
   0 -17  -2    0.53    0.12
   0 -17  -2    0.64    0.12
   0 -17  -3    0.29    0.14
   0 -17   3   -0.01    0.11
   0 -17   3    0.04    0.11
   0 -17  -3    0.00    0.13
   0 -17  -3    0.07    0.14
   0 -17   4    0.12    0.14
   0 -17   4   -0.01    0.13
   0 -17  -4    0.17    0.16
   0 -17  -4   -0.14    0.15
   0 -17  -4    0.05    0.14
   0 -17  -5    1.15    0.21
   0 -17  -5    0.62    0.20
   0 -17   5    1.32    0.22
   0 -17  -5    1.12    0.22
   0 -17   5    0.81    0.19
   0 -17   6    0.69    0.21
   0 -17  -6    0.61    0.20
[truncated: 1,209,568 more chars]
