# Supplementary material for: Crystal structures of 2-acetyl-4-ethynylphenol and 2-acetyl-4-(3-hy­droxy-3-methylbut-1-yn-1-yl)phenol
Source: Acta Crystallogr E Crystallogr Commun. 2016 Sep 5;72(Pt 10):1370–3. doi: 10.1107/S2056989016013451 (PMC5050755; doi:10.1107/S2056989016013451)
Supplement: Supplementary file 2 [file e-72-01370-Isup2.hkl]

data_I                                                                          
_shelx_title ' Rosin_1_0m in P-1'                                               
_shelx_refln_list_code          4                                               
_shelx_F_calc_maximum       54.71                                               
_exptl_crystal_F_000       148.00                                               
_reflns_d_resolution_high  0.7307                                               
                                                                                
loop_                                                                           
 _space_group_symop_operation_xyz                                               
 'x, y, z'                                                                      
 '-x, -y, -z'                                                                   
                                                                                
_cell_length_a     6.9725                                                       
_cell_length_b     7.3174                                                       
_cell_length_c     8.9189                                                       
_cell_angle_alpha  69.241                                                       
_cell_angle_beta   79.975                                                       
_cell_angle_gamma  70.127                                                       
                                                                                
_shelx_F_squared_multiplier     1.000                                           
                                                                                
loop_                                                                           
 _refln_index_h                                                                 
 _refln_index_k                                                                 
 _refln_index_l                                                                 
 _refln_F_squared_calc                                                          
 _refln_F_squared_meas                                                          
 _refln_F_squared_sigma                                                         
 _refln_observed_status                                                         
   1   0   0        975.65        936.61         6.90 o                         
   2   0   0         53.33         59.24         0.54 o                         
   3   0   0        113.07        111.14         0.91 o                         
   4   0   0         11.61         11.48         0.23 o                         
   5   0   0          5.99          6.41         0.20 o                         
   6   0   0        381.42        379.05         3.81 o                         
   7   0   0          3.03          3.08         0.24 o                         
   8   0   0          0.23          0.39         0.18 o                         
  -8   1   0          1.47          1.33         0.27 o                         
  -7   1   0          6.05          6.12         0.27 o                         
  -6   1   0         59.25         61.04         0.87 o                         
  -5   1   0        143.91        134.55         1.52 o                         
  -4   1   0          0.01          0.10         0.06 o                         
  -3   1   0          1.73          0.56         0.06 o                         
  -2   1   0         13.05          8.97         0.27 o                         
  -1   1   0        116.55        120.89         0.94 o                         
   1   1   0        439.95        428.20         3.56 o                         
   2   1   0         35.48         29.29         0.29 o                         
   3   1   0         25.21         31.85         0.42 o                         
   4   1   0          2.39          4.94         0.16 o                         
   5   1   0        376.06        360.06         2.77 o                         
   6   1   0        254.87        251.73         2.66 o                         
   7   1   0          3.71          3.46         0.24 o                         
   8   1   0          0.58          0.75         0.21 o                         
   9   1   0          0.52          0.94         0.25 o                         
  -8   2   0          0.65          0.93         0.24 o                         
  -7   2   0         11.39         12.47         0.51 o                         
  -6   2   0        135.63        136.20         1.79 o                         
  -5   2   0          2.52          3.05         0.15 o                         
  -4   2   0          5.80          5.56         0.22 o                         
  -3   2   0         30.31         25.83         0.31 o                         
  -2   2   0         12.79         13.80         0.19 o                         
  -1   2   0        105.83        129.43         0.97 o                         
   1   2   0        668.10        678.02        12.47 o                         
   2   2   0          0.06          0.02         0.02 o                         
   3   2   0         43.70         41.84         0.38 o                         
   4   2   0          5.65          6.32         0.14 o                         
   5   2   0         11.87         10.71         0.21 o                         
   6   2   0        617.66        606.14         5.38 o                         
   7   2   0          3.24          3.00         0.23 o                         
   8   2   0          0.01         -0.22         0.15 o                         
   9   2   0          1.21          0.76         0.25 o                         
  -7   3   0          9.99         10.91         0.36 o                         
  -6   3   0          0.85          0.94         0.15 o                         
  -5   3   0         13.78         13.05         0.33 o                         
  -4   3   0          0.18          0.46         0.09 o                         
  -3   3   0          6.68          4.76         0.13 o                         
  -2   3   0          8.17          9.24         0.14 o                         
  -1   3   0          4.81          4.89         0.12 o                         
   0   3   0         18.70         21.12         0.24 o                         
   1   3   0        286.47        283.66         5.43 o                         
   2   3   0          1.93          0.93         0.15 o                         
   3   3   0         57.93         62.29         0.51 o                         
   4   3   0         21.23         22.46         0.25 o                         
   5   3   0        355.44        340.82         2.59 o                         
   6   3   0        382.37        380.53         3.18 o                         
   7   3   0          1.83          1.61         0.17 o                         
   8   3   0          2.62          3.04         0.22 o                         
   9   3   0          0.42          0.41         0.18 o                         
  -6   4   0         37.52         39.63         0.77 o                         
  -5   4   0          1.21          1.49         0.14 o                         
  -4   4   0          0.03          0.16         0.08 o                         
  -3   4   0          0.20          0.29         0.10 o                         
  -2   4   0          0.40          0.36         0.08 o                         
  -1   4   0          4.45          7.87         0.17 o                         
   0   4   0       1329.76       1428.16        12.24 o                         
   1   4   0         44.87         56.28         0.70 o                         
   2   4   0          3.78          2.88         0.27 o                         
   3   4   0          0.11          0.35         0.09 o                         
   4   4   0          0.09          0.01         0.04 o                         
   5   4   0         14.30         13.77         0.22 o                         
   6   4   0        512.01        514.83         4.20 o                         
   7   4   0         17.88         17.30         0.35 o                         
   8   4   0          0.03          0.05         0.12 o                         
   9   4   0          8.96          8.45         0.39 o                         
  -6   5   0          1.86          1.71         0.17 o                         
  -5   5   0          0.79          0.91         0.11 o                         
  -4   5   0          0.26         -0.06         0.15 o                         
  -3   5   0          1.58          1.86         0.19 o                         
  -2   5   0         11.41         12.65         0.51 o                         
  -1   5   0          5.90          6.40         0.20 o                         
   0   5   0         20.94         21.63         0.33 o                         
   1   5   0         33.96         33.94         0.33 o                         
   2   5   0          0.58          0.90         0.24 o                         
   3   5   0         10.74         10.55         0.54 o                         
   4   5   0         21.52         20.35         0.23 o                         
   5   5   0        128.78        127.08         1.24 o                         
   6   5   0        255.63        264.17         2.46 o                         
   7   5   0          0.66          0.47         0.11 o                         
   8   5   0          1.69          1.54         0.14 o                         
   9   5   0          0.00         -0.20         0.14 o                         
  -5   6   0          0.54          0.53         0.60 o                         
  -4   6   0          0.54          0.20         0.21 o                         
  -3   6   0         10.32          9.65         0.38 o                         
  -2   6   0          6.87          6.79         0.30 o                         
  -1   6   0          0.01          0.06         0.10 o                         
   0   6   0        133.38        136.71         1.49 o                         
   1   6   0          0.32          0.91         0.14 o                         
   2   6   0          0.78          0.72         0.10 o                         
   3   6   0          0.53          0.30         0.21 o                         
   4   6   0          0.82          0.77         0.11 o                         
   5   6   0          5.43          6.00         0.15 o                         
   6   6   0        214.90        217.14         2.05 o                         
   7   6   0         17.28         16.26         0.43 o                         
   8   6   0          0.37          0.33         0.13 o                         
  -3   7   0          0.19          0.04         0.21 o                         
  -2   7   0         14.60         13.68         0.50 o                         
  -1   7   0          8.87          9.55         0.33 o                         
   0   7   0         16.01         14.90         0.35 o                         
   1   7   0          0.87          0.92         0.10 o                         
   2   7   0          1.07          1.07         0.09 o                         
   3   7   0          0.37          0.33         0.24 o                         
   4   7   0         10.12         10.07         0.63 o                         
   5   7   0         24.04         22.44         0.37 o                         
   6   7   0         94.19         96.25         1.00 o                         
   7   7   0          0.00          0.11         0.10 o                         
   8   7   0          0.60          0.41         0.14 o                         
  -2   8   0          8.93          9.29         0.40 o                         
  -1   8   0          0.22          0.14         0.15 o                         
   0   8   0          8.68          8.14         0.27 o                         
   1   8   0          2.62          2.79         0.15 o                         
   2   8   0          0.14          0.16         0.09 o                         
   3   8   0          3.91          2.85         0.45 o                         
   4   8   0          5.89          5.19         0.54 o                         
   5   8   0          1.23          0.84         0.33 o                         
   6   8   0         42.19         42.20         0.60 o                         
   7   8   0          5.08          4.66         0.25 o                         
   1   9   0          0.47          0.17         0.14 o                         
   2   9   0          0.41          0.23         0.11 o                         
   3   9   0          0.17          0.18         0.09 o                         
   4   9   0          3.77          3.63         0.54 o                         
   5   9   0          2.00          0.93         0.39 o                         
  -3  -9   1          5.20          5.24         0.20 o                         
  -2  -9   1          0.18          0.23         0.11 o                         
  -6  -8   1          6.77          6.85         0.23 o                         
  -5  -8   1          2.75          2.83         0.18 o                         
  -4  -8   1         31.77         32.97         1.06 o                         
  -3  -8   1         38.56         35.01         0.78 o                         
  -2  -8   1          4.28          3.75         0.17 o                         
  -1  -8   1          3.38          3.33         0.17 o                         
   0  -8   1          3.19          2.26         0.20 o                         
   1  -8   1          0.83          0.67         0.17 o                         
  -7  -7   1          8.52          8.55         0.25 o                         
  -6  -7   1          5.63          6.25         0.23 o                         
  -5  -7   1          4.79          5.07         0.17 o                         
  -4  -7   1          3.05          3.16         0.14 o                         
  -3  -7   1         21.72         22.31         0.85 o                         
  -2  -7   1          0.52          0.50         0.10 o                         
  -1  -7   1          0.01         -0.04         0.07 o                         
   0  -7   1          3.46          3.47         0.17 o                         
   1  -7   1          1.27          1.51         0.26 o                         
   2  -7   1         36.69         35.63         1.06 o                         
   3  -7   1          1.46          1.23         0.22 o                         
  -8  -6   1          0.59          0.33         0.13 o                         
  -7  -6   1          0.23          0.39         0.12 o                         
  -6  -6   1          2.50          2.42         0.13 o                         
  -5  -6   1          3.60          3.70         0.14 o                         
  -4  -6   1         41.83         44.90         0.49 o                         
  -3  -6   1         71.57         70.34         0.89 o                         
  -2  -6   1          4.62          5.10         0.15 o                         
  -1  -6   1         24.65         25.45         0.41 o                         
   0  -6   1         30.13         29.68         0.45 o                         
   1  -6   1          0.17         -0.04         0.09 o                         
   2  -6   1         53.94         52.27         0.89 o                         
   3  -6   1         32.36         32.85         1.29 o                         
   4  -6   1          1.25          1.16         0.33 o                         
  -8  -5   1          2.15          1.96         0.15 o                         
  -7  -5   1         14.83         14.85         0.30 o                         
  -6  -5   1          2.24          2.29         0.14 o                         
  -5  -5   1         38.31         39.57         0.49 o                         
  -4  -5   1         13.06         14.44         0.20 o                         
  -3  -5   1         53.77         57.07         0.74 o                         
  -2  -5   1          4.14          3.67         0.16 o                         
  -1  -5   1          0.28          0.07         0.05 o                         
   0  -5   1         13.25         14.56         0.28 o                         
   1  -5   1          3.57          3.55         0.16 o                         
   2  -5   1        128.83        125.72         1.47 o                         
   3  -5   1          0.49          0.39         0.15 o                         
   4  -5   1          4.60          4.74         0.30 o                         
   5  -5   1          0.27          0.12         0.22 o                         
  -9  -4   1         23.16         22.61         0.63 o                         
  -8  -4   1          1.62          1.88         0.19 o                         
  -7  -4   1          1.40          1.55         0.18 o                         
  -6  -4   1         10.44         11.05         0.23 o                         
  -5  -4   1          0.33          0.38         0.07 o                         
  -4  -4   1         19.92         24.10         0.29 o                         
  -3  -4   1         73.56         79.29         0.68 o                         
  -2  -4   1          0.77          1.12         0.09 o                         
  -1  -4   1         96.11         97.11         0.89 o                         
   0  -4   1         81.00         84.84         0.82 o                         
   1  -4   1          0.13         -0.04         0.05 o                         
   2  -4   1        100.88        103.63         1.07 o                         
   3  -4   1        107.60        106.23         1.44 o                         
   4  -4   1          4.81          4.87         0.25 o                         
   5  -4   1          1.23          1.52         0.25 o                         
   6  -4   1          0.38          0.34         0.17 o                         
  -9  -3   1          1.72          1.67         0.24 o                         
  -8  -3   1          4.76          4.42         0.25 o                         
  -7  -3   1         18.58         18.33         0.60 o                         
  -6  -3   1          7.95          7.81         0.29 o                         
  -5  -3   1        234.16        230.15         1.97 o                         
  -4  -3   1         30.36         30.33         0.34 o                         
  -3  -3   1         41.07         45.05         0.48 o                         
  -2  -3   1         30.74         30.13         0.37 o                         
  -1  -3   1          9.74         14.92         0.19 o                         
   0  -3   1         31.98         35.18         0.38 o                         
   1  -3   1         20.24         19.99         0.24 o                         
   2  -3   1        354.08        367.26         2.67 o                         
   3  -3   1          9.13          8.49         0.18 o                         
   4  -3   1          7.22          7.01         0.30 o                         
   5  -3   1          7.19          6.65         0.24 o                         
   6  -3   1         26.79         27.20         0.54 o                         
   7  -3   1          1.31          1.50         0.21 o                         
  -9  -2   1         28.05         26.61         0.85 o                         
  -8  -2   1          3.52          4.44         0.54 o                         
  -7  -2   1          6.75          6.93         0.31 o                         
  -6  -2   1         92.02         94.71         1.15 o                         
  -5  -2   1         32.75         29.83         0.38 o                         
  -4  -2   1          0.88          1.57         0.08 o                         
  -3  -2   1         37.97         46.15         0.44 o                         
  -2  -2   1         14.78         16.64         0.18 o                         
  -1  -2   1        149.26        146.66         1.43 o                         
   0  -2   1         50.61         49.36         0.61 o                         
   1  -2   1         26.52         28.87         0.24 o                         
   2  -2   1        118.47        127.49         1.00 o                         
   3  -2   1        200.96        207.85         2.02 o                         
   4  -2   1          3.34          3.78         0.16 o                         
   5  -2   1          7.33          7.14         0.22 o                         
   6  -2   1          1.29          1.27         0.16 o                         
   7  -2   1          0.00         -0.13         0.12 o                         
   8  -2   1          0.00          0.08         0.18 o                         
  -9  -1   1          2.23          2.61         0.26 o                         
  -8  -1   1          3.20          3.72         0.34 o                         
  -7  -1   1         16.29         16.67         0.47 o                         
  -6  -1   1         71.62         69.09         0.92 o                         
  -5  -1   1        660.50        634.13         4.74 o                         
  -4  -1   1         14.70         16.30         0.23 o                         
  -3  -1   1          1.55          1.30         0.06 o                         
  -2  -1   1        219.25        230.09         1.62 o                         
  -1  -1   1        359.39        360.73         2.49 o                         
   0  -1   1         18.14         22.28         0.23 o                         
   1  -1   1        224.71        230.76         1.59 o                         
   2  -1   1        626.32        633.87         5.98 o                         
   3  -1   1         97.75         86.75         0.81 o                         
   4  -1   1          8.41          7.76         0.22 o                         
   5  -1   1         10.51          9.48         0.27 o                         
   6  -1   1         62.12         61.46         0.88 o                         
   7  -1   1          0.03          0.34         0.16 o                         
   8  -1   1        129.59        140.19         1.97 o                         
  -8   0   1          3.52          3.74         0.24 o                         
  -7   0   1          5.79          5.02         0.29 o                         
  -6   0   1        169.23        165.27         2.18 o                         
  -5   0   1        100.56         95.34         1.02 o                         
  -4   0   1          3.79          3.18         0.10 o                         
  -3   0   1         24.90         29.23         0.34 o                         
  -2   0   1         37.88         45.17         0.40 o                         
  -1   0   1          0.65          0.19         0.03 o                         
   0   0   1        775.94        693.30         4.73 o                         
   1   0   1        553.32        576.24         7.38 o                         
   2   0   1          1.14          2.69         0.08 o                         
   3   0   1        164.11        172.64         1.46 o                         
   4   0   1          1.15          0.14         0.05 o                         
   5   0   1         21.10         19.91         0.62 o                         
   6   0   1          9.02          9.13         0.28 o                         
   7   0   1          0.00          0.10         0.13 o                         
   8   0   1          0.56          0.90         0.20 o                         
  -8   1   1          0.73          0.89         0.20 o                         
  -7   1   1          9.76          9.62         0.35 o                         
  -6   1   1        123.18        119.39         1.25 o                         
  -5   1   1        771.56        738.98         6.26 o                         
  -4   1   1          0.03          0.05         0.06 o                         
  -3   1   1         18.11         19.44         0.24 o                         
  -2   1   1        299.72        306.33         2.25 o                         
  -1   1   1        510.62        516.09         3.16 o                         
   0   1   1          2.07          2.81         0.05 o                         
   1   1   1        589.99        569.40         4.60 o                         
   2   1   1        522.33        506.06         3.71 o                         
   3   1   1        220.75        220.54         1.68 o                         
   4   1   1          7.90          8.76         0.17 o                         
   5   1   1          0.36          0.38         0.08 o                         
   6   1   1         32.98         32.58         0.55 o                         
   7   1   1          0.34          0.17         0.14 o                         
   8   1   1        127.08        137.75         1.94 o                         
   9   1   1          1.59          2.34         0.34 o                         
  -8   2   1          0.81          0.55         0.30 o                         
  -7   2   1          0.42          0.41         0.15 o                         
  -6   2   1        117.88        115.27         1.24 o                         
  -5   2   1        122.19        123.71         1.26 o                         
  -4   2   1          1.76          1.87         0.10 o                         
  -3   2   1         20.63         20.48         0.25 o                         
  -2   2   1          4.93          4.98         0.12 o                         
  -1   2   1          6.35          7.09         0.12 o                         
   0   2   1       2993.21       2862.65        49.95 o                         
   1   2   1       2234.16       2181.33        25.73 o                         
   2   2   1         57.63         51.84         0.45 o                         
   3   2   1          2.78          2.49         0.09 o                         
   4   2   1         33.49         26.81         0.41 o                         
   5   2   1         26.02         26.35         0.35 o                         
   6   2   1         51.82         53.32         0.74 o                         
   7   2   1          4.55          4.84         0.22 o                         
   8   2   1          3.94          4.72         0.36 o                         
   9   2   1         21.59         24.57         1.51 o                         
  -7   3   1          4.50          4.69         0.27 o                         
  -6   3   1         78.43         76.14         1.04 o                         
  -5   3   1        476.52        464.91         4.54 o                         
  -4   3   1         12.78         12.23         0.27 o                         
  -3   3   1          6.13          6.37         0.15 o                         
  -2   3   1         84.15         81.16         0.69 o                         
  -1   3   1        179.41        191.80         1.74 o                         
   0   3   1          1.97          3.05         0.09 o                         
   1   3   1        568.99        587.28         6.35 o                         
   2   3   1        128.76        124.41         1.41 o                         
   3   3   1         45.94         43.24         0.37 o                         
   4   3   1          7.97          8.76         0.23 o                         
   5   3   1         26.78         25.63         0.31 o                         
   6   3   1          1.80          1.58         0.12 o                         
   7   3   1          0.00          0.16         0.12 o                         
   8   3   1         66.46         69.20         1.17 o                         
   9   3   1          0.11          0.00         0.20 o                         
  -6   4   1         42.43         43.03         0.71 o                         
  -5   4   1         79.48         82.98         1.12 o                         
  -4   4   1          0.00          0.03         0.08 o                         
  -3   4   1         18.37         16.89         0.29 o                         
  -2   4   1          0.21          0.08         0.07 o                         
  -1   4   1          0.91          1.44         0.09 o                         
   0   4   1       1439.34       1532.95        13.97 o                         
   1   4   1       1467.09       1555.63        13.03 o                         
   2   4   1          5.56          2.61         0.24 o                         
   3   4   1          4.04          3.76         0.10 o                         
   4   4   1         50.36         44.94         0.44 o                         
   5   4   1          4.55          4.58         0.13 o                         
   6   4   1        135.87        136.68         1.26 o                         
   7   4   1         35.90         36.43         0.54 o                         
   8   4   1          7.08          7.29         0.29 o                         
   9   4   1         11.99         13.76         0.50 o                         
  -6   5   1         22.97         23.48         0.55 o                         
  -5   5   1        165.94        166.69         2.65 o                         
  -4   5   1         21.35         20.50         0.37 o                         
  -3   5   1          0.06          0.00         0.12 o                         
  -2   5   1         15.17         15.26         0.34 o                         
  -1   5   1         28.98         32.86         0.49 o                         
   0   5   1          2.24          2.07         0.13 o                         
   1   5   1        221.19        231.50         2.26 o                         
   2   5   1          2.65          1.77         0.24 o                         
   3   5   1          0.03         -0.18         0.12 o                         
   4   5   1         15.80         15.93         0.19 o                         
   5   5   1         58.75         59.53         0.66 o                         
   6   5   1         60.48         58.20         0.69 o                         
   7   5   1          2.62          3.11         0.15 o                         
   8   5   1         16.90         17.06         0.36 o                         
   9   5   1          1.99          2.20         0.21 o                         
  -5   6   1         37.78         37.27         1.06 o                         
  -4   6   1          0.16          0.22         0.20 o                         
  -3   6   1          4.14          4.55         0.28 o                         
  -2   6   1          0.91          0.69         0.15 o                         
  -1   6   1          0.00          0.00         0.09 o                         
   0   6   1        468.56        484.12         4.81 o                         
   1   6   1        586.45        599.14         5.20 o                         
   2   6   1          0.46          0.88         0.11 o                         
   3   6   1          0.49          0.30         0.21 o                         
   4   6   1         12.28         11.63         0.29 o                         
   5   6   1          0.24          0.19         0.06 o                         
   6   6   1        185.88        184.77         1.77 o                         
   7   6   1         80.02         79.83         0.92 o                         
   8   6   1          4.63          5.21         0.25 o                         
  -4   7   1          9.09          7.98         0.96 o                         
  -3   7   1          1.04          1.28         0.26 o                         
  -2   7   1          2.99          3.44         0.29 o                         
  -1   7   1          1.70          1.71         0.18 o                         
   0   7   1          2.27          1.69         0.14 o                         
   1   7   1         53.10         51.75         0.64 o                         
   2   7   1          1.40          1.52         0.08 o                         
   3   7   1          0.55          0.48         0.24 o                         
   4   7   1         11.46         12.92         0.69 o                         
   5   7   1         35.31         34.67         0.47 o                         
   6   7   1         80.72         79.59         0.85 o                         
   7   7   1          8.79          8.73         0.24 o                         
   8   7   1          2.27          2.20         0.18 o                         
  -2   8   1          0.01         -0.07         0.15 o                         
  -1   8   1          0.51          0.36         0.16 o                         
   0   8   1        117.85        114.01         1.36 o                         
   1   8   1        199.60        184.58         1.97 o                         
   2   8   1          3.59          3.46         0.16 o                         
   3   8   1          0.00         -0.27         0.18 o                         
   4   8   1          1.99          1.68         0.36 o                         
   5   8   1          1.07          1.80         0.36 o                         
   6   8   1        132.00        131.53         2.50 o                         
   7   8   1         82.69         80.15         1.05 o                         
   0   9   1          0.31          0.53         0.16 o                         
   1   9   1          7.71          8.07         0.31 o                         
   2   9   1          2.53          2.16         0.18 o                         
   3   9   1          0.01          0.10         0.10 o                         
   4   9   1          6.20          5.58         0.60 o                         
   5   9   1          9.47          8.15         0.69 o                         
  -5  -8   2          1.19          0.93         0.16 o                         
  -4  -8   2          0.41          0.36         0.11 o                         
  -3  -8   2         10.24         10.82         0.45 o                         
  -2  -8   2          0.31          0.39         0.12 o                         
  -1  -8   2          7.44          6.77         0.24 o                         
   0  -8   2         41.11         41.32         0.76 o                         
  -7  -7   2          1.39          1.28         0.15 o                         
  -6  -7   2          0.25          0.28         0.11 o                         
  -5  -7   2          0.41          0.43         0.12 o                         
  -4  -7   2          0.05          0.05         0.09 o                         
  -3  -7   2          7.14          6.22         0.27 o                         
  -2  -7   2          1.45          1.28         0.11 o                         
  -1  -7   2          0.06          0.03         0.09 o                         
   0  -7   2          4.71          4.90         0.21 o                         
   1  -7   2          2.22          2.40         0.23 o                         
   2  -7   2          1.30          0.83         0.19 o                         
   3  -7   2          0.12         -0.16         0.17 o                         
  -7  -6   2         11.93         11.69         0.33 o                         
  -6  -6   2          0.73          0.96         0.11 o                         
  -5  -6   2         16.57         16.18         0.28 o                         
  -4  -6   2         10.09         11.41         0.21 o                         
  -3  -6   2         85.89         89.91         1.00 o                         
  -2  -6   2          0.52          0.46         0.08 o                         
  -1  -6   2          1.68          2.00         0.26 o                         
   0  -6   2         65.41         66.19         1.06 o                         
   1  -6   2          1.20          0.80         0.13 o                         
   2  -6   2          0.58          0.19         0.14 o                         
   3  -6   2          2.88          2.52         0.40 o                         
   4  -6   2          2.20          2.40         0.40 o                         
  -8  -5   2         23.85         27.11         0.46 o                         
  -7  -5   2          1.41          1.43         0.16 o                         
  -6  -5   2         19.01         18.31         0.39 o                         
  -5  -5   2          1.00          1.56         0.12 o                         
  -4  -5   2          0.32          0.29         0.08 o                         
  -3  -5   2         44.30         43.02         0.48 o                         
  -2  -5   2         14.45         14.99         0.29 o                         
  -1  -5   2          9.60          9.66         0.21 o                         
   0  -5   2          9.01          8.70         0.22 o                         
   1  -5   2          8.65          9.24         0.31 o                         
   2  -5   2          0.85          0.92         0.16 o                         
   3  -5   2          2.69          2.39         0.22 o                         
   4  -5   2          0.94          0.67         0.23 o                         
   5  -5   2         12.70         11.90         0.84 o                         
  -8  -4   2          0.88          0.99         0.17 o                         
  -7  -4   2         22.52         22.48         0.42 o                         
  -6  -4   2          0.33          0.47         0.09 o                         
  -5  -4   2         61.16         60.30         0.62 o                         
  -4  -4   2         31.15         35.77         0.44 o                         
  -3  -4   2        342.48        361.70         2.90 o                         
  -2  -4   2          3.39          5.05         0.11 o                         
  -1  -4   2          3.64          4.35         0.12 o                         
   0  -4   2         53.70         50.64         0.61 o                         
   1  -4   2         32.66         34.46         0.64 o                         
   2  -4   2         18.70         20.69         0.40 o                         
   3  -4   2         51.63         54.14         1.27 o                         
   4  -4   2          1.02          0.69         0.10 o                         
   5  -4   2          0.02         -0.13         0.17 o                         
   6  -4   2         11.73         11.92         0.40 o                         
  -8  -3   2         22.54         27.11         0.59 o                         
  -7  -3   2          2.13          1.52         0.17 o                         
  -6  -3   2         76.36         70.12         0.83 o                         
  -5  -3   2          6.08          5.14         0.16 o                         
  -4  -3   2          5.67          6.52         0.15 o                         
  -3  -3   2        163.59        174.21         1.58 o                         
  -2  -3   2        110.89        120.32         1.01 o                         
  -1  -3   2         99.80         95.41         0.89 o                         
   0  -3   2         15.13         14.97         0.24 o                         
   1  -3   2         31.07         32.10         0.35 o                         
   2  -3   2         44.20         42.79         0.40 o                         
   3  -3   2         23.47         24.69         0.34 o                         
   4  -3   2          0.38          0.11         0.09 o                         
   5  -3   2          5.01          4.62         0.21 o                         
   6  -3   2         29.40         31.05         0.58 o                         
   7  -3   2          2.06          2.19         0.21 o                         
  -8  -2   2          0.01         -0.10         0.15 o                         
  -7  -2   2         20.25         19.45         0.45 o                         
  -6  -2   2          0.08         -0.09         0.10 o                         
  -5  -2   2         75.75         73.98         0.70 o                         
  -4  -2   2         36.60         40.30         0.42 o                         
  -3  -2   2        647.35        698.52         5.11 o                         
  -2  -2   2          6.29          9.90         0.14 o                         
  -1  -2   2        115.69        117.34         1.06 o                         
   0  -2   2          0.60          1.59         0.06 o                         
   1  -2   2        261.88        283.21         1.90 o                         
   2  -2   2        135.72        152.06         1.31 o                         
   3  -2   2        344.70        369.98         3.04 o                         
   4  -2   2          2.84          4.06         0.17 o                         
   5  -2   2          0.52          0.67         0.12 o                         
   6  -2   2         17.71         16.93         0.67 o                         
   7  -2   2          0.50          0.50         0.15 o                         
  -8  -1   2         11.62         13.30         0.45 o                         
  -7  -1   2          2.35          1.73         0.19 o                         
  -6  -1   2        104.24         97.69         1.27 o                         
  -5  -1   2          0.00         -0.06         0.07 o                         
  -4  -1   2          8.96         10.71         0.19 o                         
  -3  -1   2        184.74        223.41         1.52 o                         
  -2  -1   2        359.78        396.15         2.75 o                         
  -1  -1   2        228.12        240.36         1.95 o                         
   0  -1   2         35.53         35.29         0.30 o                         
   1  -1   2        163.29        167.19         1.22 o                         
   2  -1   2        280.15        275.88         2.10 o                         
   3  -1   2         86.09         88.74         0.78 o                         
   4  -1   2          3.54          3.56         0.21 o                         
   5  -1   2          1.07          1.54         0.14 o                         
   6  -1   2         12.73         12.85         0.45 o                         
   7  -1   2          6.70          6.77         0.32 o                         
   8  -1   2         18.34         19.40         0.74 o                         
  -8   0   2          3.74          4.25         0.29 o                         
  -7   0   2          6.80          6.62         0.27 o                         
  -6   0   2         11.70         11.37         0.31 o                         
  -5   0   2         36.34         34.55         0.44 o                         
  -4   0   2         11.52         12.28         0.21 o                         
  -3   0   2        478.31        528.28         3.88 o                         
  -2   0   2          0.62          2.37         0.06 o                         
  -1   0   2        357.67        331.82         2.15 o                         
   0   0   2        401.99        387.21         2.62 o                         
   1   0   2       1177.28       1176.22         8.45 o                         
   2   0   2        592.68        653.63         4.85 o                         
   3   0   2       1209.85       1296.93        10.14 o                         
   4   0   2         31.94         41.03         0.51 o                         
   5   0   2          3.46          2.89         0.19 o                         
   6   0   2         14.90         13.37         0.34 o                         
   7   0   2          3.98          4.92         0.33 o                         
   8   0   2          6.02          6.68         0.38 o                         
  -8   1   2          4.06          5.06         0.28 o                         
  -7   1   2          1.95          1.72         0.18 o                         
  -6   1   2         52.37         51.10         0.72 o                         
  -5   1   2         35.37         34.81         0.50 o                         
  -4   1   2          0.07          0.15         0.06 o                         
  -3   1   2         46.39         58.70         0.54 o                         
  -2   1   2        174.43        190.81         1.18 o                         
  -1   1   2        122.47        128.93         0.89 o                         
   0   1   2        194.53        186.73         1.31 o                         
   1   1   2        412.30        417.77         2.83 o                         
   2   1   2        422.81        413.18         3.71 o                         
   3   1   2        102.29        107.30         0.95 o                         
   4   1   2         14.37         15.09         0.22 o                         
   5   1   2         25.01         23.96         0.35 o                         
   6   1   2          0.30          0.09         0.09 o                         
   7   1   2         28.26         25.49         0.59 o                         
   8   1   2         72.29         79.77         2.14 o                         
   9   1   2         32.48         37.73         1.05 o                         
  -8   2   2          9.99         10.46         0.45 o                         
  -7   2   2          0.80          0.85         0.22 o                         
  -6   2   2         38.47         38.29         0.58 o                         
  -5   2   2          2.20          2.47         0.15 o                         
  -4   2   2          0.01          0.00         0.06 o                         
  -3   2   2        111.92        126.45         1.05 o                         
  -2   2   2          0.04          0.22         0.04 o                         
  -1   2   2        172.87        160.79         1.32 o                         
   0   2   2        205.25        205.16         1.63 o                         
   1   2   2        954.49        946.53         7.45 o                         
   2   2   2        387.18        423.58         3.33 o                         
   3   2   2       1276.33       1347.24        11.60 o                         
   4   2   2         69.34         88.64         0.82 o                         
   5   2   2         13.87         13.41         0.24 o                         
   6   2   2          4.24          4.28         0.19 o                         
   7   2   2         12.02         11.18         0.33 o                         
   8   2   2          5.48          5.37         0.37 o                         
   9   2   2          8.81          9.28         0.52 o                         
  -7   3   2          0.76          0.77         0.18 o                         
  -6   3   2          5.86          6.21         0.29 o                         
  -5   3   2        128.12        128.03         1.64 o                         
  -4   3   2         14.91         15.21         0.28 o                         
  -3   3   2          0.04          0.14         0.06 o                         
  -2   3   2         11.09         12.41         0.19 o                         
  -1   3   2         26.80         23.15         0.46 o                         
   0   3   2        159.79        163.72         1.63 o                         
   1   3   2        268.44        270.20         2.14 o                         
   2   3   2        245.78        237.47         1.76 o                         
   3   3   2         22.21         27.44         0.29 o                         
   4   3   2         41.01         40.62         0.43 o                         
   5   3   2         37.39         35.34         0.46 o                         
   6   3   2         13.81         12.90         0.28 o                         
   7   3   2         62.48         59.88         1.00 o                         
   8   3   2        109.60        121.55         2.12 o                         
   9   3   2         57.99         67.02         1.45 o                         
  -6   4   2         35.42         37.34         0.66 o                         
  -5   4   2          3.17          2.79         0.19 o                         
  -4   4   2          0.01          0.12         0.08 o                         
  -3   4   2         17.95         18.77         0.32 o                         
  -2   4   2          0.00          0.14         0.05 o                         
  -1   4   2         24.81         23.29         0.32 o                         
   0   4   2          0.13          0.14         0.09 o                         
   1   4   2         39.28         35.82         0.45 o                         
   2   4   2         74.76         82.75         0.70 o                         
   3   4   2        283.92        297.14         2.37 o                         
   4   4   2         18.13         22.89         0.23 o                         
   5   4   2         24.84         23.03         0.31 o                         
   6   4   2          0.00          0.03         0.08 o                         
   7   4   2          9.57          8.62         0.25 o                         
   8   4   2          2.45          2.79         0.21 o                         
   9   4   2         16.83         18.94         0.58 o                         
  -6   5   2          0.08          0.29         0.15 o                         
  -5   5   2        161.81        163.41         2.09 o                         
  -4   5   2         46.30         45.87         0.74 o                         
  -3   5   2          3.24          3.69         0.24 o                         
  -2   5   2          1.70          1.33         0.20 o                         
  -1   5   2          0.74          0.37         0.09 o                         
   0   5   2         62.42         61.99         0.66 o                         
   1   5   2        164.97        171.52         1.71 o                         
   2   5   2         37.09         35.87         0.41 o                         
   3   5   2         11.89         16.41         0.20 o                         
   4   5   2         25.43         23.56         0.28 o                         
   5   5   2          6.32          6.70         0.17 o                         
   6   5   2          5.98          5.71         0.14 o                         
   7   5   2         66.67         65.04         0.78 o                         
   8   5   2         77.96         84.46         1.01 o                         
   9   5   2         50.43         56.29         0.93 o                         
  -5   6   2          7.76          7.59         0.51 o                         
  -4   6   2          0.43          0.28         0.22 o                         
  -3   6   2          6.36          5.84         0.30 o                         
  -2   6   2          1.87          1.47         0.17 o                         
  -1   6   2          0.03          0.18         0.10 o                         
   0   6   2         47.84         46.88         0.64 o                         
   1   6   2         33.97         38.98         0.57 o                         
   2   6   2         22.32         25.87         0.36 o                         
   3   6   2         25.43         27.25         0.39 o                         
   4   6   2          0.49          0.70         0.05 o                         
   5   6   2          9.06          7.88         0.18 o                         
   6   6   2          0.28          0.50         0.18 o                         
   7   6   2          0.26          0.19         0.10 o                         
   8   6   2          0.48          0.62         0.14 o                         
   9   6   2         12.50         13.59         0.27 o                         
  -4   7   2         52.89         52.97         1.28 o                         
  -3   7   2          0.14          0.51         0.19 o                         
  -2   7   2          3.11          2.87         0.23 o                         
  -1   7   2          0.01         -0.17         0.11 o                         
   0   7   2         13.34         13.61         0.31 o                         
   1   7   2         98.06         96.79         1.09 o                         
   2   7   2          0.01         -0.06         0.07 o                         
   3   7   2          8.68          9.13         0.16 o                         
   4   7   2          3.47          3.12         0.25 o                         
   5   7   2          0.29          0.33         0.06 o                         
   6   7   2          0.89          0.88         0.10 o                         
   7   7   2         30.88         31.16         0.47 o                         
   8   7   2         28.93         31.01         0.58 o                         
  -2   8   2          2.40          2.29         0.24 o                         
  -1   8   2          0.21          0.11         0.15 o                         
   0   8   2         55.03         52.00         0.74 o                         
   1   8   2         91.88         88.93         1.05 o                         
   2   8   2         18.98         18.10         0.47 o                         
   3   8   2          0.83          1.02         0.11 o                         
   4   8   2          0.00         -0.18         0.21 o                         
   5   8   2          0.97          0.69         0.07 o                         
   6   8   2          8.08          7.08         0.29 o                         
   7   8   2          8.82          8.96         0.27 o                         
   0   9   2          1.10          1.75         0.19 o                         
   1   9   2         50.95         47.06         0.68 o                         
   2   9   2          5.28          4.65         0.21 o                         
   3   9   2          3.70          3.41         0.16 o                         
   4   9   2          0.00         -0.09         0.27 o                         
   5   9   2          2.59          2.91         0.45 o                         
   6   9   2          8.27          8.54         0.22 o                         
  -4  -8   3          6.37          6.48         0.27 o                         
  -3  -8   3          1.30          1.53         0.16 o                         
  -2  -8   3          2.96          2.88         0.23 o                         
  -1  -8   3          4.37          3.55         0.23 o                         
  -6  -7   3         19.47         19.67         0.64 o                         
  -5  -7   3         43.88         46.12         0.80 o                         
  -4  -7   3          3.23          3.69         0.21 o                         
  -3  -7   3          1.06          1.04         0.11 o                         
  -2  -7   3          0.02          0.07         0.11 o                         
  -1  -7   3          3.08          3.02         0.17 o                         
   0  -7   3          0.00          0.07         0.13 o                         
   1  -7   3          3.50          3.54         0.30 o                         
   2  -7   3          1.35          1.73         0.24 o                         
  -7  -6   3          1.09          1.10         0.15 o                         
  -6  -6   3         18.83         17.89         0.46 o                         
  -5  -6   3         30.70         32.21         0.69 o                         
  -4  -6   3         19.33         21.25         0.46 o                         
  -3  -6   3          0.80          0.87         0.10 o                         
  -2  -6   3          7.92          8.07         0.22 o                         
  -1  -6   3          9.03          8.69         0.27 o                         
   0  -6   3         78.57         76.23         1.03 o                         
   1  -6   3         36.95         37.03         0.90 o                         
   2  -6   3         22.61         22.89         0.70 o                         
   3  -6   3          0.40          0.08         0.18 o                         
  -7  -5   3          0.11         -0.12         0.11 o                         
  -6  -5   3         30.91         27.70         0.51 o                         
  -5  -5   3         69.81         67.56         0.83 o                         
  -4  -5   3          7.44          8.91         0.24 o                         
  -3  -5   3          0.75          0.57         0.09 o                         
  -2  -5   3          0.13          0.10         0.07 o                         
  -1  -5   3          4.73          4.93         0.24 o                         
   0  -5   3          2.56          2.84         0.15 o                         
   1  -5   3          9.90         10.39         0.28 o                         
   2  -5   3          0.04          0.22         0.13 o                         
   3  -5   3         11.47         10.74         0.42 o                         
   4  -5   3          0.71          0.76         0.23 o                         
   5  -5   3          4.29          4.70         0.66 o                         
  -8  -4   3          6.81          7.21         0.34 o                         
  -7  -4   3          0.07          0.08         0.10 o                         
  -6  -4   3          5.34          4.57         0.20 o                         
  -5  -4   3         32.12         31.80         0.46 o                         
  -4  -4   3         37.47         37.58         0.49 o                         
  -3  -4   3         18.01         19.47         0.42 o                         
  -2  -4   3          5.48          5.52         0.17 o                         
  -1  -4   3          9.64         10.97         0.23 o                         
   0  -4   3        221.96        235.61         2.78 o                         
   1  -4   3        139.31        144.74         2.60 o                         
   2  -4   3         77.85         78.97         1.02 o                         
   3  -4   3          2.89          3.37         0.23 o                         
   4  -4   3          6.30          7.36         0.48 o                         
   5  -4   3          0.65          0.53         0.13 o                         
   6  -4   3         17.21         17.12         0.44 o                         
  -8  -3   3         33.68         40.86         0.86 o                         
  -7  -3   3          0.20          0.22         0.12 o                         
  -6  -3   3         22.25         20.43         0.39 o                         
  -5  -3   3         45.01         41.54         0.54 o                         
  -4  -3   3         21.24         23.75         0.33 o                         
  -3  -3   3          3.79          3.68         0.12 o                         
  -2  -3   3          6.61          7.15         0.15 o                         
  -1  -3   3          1.59          1.73         0.08 o                         
   0  -3   3          9.22          8.25         0.17 o                         
   1  -3   3         29.38         28.30         0.38 o                         
   2  -3   3          1.74          1.85         0.11 o                         
   3  -3   3         19.59         19.86         0.32 o                         
   4  -3   3          0.01         -0.07         0.08 o                         
   5  -3   3         11.87         10.70         0.31 o                         
   6  -3   3         27.62         25.84         0.52 o                         
   7  -3   3          0.00          0.08         0.16 o                         
  -8  -2   3         12.99         13.90         0.73 o                         
  -7  -2   3          2.22          1.64         0.17 o                         
  -6  -2   3          1.20          2.08         0.17 o                         
  -5  -2   3         11.61          9.11         0.20 o                         
  -4  -2   3         67.64         61.09         0.54 o                         
  -3  -2   3        225.03        243.01         1.72 o                         
  -2  -2   3          2.62          2.44         0.10 o                         
  -1  -2   3          4.58          4.55         0.12 o                         
   0  -2   3        511.28        543.72         4.19 o                         
   1  -2   3        389.43        401.12         2.89 o                         
   2  -2   3        233.29        227.48         1.75 o                         
   3  -2   3          0.95          1.29         0.15 o                         
   4  -2   3         20.64         20.50         0.37 o                         
   5  -2   3          0.25          0.16         0.15 o                         
   6  -2   3         29.37         27.88         0.98 o                         
   7  -2   3         14.27         13.04         0.39 o                         
  -8  -1   3         51.08         62.72         1.09 o                         
  -7  -1   3          2.04          3.20         0.23 o                         
  -6  -1   3          3.30          3.05         0.16 o                         
  -5  -1   3          0.86          1.18         0.11 o                         
  -4  -1   3         55.85         58.20         0.47 o                         
  -3  -1   3         63.59         59.75         0.46 o                         
  -2  -1   3        194.96        227.41         1.52 o                         
  -1  -1   3          6.28          5.48         0.13 o                         
   0  -1   3          2.83          2.23         0.08 o                         
   1  -1   3         51.92         46.16         0.49 o                         
   2  -1   3          0.41          0.82         0.06 o                         
   3  -1   3          4.56          6.38         0.17 o                         
   4  -1   3          1.88          1.91         0.13 o                         
   5  -1   3         15.52         12.42         0.33 o                         
   6  -1   3         83.24         76.02         1.04 o                         
   7  -1   3          1.61          1.36         0.21 o                         
   8  -1   3          8.19          8.75         0.52 o                         
  -8   0   3         11.79         11.04         0.42 o                         
  -7   0   3          4.43          3.77         0.22 o                         
  -6   0   3         12.30         13.22         0.34 o                         
  -5   0   3          0.56          0.05         0.08 o                         
  -4   0   3         69.89         59.91         0.59 o                         
  -3   0   3        573.03        608.37         4.85 o                         
  -2   0   3         44.52         43.57         0.39 o                         
  -1   0   3          6.82          8.86         0.13 o                         
   0   0   3        427.35        456.86         2.92 o                         
   1   0   3        641.36        629.92        11.16 o                         
   2   0   3        402.83        394.80         2.89 o                         
   3   0   3        114.02        128.04         1.14 o                         
   4   0   3         15.71         13.37         0.24 o                         
   5   0   3          0.00          0.05         0.08 o                         
   6   0   3         43.11         37.25         0.63 o                         
   7   0   3         28.15         26.16         0.63 o                         
   8   0   3          9.25         10.09         0.74 o                         
  -8   1   3         38.31         44.69         0.81 o                         
  -7   1   3          4.75          5.61         0.26 o                         
  -6   1   3          2.23          2.42         0.18 o                         
  -5   1   3         19.81         16.82         0.38 o                         
  -4   1   3         54.23         54.63         0.55 o                         
  -3   1   3        106.38        105.13         0.89 o                         
  -2   1   3        521.23        578.77         3.57 o                         
  -1   1   3          9.00          7.54         0.11 o                         
   0   1   3         79.42         76.72         0.55 o                         
   1   1   3         48.38         42.62         0.41 o                         
   2   1   3         25.18         28.65         0.39 o                         
   3   1   3         28.59         23.44         0.28 o                         
   4   1   3          3.42          2.48         0.10 o                         
   5   1   3         12.96          9.37         0.23 o                         
   6   1   3        110.31         90.88         1.13 o                         
   7   1   3          4.81          5.02         0.28 o                         
   8   1   3          6.69          8.04         0.37 o                         
   9   1   3          7.06          7.82         0.50 o                         
  -7   2   3          3.77          3.84         0.29 o                         
  -6   2   3          7.04          8.22         0.30 o                         
  -5   2   3          0.57          0.63         0.11 o                         
  -4   2   3         55.27         49.47         0.56 o                         
  -3   2   3        488.33        514.18         4.05 o                         
  -2   2   3         68.72         74.29         0.66 o                         
  -1   2   3         24.67         29.54         0.41 o                         
   0   2   3         17.57         20.07         0.30 o                         
   1   2   3         87.30         81.47         0.64 o                         
   2   2   3        270.13        254.57         2.06 o                         
   3   2   3        717.11        772.55         8.32 o                         
   4   2   3          3.71          6.57         0.20 o                         
   5   2   3          0.07          0.06         0.07 o                         
   6   2   3         46.70         39.47         0.62 o                         
   7   2   3         27.45         23.19         0.55 o                         
   8   2   3          8.58          8.83         0.47 o                         
   9   2   3          8.80          9.61         0.52 o                         
  -7   3   3          4.28          4.56         0.31 o                         
  -6   3   3          6.46          6.74         0.28 o                         
  -5   3   3         31.64         29.55         0.82 o                         
  -4   3   3         22.87         23.33         0.39 o                         
  -3   3   3         60.35         61.36         0.74 o                         
  -2   3   3        327.92        343.71         2.57 o                         
  -1   3   3          2.73          1.24         0.08 o                         
   0   3   3         34.81         32.82         0.33 o                         
   1   3   3          2.88          2.87         0.12 o                         
   2   3   3         31.03         30.89         0.32 o                         
   3   3   3         58.47         53.47         0.48 o                         
   4   3   3          0.88          0.68         0.07 o                         
   5   3   3          1.24          0.94         0.10 o                         
   6   3   3         51.86         44.39         0.65 o                         
   7   3   3          2.07          2.11         0.20 o                         
   8   3   3          0.29          0.17         0.18 o                         
   9   3   3          0.06          0.26         0.22 o                         
  -6   4   3          0.02         -0.01         0.12 o                         
  -5   4   3          0.02         -0.07         0.14 o                         
  -4   4   3         39.77         39.77         0.65 o                         
  -3   4   3        160.20        168.97         1.72 o                         
  -2   4   3         39.32         42.76         0.62 o                         
  -1   4   3         30.51         34.83         0.37 o                         
   0   4   3         15.57         15.84         0.26 o                         
   1   4   3         24.81         33.33         0.37 o                         
   2   4   3        134.16        139.36         1.15 o                         
   3   4   3        817.22        844.69         6.15 o                         
   4   4   3         82.71         95.19         0.86 o                         
   5   4   3          4.62          5.19         0.17 o                         
   6   4   3         26.53         25.22         0.42 o                         
   7   4   3         10.30          9.11         0.31 o                         
   8   4   3          6.31          6.15         0.28 o                         
   9   4   3         18.60         21.09         0.86 o                         
  -6   5   3          2.34          2.86         0.24 o                         
  -5   5   3          6.94          6.65         0.30 o                         
  -4   5   3          2.94          2.72         0.44 o                         
  -3   5   3          9.96         11.33         0.49 o                         
  -2   5   3         95.44         92.94         1.12 o                         
  -1   5   3          1.06          1.50         0.16 o                         
   0   5   3          1.29          0.85         0.07 o                         
   1   5   3          0.30          0.62         0.10 o                         
   2   5   3         15.73         17.19         0.27 o                         
   3   5   3         26.71         26.06         0.29 o                         
   4   5   3          2.20          2.26         0.10 o                         
   5   5   3          0.50          0.49         0.06 o                         
   6   5   3          2.40          1.98         0.10 o                         
   7   5   3          0.94          0.67         0.11 o                         
   8   5   3          2.40          2.56         0.20 o                         
   9   5   3         15.70         17.47         0.48 o                         
  -5   6   3          0.60          0.53         0.31 o                         
  -4   6   3         19.80         21.66         1.93 o                         
  -3   6   3         35.10         37.91         0.78 o                         
  -2   6   3         15.02         13.97         0.64 o                         
  -1   6   3         15.31         16.25         0.36 o                         
   0   6   3         13.59         13.05         0.29 o                         
   1   6   3         43.95         46.10         0.67 o                         
   2   6   3         48.76         50.96         0.60 o                         
   3   6   3        360.71        364.04         3.15 o                         
   4   6   3         85.40         90.82         0.90 o                         
   5   6   3         14.81         15.40         0.36 o                         
   6   6   3          2.41          2.61         0.22 o                         
   7   6   3          0.15          0.14         0.11 o                         
   8   6   3          3.65          3.20         0.14 o                         
   9   6   3         27.49         29.38         0.45 o                         
  -4   7   3          2.15          2.92         0.36 o                         
  -3   7   3          0.60          0.70         0.21 o                         
  -2   7   3         12.65         11.19         0.40 o                         
  -1   7   3          3.20          2.82         0.21 o                         
   0   7   3          2.93          3.31         0.18 o                         
   1   7   3          0.02         -0.12         0.08 o                         
   2   7   3          0.41          0.51         0.09 o                         
   3   7   3         11.74         11.98         0.23 o                         
   4   7   3          1.88          2.23         0.10 o                         
   5   7   3          0.12          0.09         0.06 o                         
   6   7   3          0.99          0.99         0.10 o                         
   7   7   3          8.96          8.11         0.23 o                         
   8   7   3          3.28          3.62         0.21 o                         
  -2   8   3          7.70          5.73         0.33 o                         
  -1   8   3          4.02          3.51         0.25 o                         
   0   8   3          0.15          0.13         0.16 o                         
   1   8   3         10.53         10.26         0.27 o                         
   2   8   3         17.11         16.39         0.31 o                         
   3   8   3        100.12         94.82         1.19 o                         
   4   8   3         42.55         39.61         0.61 o                         
   5   8   3         12.78         12.42         0.26 o                         
   6   8   3          0.26          0.07         0.09 o                         
   7   8   3          1.43          1.39         0.13 o                         
   0   9   3          3.10          2.84         0.24 o                         
   1   9   3          0.89          0.70         0.13 o                         
   2   9   3          2.03          2.11         0.14 o                         
   3   9   3          5.11          4.65         0.42 o                         
   4   9   3          0.18          0.39         0.11 o                         
   5   9   3          0.20          0.21         0.11 o                         
   6   9   3          0.41          0.29         0.15 o                         
  -5  -7   4         27.88         28.43         0.78 o                         
  -4  -7   4          2.36          2.45         0.21 o                         
  -3  -7   4          1.82          2.05         0.18 o                         
  -2  -7   4          9.32          8.69         0.28 o                         
  -1  -7   4          0.10         -0.08         0.13 o                         
   0  -7   4          0.17          0.10         0.14 o                         
   1  -7   4          6.48          6.06         0.61 o                         
  -6  -6   4         15.15         14.11         0.43 o                         
  -5  -6   4          4.25          4.04         0.24 o                         
  -4  -6   4          0.57          0.55         0.12 o                         
  -3  -6   4          6.46          6.49         0.28 o                         
  -2  -6   4          0.36          0.08         0.10 o                         
  -1  -6   4          0.06          0.12         0.11 o                         
   0  -6   4          0.78          0.84         0.15 o                         
   1  -6   4          2.64          2.91         0.22 o                         
   2  -6   4         19.52         17.83         0.52 o                         
   3  -6   4         33.21         35.16         0.98 o                         
  -7  -5   4          4.19          3.93         0.23 o                         
  -6  -5   4          0.86          0.98         0.15 o                         
  -5  -5   4         97.90         95.61         1.19 o                         
  -4  -5   4          9.21          9.82         0.28 o                         
  -3  -5   4         17.85         18.65         0.36 o                         
  -2  -5   4          6.37          6.74         0.22 o                         
  -1  -5   4          0.01         -0.12         0.08 o                         
   0  -5   4          2.85          2.71         0.16 o                         
   1  -5   4         29.79         30.10         0.60 o                         
   2  -5   4         14.85         15.41         0.46 o                         
   3  -5   4         24.62         25.64         0.65 o                         
   4  -5   4          3.14          2.88         0.34 o                         
  -7  -4   4          5.92          4.83         0.30 o                         
  -6  -4   4         32.36         27.35         0.62 o                         
  -5  -4   4         30.73         28.94         0.55 o                         
  -4  -4   4          0.51          0.78         0.12 o                         
  -3  -4   4          5.92          6.65         0.21 o                         
  -2  -4   4          8.16          8.51         0.23 o                         
  -1  -4   4          0.05         -0.03         0.07 o                         
   0  -4   4          8.98          9.38         0.32 o                         
   1  -4   4         28.95         30.06         1.37 o                         
   2  -4   4         13.89         12.66         0.39 o                         
   3  -4   4         10.94         12.86         0.43 o                         
   4  -4   4          8.48          7.86         0.46 o                         
   5  -4   4          0.25          0.12         0.21 o                         
  -8  -3   4          0.97          1.30         0.22 o                         
  -7  -3   4          8.64          8.82         0.33 o                         
  -6  -3   4          0.05          0.31         0.12 o                         
  -5  -3   4        245.40        220.24         2.38 o                         
  -4  -3   4         25.60         23.30         0.43 o                         
  -3  -3   4         71.18         71.73         0.88 o                         
  -2  -3   4          0.00          0.00         0.07 o                         
  -1  -3   4          3.16          3.51         0.14 o                         
   0  -3   4         47.59         47.32         0.50 o                         
   1  -3   4         83.10         89.21         0.84 o                         
   2  -3   4          4.53          4.73         0.16 o                         
   3  -3   4         12.14         12.32         0.36 o                         
   4  -3   4         15.85         15.85         0.50 o                         
   5  -3   4          2.48          2.63         0.21 o                         
   6  -3   4          0.01          0.16         0.14 o                         
  -8  -2   4          1.30          0.86         0.30 o                         
  -7  -2   4          8.11          7.51         0.36 o                         
  -6  -2   4         26.96         22.24         0.48 o                         
  -5  -2   4         59.14         53.26         0.76 o                         
  -4  -2   4          3.72          5.81         0.22 o                         
  -3  -2   4         30.50         29.75         0.36 o                         
  -2  -2   4         22.82         25.31         0.31 o                         
  -1  -2   4          1.59          2.29         0.09 o                         
   0  -2   4         73.57         85.67         0.77 o                         
   1  -2   4        232.04        247.21         2.08 o                         
   2  -2   4          6.96          6.89         0.16 o                         
   3  -2   4          9.13         10.19         0.36 o                         
   4  -2   4          0.02         -0.06         0.10 o                         
   5  -2   4          0.50          0.42         0.15 o                         
   6  -2   4          9.29          7.21         0.35 o                         
   7  -2   4         10.94          9.72         0.43 o                         
  -8  -1   4         11.67         13.65         0.42 o                         
  -7  -1   4          5.87          5.80         0.27 o                         
  -6  -1   4          0.32          0.03         0.10 o                         
  -5  -1   4        349.65        299.53         2.49 o                         
  -4  -1   4         33.33         25.75         0.34 o                         
  -3  -1   4        116.92        118.76         0.88 o                         
  -2  -1   4          3.54          2.98         0.08 o                         
  -1  -1   4         35.27         33.43         0.31 o                         
   0  -1   4        203.28        212.12         1.60 o                         
   1  -1   4        181.48        199.12         1.78 o                         
   2  -1   4          0.55          0.52         0.06 o                         
   3  -1   4          0.11          0.13         0.07 o                         
   4  -1   4         39.58         39.96         0.55 o                         
   5  -1   4          6.77          7.85         0.27 o                         
   6  -1   4          8.20          6.68         0.80 o                         
   7  -1   4          6.57          6.92         0.36 o                         
   8  -1   4         17.07         19.53         0.76 o                         
  -8   0   4          0.10          0.10         0.16 o                         
  -7   0   4          9.45          9.91         0.53 o                         
  -6   0   4          4.57          3.40         0.24 o                         
  -5   0   4         45.61         40.93         0.58 o                         
  -4   0   4          6.48          9.26         0.21 o                         
  -3   0   4         17.31         13.46         0.18 o                         
  -2   0   4          2.59          3.78         0.10 o                         
  -1   0   4          4.43          5.60         0.16 o                         
   0   0   4        312.71        339.01         2.20 o                         
   1   0   4       1050.84       1132.99        10.11 o                         
   2   0   4          0.00          0.09         0.05 o                         
   3   0   4        164.51        164.26         1.56 o                         
   4   0   4         21.15         19.53         0.32 o                         
   5   0   4          0.14          0.15         0.10 o                         
   6   0   4          7.59          4.78         0.23 o                         
   7   0   4         34.98         30.64         0.87 o                         
   8   0   4          0.95          1.22         0.27 o                         
  -7   1   4          0.26          0.40         0.14 o                         
  -6   1   4          0.16          0.04         0.10 o                         
  -5   1   4        251.92        224.93         2.11 o                         
  -4   1   4          9.21          6.30         0.18 o                         
  -3   1   4         84.86         88.55         0.70 o                         
  -2   1   4          8.08          9.32         0.17 o                         
  -1   1   4         57.21         49.84         0.56 o                         
   0   1   4        198.54        219.23         1.39 o                         
   1   1   4        307.65        321.18         2.56 o                         
   2   1   4          2.36          1.30         0.17 o                         
   3   1   4          1.46          2.24         0.11 o                         
   4   1   4         61.27         66.57         0.72 o                         
   5   1   4         12.64         16.15         0.32 o                         
   6   1   4         50.51         40.92         0.84 o                         
   7   1   4          2.51          3.80         0.43 o                         
   8   1   4          2.98          3.24         0.28 o                         
  -7   2   4          9.17          9.63         0.48 o                         
  -6   2   4          1.67          1.66         0.17 o                         
  -5   2   4         12.96         12.10         0.29 o                         
  -4   2   4          1.91          2.40         0.17 o                         
  -3   2   4          0.64          1.14         0.16 o                         
  -2   2   4          7.59          7.19         0.21 o                         
  -1   2   4          8.46          8.98         0.15 o                         
   0   2   4        258.45        268.41         2.00 o                         
   1   2   4       1514.73       1549.73        11.11 o                         
   2   2   4          0.75          0.28         0.05 o                         
   3   2   4        320.62        321.44         2.85 o                         
   4   2   4         49.80         48.12         0.53 o                         
   5   2   4          0.77          0.21         0.10 o                         
   6   2   4          5.42          1.82         0.27 o                         
   7   2   4         74.88         63.59         1.05 o                         
   8   2   4          0.74          1.88         0.28 o                         
   9   2   4          1.05          0.61         0.26 o                         
  -7   3   4          2.09          3.08         0.39 o                         
  -6   3   4          1.01          1.00         0.19 o                         
  -5   3   4         78.58         74.94         1.00 o                         
  -4   3   4          0.06          0.16         0.10 o                         
  -3   3   4         20.58         21.63         0.33 o                         
  -2   3   4         63.74         66.22         0.62 o                         
  -1   3   4         12.38         11.76         0.22 o                         
   0   3   4         53.77         52.17         0.47 o                         
   1   3   4        249.24        260.14         1.93 o                         
   2   3   4          1.90          1.04         0.17 o                         
   3   3   4          1.21          0.98         0.06 o                         
   4   3   4         30.39         36.84         0.47 o                         
   5   3   4         10.80         13.09         0.27 o                         
   6   3   4        105.39         87.21         1.09 o                         
   7   3   4          0.93          0.47         0.15 o                         
   8   3   4          0.00          0.03         0.18 o                         
   9   3   4          8.30          9.99         0.64 o                         
  -6   4   4          5.72          6.36         0.29 o                         
  -5   4   4          1.07          1.21         0.16 o                         
  -4   4   4          0.85          0.52         0.11 o                         
  -3   4   4         12.08         13.12         0.31 o                         
  -2   4   4         35.29         38.28         0.42 o                         
  -1   4   4          4.28          3.81         0.11 o                         
   0   4   4         57.75         58.65         0.63 o                         
   1   4   4        581.45        610.20         5.30 o                         
   2   4   4          1.20          0.55         0.07 o                         
   3   4   4         90.86         87.60         0.78 o                         
   4   4   4          6.94          6.72         0.15 o                         
   5   4   4          7.44          6.51         0.19 o                         
   6   4   4          9.96          6.59         0.24 o                         
   7   4   4         94.89         82.49         1.41 o                         
   8   4   4          0.44          0.97         0.20 o                         
   9   4   4          2.62          2.85         0.33 o                         
  -5   5   4          7.01          6.89         0.48 o                         
  -4   5   4          7.33          7.09         0.29 o                         
  -3   5   4          0.69          0.74         0.13 o                         
  -2   5   4         94.14         96.68         0.99 o                         
  -1   5   4          0.09          0.07         0.08 o                         
   0   5   4          1.38          1.53         0.10 o                         
   1   5   4         80.73         84.99         0.95 o                         
   2   5   4          0.64          0.67         0.11 o                         
   3   5   4          3.51          3.44         0.11 o                         
   4   5   4          7.21          8.23         0.17 o                         
   5   5   4          8.46          8.63         0.19 o                         
   6   5   4         82.36         73.37         0.76 o                         
   7   5   4          8.83          7.24         0.26 o                         
   8   5   4          0.01         -0.03         0.12 o                         
   9   5   4         13.92         16.69         0.53 o                         
  -5   6   4          0.09          0.10         0.26 o                         
  -4   6   4          1.27          0.82         0.25 o                         
  -3   6   4          6.61          6.91         0.35 o                         
  -2   6   4         33.92         35.82         0.75 o                         
  -1   6   4          0.57          0.67         0.15 o                         
   0   6   4          0.66          0.61         0.12 o                         
   1   6   4        100.26         97.82         1.28 o                         
   2   6   4          0.93          1.16         0.12 o                         
   3   6   4          0.51          0.09         0.07 o                         
   4   6   4         12.61         14.19         0.25 o                         
   5   6   4          3.56          3.22         0.13 o                         
   6   6   4         13.04         11.90         0.20 o                         
   7   6   4         72.08         69.50         0.74 o                         
   8   6   4          0.25          0.56         0.11 o                         
   9   6   4          1.34          1.34         0.16 o                         
  -4   7   4         10.05         10.51         1.09 o                         
  -3   7   4          0.05          0.08         0.20 o                         
  -2   7   4         60.29         61.10         1.07 o                         
  -1   7   4          8.29          7.56         0.32 o                         
   0   7   4          0.00          0.10         0.10 o                         
   1   7   4         17.92         18.23         0.35 o                         
   2   7   4          4.99          4.84         0.20 o                         
   3   7   4          2.73          2.65         0.14 o                         
   4   7   4          3.16          3.80         0.40 o                         
   5   7   4          3.49          3.66         0.14 o                         
   6   7   4         24.81         24.25         0.45 o                         
   7   7   4          6.43          5.96         0.30 o                         
   8   7   4          1.04          0.80         0.15 o                         
  -2   8   4         18.08         18.26         0.55 o                         
  -1   8   4          3.45          3.20         0.24 o                         
   0   8   4          3.37          3.52         0.23 o                         
   1   8   4          4.51          4.86         0.20 o                         
   2   8   4          2.71          3.47         0.18 o                         
   3   8   4          9.04          9.49         0.26 o                         
   4   8   4         40.93         40.04         0.55 o                         
   5   8   4          0.06          0.08         0.08 o                         
   6   8   4          4.73          4.03         0.16 o                         
   7   8   4         27.89         27.37         0.55 o                         
  -1   9   4          9.51          8.31         0.52 o                         
   0   9   4          0.86          1.11         0.19 o                         
   1   9   4          1.44          1.51         0.17 o                         
   2   9   4          3.63          3.03         0.19 o                         
   3   9   4          1.07          1.41         0.18 o                         
   4   9   4          1.61          1.91         0.18 o                         
   5   9   4          0.69          0.93         0.15 o                         
   6   9   4          3.17          3.40         0.22 o                         
   3  10   4          7.10          7.50         0.29 o                         
  -3  -7   5         13.44         14.26         0.44 o                         
  -2  -7   5         26.74         26.41         0.69 o                         
  -1  -7   5          0.32          0.15         0.15 o                         
  -5  -6   5          0.13          0.22         0.14 o                         
  -4  -6   5          0.08          0.05         0.13 o                         
  -3  -6   5        186.68        189.48         2.40 o                         
  -2  -6   5         71.51         71.03         1.11 o                         
  -1  -6   5          1.71          1.33         0.20 o                         
   0  -6   5          0.35          0.46         0.15 o                         
   1  -6   5          0.01          0.10         0.14 o                         
   2  -6   5          8.26          8.20         0.42 o                         
  -6  -5   5          1.36          1.60         0.20 o                         
  -5  -5   5          1.10          1.21         0.18 o                         
  -4  -5   5          9.39          9.39         0.34 o                         
  -3  -5   5         18.39         19.34         0.41 o                         
  -2  -5   5         59.88         58.27         0.81 o                         
  -1  -5   5          2.16          2.47         0.19 o                         
   0  -5   5          6.32          6.53         0.31 o                         
   1  -5   5          0.41          0.62         0.14 o                         
   2  -5   5          7.94          8.42         0.36 o                         
   3  -5   5         29.71         29.87         0.87 o                         
   4  -5   5          0.48          0.61         0.25 o                         
  -7  -4   5          0.00          0.10         0.16 o                         
  -6  -4   5          0.05          0.06         0.18 o                         
  -5  -4   5          1.72          1.90         0.19 o                         
  -4  -4   5          4.82          3.93         0.23 o                         
  -3  -4   5        229.47        235.14         2.49 o                         
  -2  -4   5         84.22         85.93         1.06 o                         
  -1  -4   5          3.50          3.39         0.17 o                         
   0  -4   5          3.44          3.53         0.20 o                         
   1  -4   5          0.07          0.00         0.11 o                         
   2  -4   5          9.14          9.02         0.35 o                         
   3  -4   5        294.92        295.08         3.70 o                         
   4  -4   5         52.96         55.54         1.28 o                         
   5  -4   5          0.01         -0.04         0.21 o                         
  -7  -3   5          0.40          0.21         0.46 o                         
  -6  -3   5          2.89          3.40         0.21 o                         
  -5  -3   5          0.61          1.25         0.17 o                         
  -4  -3   5         49.58         47.39         0.81 o                         
  -3  -3   5          9.82          9.87         0.28 o                         
  -2  -3   5         77.23         75.71         1.19 o                         
  -1  -3   5          3.32          3.90         0.26 o                         
   0  -3   5          8.05          8.17         0.24 o                         
   1  -3   5          3.88          4.80         0.29 o                         
   2  -3   5          3.67          3.24         0.17 o                         
   3  -3   5         88.24         90.42         1.07 o                         
   4  -3   5          0.52          0.51         0.18 o                         
   5  -3   5          0.82          0.70         0.14 o                         
   6  -3   5          1.87          1.74         0.20 o                         
  -7  -2   5          0.11          0.09         0.16 o                         
  -6  -2   5          5.54          3.88         0.56 o                         
  -5  -2   5         24.53         23.75         0.48 o                         
  -4  -2   5         15.81         14.90         0.35 o                         
  -3  -2   5        144.37        137.96         1.24 o                         
  -2  -2   5         23.71         23.13         0.32 o                         
  -1  -2   5          1.26          1.38         0.10 o                         
   0  -2   5         16.48         16.50         0.29 o                         
   1  -2   5          0.08          0.13         0.06 o                         
   2  -2   5          4.57          4.34         0.16 o                         
   3  -2   5        497.16        499.28         4.38 o                         
   4  -2   5         94.78         95.91         2.06 o                         
   5  -2   5          2.08          1.51         0.20 o                         
   6  -2   5          2.44          3.16         0.27 o                         
   7  -2   5          2.03          1.72         0.26 o                         
  -7  -1   5          1.48          1.75         0.19 o                         
  -6  -1   5          0.86          1.43         0.16 o                         
  -5  -1   5          2.39          0.39         0.11 o                         
  -4  -1   5        164.92        145.93         1.62 o                         
  -3  -1   5          0.21          0.34         0.07 o                         
  -2  -1   5         20.75         21.35         0.25 o                         
  -1  -1   5          0.25          0.28         0.07 o                         
   0  -1   5          0.07          0.08         0.05 o                         
   1  -1   5          4.07          5.80         0.15 o                         
   2  -1   5          5.92          8.56         0.18 o                         
   3  -1   5        136.48        136.75         1.24 o                         
   4  -1   5          0.56          0.68         0.13 o                         
   5  -1   5          1.58          1.47         0.19 o                         
   6  -1   5          6.52          6.13         0.32 o                         
   7  -1   5          2.18          1.61         0.23 o                         
  -7   0   5          0.34          0.37         0.14 o                         
  -6   0   5         16.81         12.33         0.45 o                         
  -5   0   5         62.31         58.86         0.73 o                         
  -4   0   5         18.12         16.59         0.40 o                         
  -3   0   5         37.28         30.40         0.36 o                         
  -2   0   5          3.26          3.01         0.10 o                         
  -1   0   5          1.11          1.56         0.07 o                         
   0   0   5         12.34          9.60         0.16 o                         
   1   0   5          8.55         11.46         0.20 o                         
   2   0   5          1.33          1.06         0.07 o                         
   3   0   5        533.31        513.89         4.90 o                         
   4   0   5         68.24         63.29         0.77 o                         
   5   0   5          7.23          6.49         0.25 o                         
   6   0   5          2.76          2.60         0.20 o                         
   7   0   5          8.28          7.64         0.36 o                         
   8   0   5          0.07         -0.05         0.22 o                         
  -7   1   5          4.33          4.50         0.37 o                         
  -6   1   5          0.88          0.80         0.14 o                         
  -5   1   5         23.85         15.34         0.37 o                         
  -4   1   5        270.73        246.03         3.58 o                         
  -3   1   5         16.56         17.56         0.32 o                         
  -2   1   5          6.12          4.77         0.12 o                         
  -1   1   5         12.01         14.07         0.19 o                         
   0   1   5         27.05         28.21         0.32 o                         
   1   1   5          0.06          0.09         0.05 o                         
   2   1   5         96.23        109.02         0.86 o                         
   3   1   5        102.52         99.69         1.50 o                         
   4   1   5         13.62         12.99         0.28 o                         
   5   1   5          0.43          0.19         0.10 o                         
   6   1   5          9.14          9.64         0.34 o                         
   7   1   5          9.72          8.34         0.37 o                         
   8   1   5         15.90         19.52         0.59 o                         
  -7   2   5          0.11          0.09         0.21 o                         
  -6   2   5         15.65         12.50         0.37 o                         
  -5   2   5         57.36         52.14         0.78 o                         
  -4   2   5          8.74          9.61         0.29 o                         
  -3   2   5          1.18          0.50         0.09 o                         
  -2   2   5         33.21         30.77         0.36 o                         
  -1   2   5          2.13          2.76         0.10 o                         
   0   2   5          0.00          0.66         0.05 o                         
   1   2   5        143.16        162.01         1.27 o                         
   2   2   5          5.23          5.44         0.14 o                         
   3   2   5        218.57        212.26         1.81 o                         
   4   2   5          1.81          1.22         0.11 o                         
   5   2   5          8.40          8.14         0.29 o                         
   6   2   5          0.42          0.18         0.11 o                         
   7   2   5         19.13         16.11         0.48 o                         
   8   2   5          0.02         -0.16         0.16 o                         
   9   2   5         20.21         24.63         0.87 o                         
  -6   3   5          3.94          3.53         0.26 o                         
  -5   3   5         44.92         37.90         0.77 o                         
  -4   3   5        236.31        218.75         2.77 o                         
  -3   3   5         31.01         31.85         0.46 o                         
  -2   3   5         27.64         27.16         0.35 o                         
  -1   3   5         21.29         22.31         0.27 o                         
   0   3   5         35.88         34.86         0.37 o                         
   1   3   5          0.06          0.47         0.06 o                         
   2   3   5        205.15        217.33         1.83 o                         
   3   3   5         55.49         54.08         0.50 o                         
   4   3   5         31.68         32.66         0.45 o                         
   5   3   5          0.03          0.02         0.09 o                         
   6   3   5          2.85          3.54         0.19 o                         
   7   3   5          9.47          9.35         0.45 o                         
   8   3   5          1.46          1.95         0.72 o                         
   9   3   5        110.21        124.90         5.46 o                         
  -6   4   5          6.04          4.46         0.30 o                         
  -5   4   5         19.59         19.93         0.52 o                         
  -4   4   5          1.32          1.50         0.15 o                         
  -3   4   5          0.31         -0.06         0.08 o                         
  -2   4   5         23.88         23.92         0.40 o                         
  -1   4   5          5.50          6.24         0.14 o                         
   0   4   5          7.26         10.31         0.17 o                         
   1   4   5        243.58        260.60         2.38 o                         
   2   4   5         27.52         29.98         0.40 o                         
   3   4   5         13.38         12.48         0.19 o                         
   4   4   5         45.61         47.04         0.51 o                         
   5   4   5          0.72          0.79         0.08 o                         
   6   4   5          0.27          0.74         0.18 o                         
   7   4   5         28.57         23.05         0.56 o                         
   8   4   5          0.55          0.52         0.21 o                         
   9   4   5          8.36          8.84         0.52 o                         
  -5   5   5         29.73         28.70         0.63 o                         
  -4   5   5        126.66        127.77         1.55 o                         
  -3   5   5         14.40         15.50         0.35 o                         
  -2   5   5         12.83         14.81         0.29 o                         
  -1   5   5         12.34         12.66         0.25 o                         
   0   5   5         10.51          9.59         0.23 o                         
   1   5   5          2.51          3.74         0.14 o                         
   2   5   5        166.84        169.62         1.59 o                         
   3   5   5         25.78         26.46         0.38 o                         
   4   5   5         15.74         15.18         0.27 o                         
   5   5   5          0.01         -0.02         0.07 o                         
   6   5   5          1.11          0.72         0.12 o                         
   7   5   5          0.85          1.33         0.14 o                         
   8   5   5          1.63          1.43         0.17 o                         
   9   5   5         41.15         45.16         1.13 o                         
  -4   6   5          0.03         -0.06         0.10 o                         
  -3   6   5          1.83          2.25         0.29 o                         
  -2   6   5          3.30          3.37         0.25 o                         
  -1   6   5          4.40          4.37         0.24 o                         
   0   6   5         17.00         17.95         0.38 o                         
   1   6   5        164.78        169.73         2.12 o                         
   2   6   5         33.62         36.79         0.55 o                         
   3   6   5          2.33          2.53         0.20 o                         
   4   6   5         71.49         71.48         0.76 o                         
   5   6   5          2.49          3.09         0.13 o                         
   6   6   5          0.08          0.00         0.08 o                         
   7   6   5         33.16         28.35         0.51 o                         
   8   6   5          2.76          1.93         0.17 o                         
  -3   7   5          2.99          3.19         0.35 o                         
  -2   7   5          0.09         -0.04         0.15 o                         
  -1   7   5          1.61          1.38         0.19 o                         
   0   7   5          0.02          0.01         0.12 o                         
   1   7   5          6.63          7.24         0.32 o                         
   2   7   5         62.95         63.29         0.93 o                         
   3   7   5         11.79         11.45         0.31 o                         
   4   7   5          4.88          4.01         0.19 o                         
   5   7   5          0.00         -0.06         0.09 o                         
   6   7   5          5.40          5.45         0.22 o                         
   7   7   5          1.93          1.66         0.18 o                         
   8   7   5          3.01          3.67         0.32 o                         
  -2   8   5          0.01         -0.12         0.17 o                         
  -1   8   5          0.72          0.52         0.18 o                         
   0   8   5          6.98          7.09         0.40 o                         
   1   8   5         64.67         63.31         0.99 o                         
   2   8   5         27.47         27.69         0.54 o                         
   3   8   5          1.71          1.64         0.16 o                         
   4   8   5         32.30         30.29         0.55 o                         
   5   8   5          4.71          5.49         0.37 o                         
   6   8   5          2.64          2.56         0.18 o                         
   7   8   5         31.63         29.31         0.60 o                         
   0   9   5          0.13          0.36         0.17 o                         
   1   9   5          6.09          5.64         0.28 o                         
   2   9   5         15.86         15.66         0.89 o                         
   3   9   5          5.43          5.40         0.23 o                         
   4   9   5          1.62          1.30         0.22 o                         
   5   9   5          0.03         -0.08         0.10 o                         
   6   9   5          3.42          4.00         0.26 o                         
  -3  -6   6         18.11         16.72         0.49 o                         
  -2  -6   6         31.73         31.93         0.81 o                         
  -1  -6   6          0.47          0.39         0.19 o                         
   0  -6   6          3.46          3.29         0.26 o                         
  -5  -5   6          1.79          2.07         0.27 o                         
  -4  -5   6          7.27          7.55         0.33 o                         
  -3  -5   6          3.82          3.81         0.24 o                         
  -2  -5   6         96.50         98.33         1.42 o                         
  -1  -5   6          1.00          0.96         0.17 o                         
   0  -5   6          0.75          0.62         0.16 o                         
   1  -5   6          0.14          0.14         0.14 o                         
   2  -5   6          3.88          3.23         0.27 o                         
   3  -5   6          2.45          2.93         0.33 o                         
  -6  -4   6         15.32         13.50         0.47 o                         
  -5  -4   6          2.84          2.73         0.35 o                         
  -4  -4   6          0.12          0.10         0.13 o                         
  -3  -4   6         85.09         81.59         1.23 o                         
  -2  -4   6        186.26        189.05         2.72 o                         
  -1  -4   6          0.91          0.66         0.15 o                         
   0  -4   6          1.43          1.11         0.19 o                         
   1  -4   6          0.77          0.70         0.15 o                         
   2  -4   6          0.49          0.53         0.16 o                         
   3  -4   6         18.79         16.66         0.65 o                         
   4  -4   6         37.16         35.32         1.00 o                         
  -6  -3   6          2.01          1.97         0.22 o                         
  -5  -3   6          0.81          0.94         0.29 o                         
  -4  -3   6         11.06         10.65         0.37 o                         
  -3  -3   6         14.77         15.61         0.43 o                         
  -2  -3   6        266.23        265.22         3.16 o                         
  -1  -3   6         11.85         12.20         0.39 o                         
   0  -3   6          3.57          3.06         0.21 o                         
   1  -3   6          4.49          5.51         0.31 o                         
   2  -3   6         15.98         14.17         0.49 o                         
   3  -3   6          1.11          1.38         0.18 o                         
   4  -3   6          9.30          9.70         0.65 o                         
   5  -3   6          4.33          4.31         0.24 o                         
  -7  -2   6          8.37          7.80         0.80 o                         
  -6  -2   6         20.72         17.83         0.54 o                         
  -5  -2   6          1.67          1.68         0.27 o                         
  -4  -2   6          1.53          1.22         0.17 o                         
  -3  -2   6        148.97        143.37         2.84 o                         
  -2  -2   6        494.76        486.92         4.74 o                         
  -1  -2   6          2.97          2.90         0.15 o                         
   0  -2   6          4.14          3.98         0.15 o                         
   1  -2   6          3.44          2.79         0.22 o                         
   2  -2   6          1.07          1.06         0.11 o                         
   3  -2   6        108.04        109.57         1.19 o                         
   4  -2   6        193.73        186.57         2.42 o                         
   5  -2   6          0.49          0.43         0.17 o                         
   6  -2   6          0.89          1.05         0.27 o                         
  -7  -1   6         31.20         34.15         1.02 o                         
  -6  -1   6          6.92          7.31         0.41 o                         
  -5  -1   6          0.41          0.40         0.12 o                         
  -4  -1   6          9.89          9.07         0.28 o                         
  -3  -1   6         33.14         32.63         0.48 o                         
  -2  -1   6        486.04        474.26         4.06 o                         
  -1  -1   6         56.54         54.13         0.58 o                         
   0  -1   6         10.87         10.02         0.23 o                         
   1  -1   6         30.49         30.47         0.39 o                         
   2  -1   6         26.11         25.96         0.41 o                         
   3  -1   6         30.29         29.27         0.46 o                         
   4  -1   6          3.16          3.39         0.37 o                         
   5  -1   6          1.26          1.08         0.19 o                         
   6  -1   6          0.25          0.11         0.16 o                         
   7  -1   6          0.09         -0.20         0.20 o                         
  -7   0   6          5.75          5.62         0.40 o                         
  -6   0   6         14.45         12.68         0.37 o                         
  -5   0   6          1.00          0.99         0.15 o                         
  -4   0   6          6.55          4.97         0.19 o                         
  -3   0   6        107.28        106.33         1.10 o                         
  -2   0   6        619.95        586.69         4.26 o                         
  -1   0   6          1.57          1.83         0.08 o                         
   0   0   6         30.13         33.01         0.35 o                         
   1   0   6          0.01          0.16         0.06 o                         
   2   0   6          6.24          8.10         0.19 o                         
   3   0   6        318.13        306.19         2.53 o                         
   4   0   6        586.01        584.91         5.71 o                         
   5   0   6          0.01          0.02         0.11 o                         
   6   0   6          0.01          0.08         0.14 o                         
   7   0   6          1.04          1.05         0.30 o                         
  -7   1   6         11.06         11.00         0.44 o                         
  -6   1   6          7.19          7.69         0.28 o                         
  -5   1   6          2.45          2.80         0.17 o                         
  -4   1   6          0.87          0.84         0.11 o                         
  -3   1   6         48.39         44.75         0.53 o                         
  -2   1   6        412.51        394.60         2.93 o                         
  -1   1   6         85.45         79.30         0.64 o                         
   0   1   6          5.94          5.81         0.14 o                         
   1   1   6         50.60         48.19         0.53 o                         
   2   1   6         13.02         12.67         0.20 o                         
   3   1   6         68.93         62.50         0.72 o                         
   4   1   6          0.09          0.38         0.12 o                         
   5   1   6          0.05         -0.10         0.10 o                         
   6   1   6          0.80          0.79         0.16 o                         
   7   1   6          1.73          0.78         0.19 o                         
   8   1   6         10.58         11.24         0.58 o                         
  -6   2   6          3.90          3.88         0.24 o                         
  -5   2   6         16.61         15.52         0.40 o                         
  -4   2   6          8.41          6.57         0.23 o                         
  -3   2   6         20.85         21.35         0.35 o                         
  -2   2   6        374.34        363.85         2.72 o                         
  -1   2   6          0.00         -0.07         0.05 o                         
   0   2   6         49.77         50.13         0.46 o                         
   1   2   6          3.90          4.68         0.16 o                         
   2   2   6         22.94         28.94         0.32 o                         
   3   2   6        460.79        435.72         3.32 o                         
   4   2   6        960.41        927.71         8.01 o                         
   5   2   6          2.97          2.04         0.16 o                         
   6   2   6          0.22          0.55         0.16 o                         
   7   2   6          7.73          8.55         0.37 o                         
   8   2   6          1.72          1.47         0.29 o                         
  -6   3   6          1.29          1.37         0.36 o                         
  -5   3   6          0.14          0.40         0.14 o                         
  -4   3   6          4.90          4.47         0.28 o                         
  -3   3   6         40.09         37.48         0.50 o                         
  -2   3   6        135.52        131.06         1.13 o                         
  -1   3   6         33.64         31.59         0.44 o                         
   0   3   6          0.21          0.13         0.05 o                         
   1   3   6         18.02         18.28         0.27 o                         
   2   3   6          0.59          0.65         0.21 o                         
   3   3   6         38.37         33.23         0.42 o                         
   4   3   6          0.90          1.48         0.11 o                         
   5   3   6          1.76          1.48         0.21 o                         
   6   3   6          0.09          0.24         0.12 o                         
   7   3   6          9.72          7.02         0.40 o                         
   8   3   6          9.29         11.15         0.54 o                         
  -5   4   6         28.86         26.86         0.55 o                         
  -4   4   6          4.52          3.78         0.21 o                         
  -3   4   6          0.03          0.07         0.10 o                         
  -2   4   6        106.91        106.45         1.22 o                         
  -1   4   6          0.53          0.50         0.08 o                         
   0   4   6         32.22         31.62         0.37 o                         
   1   4   6          0.10          0.12         0.05 o                         
   2   4   6         15.51         18.19         0.31 o                         
   3   4   6        270.28        261.90         2.43 o                         
   4   4   6        706.67        696.23         6.13 o                         
   5   4   6          8.43          6.92         0.22 o                         
   6   4   6          0.54          0.51         0.14 o                         
   7   4   6         13.69         14.69         0.55 o                         
   8   4   6          1.38          1.73         0.28 o                         
  -5   5   6          2.70          2.12         0.23 o                         
  -4   5   6         22.80         22.11         0.61 o                         
  -3   5   6         20.58         20.66         0.42 o                         
  -2   5   6          7.99          8.29         0.23 o                         
  -1   5   6          2.35          2.43         0.12 o                         
   0   5   6          2.10          2.79         0.16 o                         
   1   5   6          1.53          1.61         0.12 o                         
   2   5   6          7.83          9.65         0.23 o                         
   3   5   6          4.89          4.24         0.18 o                         
   4   5   6          0.92          1.15         0.13 o                         
   5   5   6          4.12          3.65         0.18 o                         
   6   5   6          0.01         -0.02         0.10 o                         
   7   5   6         17.83         15.47         0.42 o                         
   8   5   6          1.26          2.26         0.30 o                         
  -4   6   6          1.63          1.72         0.18 o                         
  -3   6   6          1.92          2.25         0.31 o                         
  -2   6   6         19.35         19.83         0.54 o                         
  -1   6   6          3.04          3.45         0.28 o                         
   0   6   6          4.67          5.30         0.25 o                         
   1   6   6          8.06          8.56         0.42 o                         
   2   6   6          2.55          3.00         0.16 o                         
   3   6   6         74.48         74.55         0.93 o                         
   4   6   6        235.45        232.22         2.46 o                         
   5   6   6          3.83          3.73         0.18 o                         
   6   6   6          4.53          3.89         0.20 o                         
   7   6   6         10.69         10.82         0.32 o                         
   8   6   6          0.14          0.19         0.13 o                         
  -3   7   6         11.22         11.64         0.60 o                         
  -2   7   6          1.63          2.32         0.30 o                         
  -1   7   6          1.77          2.07         0.31 o                         
   0   7   6          1.52          1.56         0.19 o                         
   1   7   6          0.01         -0.07         0.11 o                         
   2   7   6         21.76         22.56         0.49 o                         
   3   7   6          0.64          0.52         0.13 o                         
   4   7   6          1.64          1.86         0.18 o                         
   5   7   6          2.71          2.99         0.15 o                         
   6   7   6          0.20          0.11         0.15 o                         
   7   7   6         10.94         10.45         0.33 o                         
   8   7   6          1.06          0.87         0.12 o                         
  -2   8   6          3.24          3.39         0.36 o                         
  -1   8   6          3.56          4.03         0.28 o                         
   0   8   6          0.47          0.21         0.15 o                         
   1   8   6         18.68         18.11         0.47 o                         
   2   8   6          0.23          0.11         0.17 o                         
   3   8   6          9.28          9.38         0.32 o                         
   4   8   6         33.41         32.94         0.62 o                         
   5   8   6          0.01         -0.09         0.12 o                         
   6   8   6          3.52          3.50         0.22 o                         
   7   8   6          6.91          6.47         0.43 o                         
   0   9   6          0.01          0.02         0.16 o                         
   1   9   6          0.23          0.09         0.16 o                         
   2   9   6         19.21         18.98         0.49 o                         
   3   9   6          2.09          1.80         0.23 o                         
   4   9   6          1.77          1.73         0.17 o                         
   5   9   6          0.98          0.79         0.14 o                         
   6   9   6          0.87          0.77         0.15 o                         
  -4  -5   7          0.19          0.27         0.16 o                         
  -3  -5   7         15.42         15.24         0.58 o                         
  -2  -5   7          3.56          3.39         0.25 o                         
  -1  -5   7          1.97          2.09         0.26 o                         
   0  -5   7          0.06          0.31         0.16 o                         
   1  -5   7          2.27          2.25         0.24 o                         
  -5  -4   7          4.90          5.59         0.33 o                         
  -4  -4   7          2.04          2.47         0.23 o                         
  -3  -4   7          0.18          0.47         0.17 o                         
  -2  -4   7         12.46         12.17         0.51 o                         
  -1  -4   7          0.02         -0.17         0.12 o                         
   0  -4   7         32.68         31.33         0.83 o                         
   1  -4   7         15.51         14.02         0.46 o                         
   2  -4   7          5.40          4.68         0.79 o                         
   3  -4   7          4.99          5.10         0.46 o                         
  -6  -3   7          0.00          0.23         0.17 o                         
  -5  -3   7          1.08          1.31         0.21 o                         
  -4  -3   7          1.99          1.47         0.20 o                         
  -3  -3   7         41.84         41.67         0.79 o                         
  -2  -3   7         23.25         23.25         0.54 o                         
  -1  -3   7         11.66         12.66         0.40 o                         
   0  -3   7          0.25          0.49         0.17 o                         
   1  -3   7          7.09          6.88         0.51 o                         
   2  -3   7          4.12          4.15         0.27 o                         
   3  -3   7          0.03         -0.13         0.17 o                         
   4  -3   7         33.02         32.96         0.96 o                         
  -6  -2   7          0.04          0.04         0.17 o                         
  -5  -2   7         12.28         14.28         0.48 o                         
  -4  -2   7          1.47          1.80         0.20 o                         
  -3  -2   7          8.26          7.71         0.35 o                         
  -2  -2   7          2.82          2.87         0.21 o                         
  -1  -2   7          1.04          1.18         0.16 o                         
   0  -2   7         17.32         14.64         0.35 o                         
   1  -2   7          4.84          3.11         0.22 o                         
   2  -2   7          5.22          5.11         0.32 o                         
   3  -2   7          9.22          9.70         0.37 o                         
   4  -2   7          7.32          6.46         0.41 o                         
   5  -2   7          3.87          3.33         0.36 o                         
  -6  -1   7          0.19          0.11         0.17 o                         
  -5  -1   7          0.03         -0.14         0.12 o                         
  -4  -1   7          4.23          4.44         0.22 o                         
  -3  -1   7         64.52         60.74         0.83 o                         
  -2  -1   7        116.70        114.35         1.17 o                         
  -1  -1   7         61.35         60.67         0.71 o                         
   0  -1   7          2.24          2.78         0.14 o                         
   1  -1   7          5.94          5.89         0.31 o                         
   2  -1   7          4.37          4.74         0.19 o                         
   3  -1   7          6.42          5.53         0.23 o                         
   4  -1   7         74.69         72.49         1.42 o                         
   5  -1   7          0.68          0.79         0.18 o                         
   6  -1   7         27.24         30.30         0.76 o                         
  -6   0   7          0.00          0.04         0.14 o                         
  -5   0   7         25.22         26.28         0.54 o                         
  -4   0   7          1.83          2.13         0.15 o                         
  -3   0   7         37.04         35.94         0.54 o                         
  -2   0   7        110.47        107.02         1.11 o                         
  -1   0   7         21.87         20.42         0.35 o                         
   0   0   7          4.02          2.68         0.12 o                         
   1   0   7          1.25          2.78         0.14 o                         
   2   0   7          0.59          0.25         0.08 o                         
   3   0   7          3.72          3.68         0.17 o                         
   4   0   7          0.52          0.44         0.12 o                         
   5   0   7          6.17          5.91         0.33 o                         
   6   0   7         14.13         16.04         0.52 o                         
   7   0   7          9.59         13.86         0.63 o                         
  -6   1   7          3.98          4.07         0.25 o                         
  -5   1   7          0.53          0.26         0.12 o                         
  -4   1   7          3.11          3.35         0.18 o                         
  -3   1   7         54.73         51.53         0.71 o                         
  -2   1   7        303.47        294.45         2.41 o                         
  -1   1   7        208.38        202.85         1.61 o                         
   0   1   7          5.82          6.55         0.16 o                         
   1   1   7          0.51          0.45         0.09 o                         
   2   1   7          6.13          6.34         0.23 o                         
   3   1   7         62.64         59.13         0.66 o                         
   4   1   7         84.82         83.04         1.31 o                         
   5   1   7          0.34          0.30         0.12 o                         
   6   1   7         18.91         20.59         0.57 o                         
   7   1   7          0.97          0.43         0.18 o                         
  -6   2   7          0.05          0.10         0.12 o                         
  -5   2   7         25.90         25.27         0.48 o                         
  -4   2   7          2.03          1.93         0.15 o                         
  -3   2   7         42.12         41.21         0.53 o                         
  -2   2   7        271.97        260.87         2.03 o                         
  -1   2   7         64.55         61.06         0.62 o                         
   0   2   7          0.85          0.94         0.08 o                         
   1   2   7          1.91          2.14         0.11 o                         
   2   2   7          0.11          0.26         0.07 o                         
   3   2   7          3.65          3.25         0.13 o                         
   4   2   7         84.17         79.44         0.93 o                         
   5   2   7         21.88         20.31         0.54 o                         
   6   2   7          2.42          3.11         0.24 o                         
   7   2   7          5.50          7.66         0.37 o                         
   8   2   7          1.19          0.91         0.25 o                         
  -6   3   7         10.49         10.58         0.43 o                         
  -5   3   7          3.76          3.03         0.25 o                         
  -4   3   7          0.77          0.76         0.13 o                         
  -3   3   7         20.70         20.73         0.36 o                         
  -2   3   7        375.12        370.20         2.80 o                         
  -1   3   7        306.89        302.60         2.30 o                         
   0   3   7          2.15          1.98         0.09 o                         
   1   3   7         10.25          9.81         0.20 o                         
   2   3   7          7.98          8.36         0.18 o                         
   3   3   7        124.56        117.64         1.13 o                         
   4   3   7         52.25         53.10         0.70 o                         
   5   3   7          3.48          3.56         0.21 o                         
   6   3   7          6.30          5.96         0.30 o                         
   7   3   7          2.89          2.44         0.31 o                         
   8   3   7          0.39          0.31         0.21 o                         
  -5   4   7          8.98          7.95         0.36 o                         
  -4   4   7          0.84          0.54         0.16 o                         
  -3   4   7         12.57         13.20         0.35 o                         
  -2   4   7        232.37        228.13         2.17 o                         
  -1   4   7         83.63         84.00         0.87 o                         
   0   4   7          0.99          0.96         0.11 o                         
   1   4   7          0.40          0.66         0.08 o                         
   2   4   7          0.41          0.62         0.08 o                         
   3   4   7         25.98         25.29         0.41 o                         
   4   4   7        329.89        314.20         2.94 o                         
   5   4   7         73.04         68.42         0.84 o                         
   6   4   7          0.54          0.24         0.14 o                         
   7   4   7          0.15          0.11         0.52 o                         
   8   4   7          0.99          0.83         0.24 o                         
  -4   5   7          0.22          0.28         0.14 o                         
  -3   5   7          3.89          4.04         0.26 o                         
  -2   5   7        242.87        237.81         3.01 o                         
  -1   5   7        231.63        233.06         2.02 o                         
   0   5   7          0.38          0.32         0.08 o                         
   1   5   7          9.71         10.01         0.25 o                         
   2   5   7          4.91          5.08         0.18 o                         
   3   5   7         91.53         88.76         1.19 o                         
   4   5   7         25.45         25.61         0.48 o                         
   5   5   7          6.37          6.48         0.27 o                         
   6   5   7          1.30          1.19         0.15 o                         
   7   5   7          0.95          1.01         0.18 o                         
   8   5   7          0.03          0.23         0.17 o                         
  -4   6   7          0.01         -0.10         0.13 o                         
  -3   6   7          0.14         -0.04         0.13 o                         
  -2   6   7         95.52         96.68         1.31 o                         
  -1   6   7         58.48         59.67         1.09 o                         
   0   6   7          3.25          3.49         0.25 o                         
   1   6   7          3.53          3.55         0.19 o                         
   2   6   7          1.39          1.59         0.14 o                         
   3   6   7         29.65         29.75         0.52 o                         
   4   6   7        414.28        413.19         4.24 o                         
   5   6   7        121.74        116.11         1.40 o                         
   6   6   7          1.06          0.91         0.16 o                         
   7   6   7          1.37          1.41         0.18 o                         
   8   6   7          0.25          0.27         0.19 o                         
  -3   7   7          0.13         -0.12         0.23 o                         
  -2   7   7         85.55         90.92         1.79 o                         
  -1   7   7         98.26         98.23         1.52 o                         
   0   7   7          5.90          5.55         0.42 o                         
   1   7   7          1.94          1.96         0.20 o                         
   2   7   7          4.69          5.62         0.26 o                         
   3   7   7         27.90         26.81         0.48 o                         
   4   7   7          9.72         10.09         0.30 o                         
   5   7   7          5.52          5.84         0.23 o                         
   6   7   7          0.04          0.10         0.11 o                         
   7   7   7          0.13          0.21         0.12 o                         
   8   7   7          0.00         -0.01         0.12 o                         
  -1   8   7         24.48         25.13         1.18 o                         
   0   8   7          2.05          2.36         0.40 o                         
   1   8   7          1.77          2.13         0.25 o                         
   2   8   7          1.46          1.76         0.19 o                         
   3   8   7         12.93         13.77         0.41 o                         
   4   8   7        263.52        270.84         3.32 o                         
   5   8   7        104.90         99.73         1.44 o                         
   6   8   7          0.00          0.12         0.14 o                         
   7   8   7          1.78          2.01         0.27 o                         
   0   9   7          4.85          4.32         0.30 o                         
   1   9   7          0.00         -0.07         0.15 o                         
   2   9   7          3.89          3.93         0.26 o                         
   3   9   7          2.16          2.29         0.21 o                         
   4   9   7          3.22          3.51         0.24 o                         
   5   9   7          2.40          2.94         0.22 o                         
   6   9   7          0.16          0.09         0.15 o                         
  -3  -4   8          7.56          7.12         0.73 o                         
  -2  -4   8          0.24          0.30         0.16 o                         
  -1  -4   8         12.17         12.97         0.57 o                         
   0  -4   8         32.14         30.16         1.80 o                         
   1  -4   8         15.84         14.07         0.59 o                         
   2  -4   8          0.80          0.53         0.22 o                         
  -4  -3   8          6.03          6.36         0.34 o                         
  -3  -3   8          0.36          0.40         0.17 o                         
  -2  -3   8          5.51          6.31         0.32 o                         
  -1  -3   8          0.32          0.29         0.15 o                         
   0  -3   8          1.08          1.10         0.23 o                         
   1  -3   8          8.56          8.04         0.43 o                         
   2  -3   8          0.04          0.00         0.24 o                         
   3  -3   8          0.30          0.26         0.21 o                         
  -5  -2   8          0.01         -0.03         0.15 o                         
  -4  -2   8          6.96          6.13         0.33 o                         
  -3  -2   8         19.26         18.52         0.51 o                         
  -2  -2   8          9.47          9.09         0.79 o                         
  -1  -2   8         48.05         50.23         0.89 o                         
   0  -2   8         82.45         79.19         1.51 o                         
   1  -2   8         52.50         46.55         0.84 o                         
   2  -2   8          8.89          8.54         0.34 o                         
   3  -2   8          0.04         -0.03         0.14 o                         
   4  -2   8          0.54          1.06         0.25 o                         
   5  -2   8          2.98          2.43         0.34 o                         
  -5  -1   8         25.31         29.41         0.90 o                         
  -4  -1   8          3.99          5.43         0.31 o                         
  -3  -1   8          0.66          0.36         0.12 o                         
  -2  -1   8         26.43         28.28         0.52 o                         
  -1  -1   8          0.18          0.02         0.11 o                         
   0  -1   8          1.15          1.52         0.13 o                         
   1  -1   8         29.74         26.26         0.49 o                         
   2  -1   8          0.00         -0.05         0.11 o                         
   3  -1   8          5.73          5.37         0.24 o                         
   4  -1   8          0.07         -0.03         0.18 o                         
   5  -1   8          0.64          0.39         0.19 o                         
   6  -1   8          8.01          8.43         0.75 o                         
  -6   0   8          0.13         -0.14         0.22 o                         
  -5   0   8          0.09          0.02         0.13 o                         
  -4   0   8          9.22          9.84         0.33 o                         
  -3   0   8         13.52         13.35         0.32 o                         
  -2   0   8          8.40          8.93         0.26 o                         
  -1   0   8         86.64         87.12         0.98 o                         
   0   0   8         95.15         84.04         0.92 o                         
   1   0   8         62.07         48.82         0.72 o                         
   2   0   8         21.63         18.31         0.61 o                         
   3   0   8          6.67          6.01         0.38 o                         
   4   0   8          6.15          6.00         0.32 o                         
   5   0   8         13.84         13.78         0.58 o                         
   6   0   8         63.66         60.33         1.41 o                         
  -5   1   8          7.18          8.41         0.33 o                         
  -4   1   8          0.36          1.14         0.20 o                         
  -3   1   8          5.35          5.17         0.21 o                         
  -2   1   8         37.55         37.26         0.73 o                         
  -1   1   8          4.11          3.82         0.17 o                         
   0   1   8          0.56          0.70         0.09 o                         
   1   1   8         48.69         41.29         0.56 o                         
   2   1   8          0.39         -0.02         0.08 o                         
   3   1   8          8.19          8.61         0.25 o                         
   4   1   8          5.90          5.67         0.37 o                         
   5   1   8          6.77          6.98         0.30 o                         
   6   1   8         28.36         31.47         1.29 o                         
   7   1   8          5.74          5.58         0.44 o                         
  -5   2   8          0.28          0.86         0.15 o                         
  -4   2   8         11.91         13.09         0.34 o                         
  -3   2   8          0.46          0.68         0.12 o                         
  -2   2   8          1.08          1.13         0.19 o                         
  -1   2   8         63.80         62.90         0.64 o                         
   0   2   8         55.60         48.08         0.58 o                         
   1   2   8         24.50         14.82         0.28 o                         
   2   2   8         15.38          9.99         0.24 o                         
   3   2   8         20.55         19.26         0.33 o                         
   4   2   8         28.60         28.11         0.49 o                         
   5   2   8         33.01         31.33         0.61 o                         
   6   2   8         92.31         89.65         1.42 o                         
   7   2   8         26.81         32.76         1.12 o                         
  -5   3   8          1.45          1.55         0.19 o                         
  -4   3   8          0.30         -0.05         0.11 o                         
  -3   3   8          7.27          7.35         0.35 o                         
  -2   3   8         14.64         15.07         0.28 o                         
  -1   3   8         50.06         48.63         0.60 o                         
   0   3   8          1.12          1.02         0.11 o                         
   1   3   8         25.42         20.19         0.33 o                         
   2   3   8          0.07         -0.10         0.07 o                         
   3   3   8          0.59          0.86         0.18 o                         
   4   3   8          7.55          7.46         0.28 o                         
   5   3   8         26.47         25.27         0.58 o                         
   6   3   8         36.19         36.81         0.69 o                         
   7   3   8          5.19          6.73         0.44 o                         
   8   3   8          1.47          1.64         0.32 o                         
  -4   4   8         13.83         15.26         0.42 o                         
  -3   4   8          3.75          3.50         0.22 o                         
  -2   4   8         31.84         30.88         0.51 o                         
  -1   4   8         12.53         12.48         0.31 o                         
   0   4   8         16.52         15.91         0.33 o                         
   1   4   8          3.40          1.85         0.12 o                         
   2   4   8          4.96          3.14         0.14 o                         
   3   4   8         10.43         10.01         0.31 o                         
   4   4   8         16.23         17.78         0.47 o                         
   5   4   8         29.46         28.26         0.55 o                         
   6   4   8         67.03         66.74         1.15 o                         
   7   4   8         30.32         36.22         0.81 o                         
   8   4   8          4.94          7.08         0.43 o                         
  -4   5   8          0.28          0.49         0.17 o                         
  -3   5   8          3.64          3.25         0.22 o                         
  -2   5   8          0.12         -0.05         0.10 o                         
  -1   5   8        130.23        128.60         1.69 o                         
   0   5   8          3.92          3.56         0.17 o                         
   1   5   8          2.34          1.63         0.11 o                         
   2   5   8          0.33          0.32         0.10 o                         
   3   5   8          3.54          3.55         0.20 o                         
   4   5   8          1.85          1.79         0.16 o                         
   5   5   8         44.65         42.71         0.71 o                         
   6   5   8         21.63         20.41         0.55 o                         
   7   5   8          1.62          1.77         0.25 o                         
   8   5   8          0.42          0.70         0.20 o                         
  -3   6   8          5.27          5.16         0.28 o                         
  -2   6   8         48.39         48.69         0.82 o                         
  -1   6   8          0.96          0.89         0.15 o                         
   0   6   8          5.87          5.96         0.33 o                         
   1   6   8          0.27          0.21         0.12 o                         
   2   6   8          1.36          1.62         0.16 o                         
   3   6   8          0.17          0.21         0.12 o                         
   4   6   8          0.68          0.86         0.14 o                         
   5   6   8          2.55          2.80         0.19 o                         
   6   6   8         25.72         25.22         0.53 o                         
   7   6   8         12.96         17.01         0.51 o                         
  -2   7   8          8.80          7.58         0.50 o                         
  -1   7   8        157.59        162.74         2.75 o                         
   0   7   8         11.47         10.24         0.41 o                         
   1   7   8          0.51          0.67         0.14 o                         
   2   7   8          1.27          1.02         0.15 o                         
   3   7   8         11.04         11.39         0.34 o                         
   4   7   8          0.04          0.25         0.12 o                         
   5   7   8         46.57         44.09         1.03 o                         
   6   7   8          6.17          6.02         0.27 o                         
   7   7   8          0.39          0.53         0.19 o                         
  -1   8   8          9.12          9.94         0.55 o                         
   0   8   8          4.84          4.87         0.38 o                         
   1   8   8          0.47          0.19         0.17 o                         
   2   8   8          0.69          0.60         0.17 o                         
   3   8   8          2.68          2.31         0.21 o                         
   4   8   8         25.53         25.89         0.50 o                         
   5   8   8          8.67          8.43         0.29 o                         
   6   8   8          8.18          8.05         0.28 o                         
   1   9   8          0.37          0.30         0.18 o                         
   2   9   8          1.70          2.18         0.29 o                         
   3   9   8          7.43          7.01         0.33 o                         
   4   9   8          0.00          0.17         0.15 o                         
   5   9   8         32.07         30.44         0.68 o                         
  -3  -3   9          0.07          0.11         0.35 o                         
  -2  -3   9         35.12         37.43         0.81 o                         
  -1  -3   9          2.82          3.32         0.27 o                         
   0  -3   9          2.14          2.27         0.29 o                         
   1  -3   9          4.04          3.28         0.36 o                         
   2  -3   9          0.11         -0.06         0.18 o                         
  -4  -2   9          5.30          4.78         0.32 o                         
  -3  -2   9          1.48          1.79         0.23 o                         
  -2  -2   9         17.77         17.80         0.53 o                         
  -1  -2   9          3.94          4.96         0.29 o                         
   0  -2   9          2.44          3.16         0.32 o                         
   1  -2   9          1.74          1.70         0.36 o                         
   2  -2   9          4.27          4.07         0.31 o                         
   3  -2   9          4.94          5.48         0.33 o                         
  -4  -1   9         13.55         15.70         0.52 o                         
  -3  -1   9          0.02         -0.09         0.15 o                         
  -2  -1   9         36.96         37.57         0.65 o                         
  -1  -1   9          0.03          0.11         0.11 o                         
   0  -1   9          3.88          3.11         0.23 o                         
   1  -1   9         11.90         10.45         0.38 o                         
   2  -1   9          0.04         -0.09         0.13 o                         
   3  -1   9          4.63          5.19         0.30 o                         
   4  -1   9          0.03          0.16         0.22 o                         
   5  -1   9          0.60          0.56         0.26 o                         
  -5   0   9          5.11          5.67         0.33 o                         
  -4   0   9          6.60          6.49         0.37 o                         
  -3   0   9         17.35         17.01         0.43 o                         
  -2   0   9          1.60          1.37         0.16 o                         
  -1   0   9          0.38          0.09         0.10 o                         
   0   0   9          0.04          0.03         0.09 o                         
   1   0   9         46.91         42.69         0.89 o                         
   2   0   9          0.19          0.14         0.11 o                         
   3   0   9          2.47          2.94         0.20 o                         
   4   0   9         68.70         70.16         1.22 o                         
   5   0   9          4.27          4.68         0.33 o                         
  -5   1   9         47.32         60.58         0.96 o                         
  -4   1   9         27.24         30.61         0.60 o                         
  -3   1   9          1.39          1.32         0.15 o                         
  -2   1   9         14.44         15.52         0.43 o                         
  -1   1   9          7.36          7.03         0.26 o                         
   0   1   9          4.49          3.81         0.27 o                         
   1   1   9         35.69         32.72         0.57 o                         
   2   1   9          1.38          0.39         0.12 o                         
   3   1   9          0.49          0.59         0.16 o                         
   4   1   9          0.63          0.47         0.17 o                         
   5   1   9          3.42          2.08         0.29 o                         
   6   1   9          0.64          0.20         0.21 o                         
  -4   2   9          6.33          5.71         0.32 o                         
  -3   2   9         34.28         32.28         0.61 o                         
  -2   2   9          2.86          2.97         0.20 o                         
  -1   2   9         17.48         16.69         0.36 o                         
   0   2   9          1.01          0.29         0.11 o                         
   1   2   9        134.16        117.30         1.24 o                         
   2   2   9          5.33          3.95         0.18 o                         
   3   2   9          0.89          0.40         0.11 o                         
   4   2   9         48.63         48.22         0.91 o                         
   5   2   9          0.52          0.40         0.20 o                         
   6   2   9          0.00         -0.22         0.15 o                         
   7   2   9         10.59          9.54         1.72 o                         
  -4   3   9         23.57         26.83         0.66 o                         
  -3   3   9          5.73          5.86         0.31 o                         
  -2   3   9          0.05          0.09         0.10 o                         
  -1   3   9         24.21         24.68         0.44 o                         
   0   3   9          3.05          2.71         0.15 o                         
   1   3   9         58.31         56.18         0.67 o                         
   2   3   9          9.29          5.67         0.31 o                         
   3   3   9          0.43          0.57         0.11 o                         
   4   3   9          6.86          6.71         0.32 o                         
   5   3   9          3.20          2.42         0.22 o                         
   6   3   9          0.92          1.05         0.18 o                         
   7   3   9          0.15          0.45         0.43 o                         
  -4   4   9          2.50          2.46         0.26 o                         
  -3   4   9         25.15         24.16         0.53 o                         
  -2   4   9          3.14          3.04         0.20 o                         
  -1   4   9         36.29         34.90         0.56 o                         
   0   4   9          0.00          0.11         0.10 o                         
   1   4   9        141.05        125.34         1.42 o                         
   2   4   9         14.28         10.92         0.29 o                         
   3   4   9         13.53         12.78         0.37 o                         
   4   4   9          7.79          7.83         0.40 o                         
   5   4   9          6.26          5.73         0.39 o                         
   6   4   9          2.94          2.61         0.37 o                         
   7   4   9         43.91         43.05         0.93 o                         
  -3   5   9          6.62          6.98         0.30 o                         
  -2   5   9          3.87          3.84         0.21 o                         
  -1   5   9         20.74         22.00         0.42 o                         
   0   5   9          0.66          0.46         0.11 o                         
   1   5   9         45.51         44.07         0.61 o                         
   2   5   9         15.07         12.68         0.37 o                         
   3   5   9          0.51          0.66         0.16 o                         
   4   5   9          9.25          9.12         0.66 o                         
   5   5   9          0.36          0.16         0.16 o                         
   6   5   9          3.23          4.00         0.30 o                         
   7   5   9          1.46          1.90         0.25 o                         
  -2   6   9          0.28          0.40         0.20 o                         
  -1   6   9         22.87         22.51         0.47 o                         
   0   6   9          3.26          3.47         0.18 o                         
   1   6   9         68.61         67.18         1.15 o                         
   2   6   9         12.95         11.89         0.61 o                         
   3   6   9         20.85         21.00         0.48 o                         
   4   6   9          0.51          0.58         0.14 o                         
   5   6   9         27.80         26.60         0.63 o                         
   6   6   9          3.68          3.54         0.29 o                         
   7   6   9         73.13         75.39         1.29 o                         
  -1   7   9          3.05          3.27         0.37 o                         
   0   7   9          0.11         -0.10         0.18 o                         
   1   7   9         15.79         16.52         0.51 o                         
   2   7   9         10.71         10.40         0.35 o                         
   3   7   9          0.10          0.09         0.17 o                         
   4   7   9          3.57          3.58         0.23 o                         
   5   7   9          0.69          1.06         0.16 o                         
   6   7   9          1.65          2.03         0.22 o                         
   0   8   9          4.67          5.01         1.23 o                         
   1   8   9         18.99         18.92         0.85 o                         
   2   8   9          6.28          5.68         0.28 o                         
   3   8   9         11.47         11.63         0.36 o                         
   4   8   9          1.88          2.05         0.19 o                         
   5   8   9         27.65         26.65         0.68 o                         
   6   8   9          0.92          1.06         0.17 o                         
  -2  -2  10         20.93         23.78         0.65 o                         
  -1  -2  10          4.07          5.32         0.33 o                         
   0  -2  10          0.00         -0.27         0.18 o                         
   1  -2  10         10.13          9.57         0.73 o                         
  -3  -1  10          0.52          0.57         0.18 o                         
  -2  -1  10          3.02          3.83         0.35 o                         
  -1  -1  10         98.25        109.99         1.39 o                         
   0  -1  10          1.43          1.20         0.20 o                         
   1  -1  10          0.71          1.06         0.19 o                         
   2  -1  10          0.49          0.26         0.17 o                         
   3  -1  10          1.70          1.65         0.36 o                         
  -3   0  10         13.24         12.73         0.46 o                         
  -2   0  10         27.63         31.18         0.70 o                         
  -1   0  10         15.24         18.09         0.56 o                         
   0   0  10          0.13         -0.16         0.13 o                         
   1   0  10         26.11         25.26         0.54 o                         
   2   0  10          9.13          7.23         0.30 o                         
   3   0  10          1.78          2.57         0.30 o                         
   4   0  10         14.19         18.65         0.78 o                         
  -4   1  10          2.29          3.11         0.29 o                         
  -3   1  10          0.74          1.00         0.20 o                         
  -2   1  10          9.89         11.32         0.37 o                         
  -1   1  10        135.18        142.71         1.69 o                         
   0   1  10          5.54          4.80         0.24 o                         
   1   1  10          1.11          1.46         0.17 o                         
   2   1  10          0.02          0.07         0.14 o                         
   3   1  10          2.52          2.87         0.21 o                         
   4   1  10          3.96          4.22         0.30 o                         
   5   1  10         19.75         21.62         0.79 o                         
  -3   2  10          7.05          6.87         0.30 o                         
  -2   2  10         10.41         10.69         0.35 o                         
  -1   2  10         18.15         19.97         0.47 o                         
   0   2  10          0.14          0.02         0.12 o                         
   1   2  10         12.24         12.48         0.35 o                         
   2   2  10          8.09          6.96         0.28 o                         
   3   2  10          7.15          8.64         0.31 o                         
   4   2  10         37.48         46.40         1.14 o                         
   5   2  10         35.75         37.42         1.33 o                         
   6   2  10          0.73          0.67         0.42 o                         
  -3   3  10          0.02          0.00         0.15 o                         
  -2   3  10         11.19         12.02         0.52 o                         
  -1   3  10        103.85        107.90         1.56 o                         
   0   3  10         11.79         10.38         0.60 o                         
   1   3  10          0.00         -0.03         0.11 o                         
   2   3  10          0.41          0.29         0.12 o                         
   3   3  10          1.07          1.02         0.15 o                         
   4   3  10          5.22          5.30         0.51 o                         
   5   3  10         13.59         14.23         0.50 o                         
   6   3  10          0.71          0.13         0.17 o                         
  -3   4  10          1.32          1.83         0.23 o                         
  -2   4  10          0.09         -0.04         0.13 o                         
  -1   4  10          6.13          6.32         0.29 o                         
   0   4  10          1.29          1.20         0.16 o                         
   1   4  10          0.16         -0.05         0.16 o                         
   2   4  10          0.18          0.21         0.10 o                         
   3   4  10          6.45          7.18         0.30 o                         
   4   4  10         46.33         50.97         0.93 o                         
   5   4  10         53.83         54.74         1.07 o                         
   6   4  10          0.59          0.90         0.21 o                         
  -2   5  10          2.70          2.86         0.22 o                         
  -1   5  10         37.02         37.36         0.61 o                         
   0   5  10         14.65         14.28         0.35 o                         
   1   5  10          2.86          2.75         0.22 o                         
   2   5  10          5.22          4.22         0.24 o                         
   3   5  10          0.18          0.07         0.16 o                         
   4   5  10          0.73          0.72         0.19 o                         
   5   5  10          6.88          7.69         0.40 o                         
   6   5  10          3.31          2.46         0.27 o                         
  -1   6  10          0.00          0.12         0.16 o                         
   0   6  10          0.30          0.53         0.14 o                         
   1   6  10         10.31          8.67         0.40 o                         
   2   6  10          5.70          5.37         0.52 o                         
   3   6  10          0.66          0.74         0.19 o                         
   4   6  10         22.70         24.39         0.63 o                         
   5   6  10         36.67         36.03         0.88 o                         
   6   6  10          0.00         -0.10         0.17 o                         
   0   7  10         13.26         12.96         0.89 o                         
   1   7  10          7.61          7.55         0.39 o                         
   2   7  10         14.11         13.05         0.47 o                         
   3   7  10          0.12         -0.02         0.16 o                         
   4   7  10          0.48          0.32         0.17 o                         
   5   7  10          2.96          3.30         0.28 o                         
   2   8  10         13.18         12.51         0.48 o                         
   3   8  10          1.39          1.06         0.21 o                         
   4   8  10          2.62          3.38         0.28 o                         
  -1   0  11          0.28          0.09         0.16 o                         
   0   0  11          0.10          0.07         0.18 o                         
   1   0  11         34.77         40.11         0.86 o                         
   2   0  11          0.77          1.56         0.23 o                         
  -2   1  11          2.27          1.89         0.23 o                         
  -1   1  11         11.48         15.61         0.51 o                         
   0   1  11         34.51         40.58         0.73 o                         
   1   1  11          0.00         -0.04         0.14 o                         
   2   1  11          1.38          1.55         0.19 o                         
   3   1  11          0.80          1.10         0.28 o                         
   4   1  11          0.12          0.31         0.23 o                         
  -2   2  11         32.80         33.08         0.66 o                         
  -1   2  11          1.47          1.91         0.21 o                         
   0   2  11          1.54          1.72         0.19 o                         
   1   2  11          4.27          5.90         0.28 o                         
   2   2  11          7.21          5.70         0.50 o                         
   3   2  11          5.11          4.63         0.35 o                         
   4   2  11          0.19          0.55         0.24 o                         
  -2   3  11          0.02          0.01         0.19 o                         
  -1   3  11         31.24         36.90         0.80 o                         
   0   3  11         44.08         51.87         0.96 o                         
   1   3  11          3.82          4.39         0.29 o                         
   2   3  11          0.01         -0.04         0.13 o                         
   3   3  11          0.74          1.05         0.17 o                         
   4   3  11          1.68          2.01         0.78 o                         
   5   3  11         13.12         14.46         0.68 o                         
  -2   4  11         35.32         36.45         0.81 o                         
  -1   4  11          6.17          7.64         0.37 o                         
   0   4  11          0.50          0.72         0.16 o                         
   1   4  11          0.33         -0.05         0.11 o                         
   2   4  11         27.63         24.16         0.77 o                         
   3   4  11          0.29          0.33         0.17 o                         
   4   4  11          3.62          5.47         0.35 o                         
   5   4  11          1.89          3.70         0.58 o                         
  -1   5  11         45.53         50.14         1.01 o                         
   0   5  11         37.19         41.32         1.09 o                         
   1   5  11          9.16         10.40         0.36 o                         
   2   5  11          0.93          1.36         0.17 o                         
   3   5  11          0.13          0.10         0.19 o                         
   4   5  11          5.19          5.02         0.33 o                         
   5   5  11         10.91         11.35         0.48 o                         
   0   6  11          0.36          0.34         0.16 o                         
   1   6  11          0.28          0.47         0.21 o                         
   2   6  11         25.72         24.19         0.68 o                         
   3   6  11          1.39          1.01         0.21 o                         
   4   6  11         12.35         15.13         0.53 o                         
   5   6  11         11.34         14.42         0.53 o                         
   2   7  11          0.44          0.59         0.31 o                         
   3   7  11          0.02          0.02         0.18 o                         
   4   7  11          3.25          3.44         0.30 o                         
   1   2  12         66.13         72.13         1.25 o                         
   0   3  12          0.05          0.06         0.17 o                         
   1   3  12         39.43         42.18         1.00 o                         
   2   3  12         23.80         27.78         1.35 o                         
   3   3  12          2.04          2.75         0.27 o                         
   1   4  12         29.03         31.84         0.74 o                         
   2   4  12         49.59         58.40         1.06 o                         
   3   4  12          4.39          4.51         0.43 o                         
   2   5  12          8.88         10.17         0.40 o                         
                                                                                
