# Supplementary material for: Crystal structures of 2-acetyl-4-ethynylphenol and 2-acetyl-4-(3-hy­droxy-3-methylbut-1-yn-1-yl)phenol
Source: Acta Crystallogr E Crystallogr Commun. 2016 Sep 5;72(Pt 10):1370–3. doi: 10.1107/S2056989016013451 (PMC5050755; doi:10.1107/S2056989016013451)
Supplement: Supplementary file 3 [file e-72-01370-IIsup3.hkl]

data_II                                                                         
_shelx_title ' Rosin4A in P2(1)/c'                                              
_shelx_refln_list_code          4                                               
_shelx_F_calc_maximum      403.72                                               
_exptl_crystal_F_000      1392.00                                               
_reflns_d_resolution_high  0.7307                                               
                                                                                
loop_                                                                           
 _space_group_symop_operation_xyz                                               
 'x, y, z'                                                                      
 '-x, y+1/2, -z+1/2'                                                            
 '-x, -y, -z'                                                                   
 'x, -y-1/2, z-1/2'                                                             
                                                                                
_cell_length_a    22.5787                                                       
_cell_length_b    16.9306                                                       
_cell_length_c     9.2849                                                       
_cell_angle_alpha  90.000                                                       
_cell_angle_beta  101.815                                                       
_cell_angle_gamma  90.000                                                       
                                                                                
_shelx_F_squared_multiplier     1.000                                           
                                                                                
loop_                                                                           
 _refln_index_h                                                                 
 _refln_index_k                                                                 
 _refln_index_l                                                                 
 _refln_F_squared_calc                                                          
 _refln_F_squared_meas                                                          
 _refln_F_squared_sigma                                                         
 _refln_observed_status                                                         
   3   0   0       2580.54       2237.51        32.60 o                         
   4   0   0      24594.99      23179.08       276.98 o                         
   5   0   0       8618.28       8031.65       102.47 o                         
   6   0   0      64350.83      57987.91       683.75 o                         
   7   0   0         92.61        141.33        17.70 o                         
   8   0   0       6370.01       5894.58        81.74 o                         
   9   0   0        156.14        112.70        10.27 o                         
  10   0   0         24.80         19.91         9.08 o                         
  11   0   0        121.39        152.02        13.58 o                         
  12   0   0        382.19        324.11        17.99 o                         
  13   0   0        121.53        172.59        15.46 o                         
  14   0   0       1585.84       1612.13        46.08 o                         
  15   0   0        940.35        899.88        31.65 o                         
  16   0   0          5.89         10.04        12.86 o                         
  17   0   0       2714.20       2526.42        55.88 o                         
  18   0   0       5306.49       5245.18       114.09 o                         
  19   0   0      13696.48      13430.30       236.74 o                         
  20   0   0       8607.90       8310.50       164.86 o                         
  21   0   0        307.17        381.66        33.64 o                         
  22   0   0       1165.58       1237.08        88.74 o                         
  23   0   0          8.27         24.57        33.88 o                         
  24   0   0        406.64        402.19        59.70 o                         
  25   0   0          1.45          8.03        24.51 o                         
  26   0   0        955.95       1043.10        57.01 o                         
  27   0   0        252.38        382.32        41.07 o                         
  28   0   0        334.22        351.74        91.16 o                         
  29   0   0        606.14        625.58        51.83 o                         
  30   0   0        344.33        339.21        44.50 o                         
   1   1   0          0.57          0.00         0.57 o                         
   2   1   0         10.42          8.14         1.31 o                         
   3   1   0         25.42         30.10         2.67 o                         
   4   1   0        114.31        107.15         4.32 o                         
   5   1   0          6.73         13.23         4.48 o                         
   6   1   0        253.52        220.82         7.24 o                         
   7   1   0          5.70         14.14         5.73 o                         
   8   1   0        815.62        829.48        14.59 o                         
   9   1   0         12.03         14.87         5.79 o                         
  10   1   0        146.81        161.84         8.82 o                         
  11   1   0         31.96         40.50         6.03 o                         
  12   1   0        232.67        239.17        13.59 o                         
  13   1   0         84.73         74.60         8.09 o                         
  14   1   0        262.39        233.96        14.13 o                         
  15   1   0          6.95          2.70         8.74 o                         
  16   1   0         32.02         18.18         7.64 o                         
  17   1   0          1.81          4.65         7.23 o                         
  18   1   0       1110.02       1167.94        30.44 o                         
  19   1   0        832.08        733.96        29.21 o                         
  20   1   0          0.46          5.67        20.73 o                         
  21   1   0          2.81          0.00        14.57 o                         
  22   1   0        234.74        250.40        22.57 o                         
  23   1   0         22.60          0.00        15.20 o                         
  24   1   0          2.14          0.00        20.03 o                         
  25   1   0          0.16          0.00        16.35 o                         
  26   1   0        308.68        299.72        29.70 o                         
  27   1   0        529.69        527.53        32.67 o                         
  28   1   0        169.67        184.53        32.84 o                         
  29   1   0        166.68        213.80        26.21 o                         
  30   1   0          3.62         22.35        20.33 o                         
   1   2   0        195.67        184.51         6.98 o                         
   2   2   0        179.16        149.93         3.77 o                         
   3   2   0       1006.65        959.26         9.61 o                         
   4   2   0        877.60        811.44        11.31 o                         
   5   2   0       1909.93       1782.43        19.51 o                         
   6   2   0          6.15          0.00         5.03 o                         
   7   2   0          1.61          0.00         5.33 o                         
   8   2   0        906.32        865.78        15.21 o                         
   9   2   0        990.72        932.92        16.09 o                         
  10   2   0        264.44        272.77        10.09 o                         
  11   2   0        391.87        390.26        12.25 o                         
  12   2   0        241.87        259.95        10.95 o                         
  13   2   0        336.73        344.39        12.25 o                         
  14   2   0        366.32        383.54        13.73 o                         
  15   2   0        205.48        212.13        11.87 o                         
  16   2   0        206.06        193.81        13.23 o                         
  17   2   0        500.59        475.92        21.45 o                         
  18   2   0       2129.23       2001.74        39.81 o                         
  19   2   0        971.34        930.82        32.05 o                         
  20   2   0        653.70        677.41        33.77 o                         
  21   2   0         55.65         50.95        15.60 o                         
  22   2   0        434.95        455.11        26.38 o                         
  23   2   0         39.33         50.26        23.52 o                         
  24   2   0        264.60        204.54        22.69 o                         
  25   2   0        105.99         97.12        19.93 o                         
  26   2   0         21.18         39.16        18.53 o                         
  27   2   0        159.55        197.04        38.43 o                         
  28   2   0         62.26         54.19        21.18 o                         
  29   2   0          0.23          0.00        18.95 o                         
  30   2   0        123.43        129.07        25.36 o                         
   2   3   0      12671.35      12623.21       103.98 o                         
   3   3   0         25.22         51.20         3.73 o                         
   4   3   0       5113.78       5261.18        42.14 o                         
   5   3   0       7891.34       7598.96        68.72 o                         
   6   3   0       2214.77       2292.57        24.19 o                         
   7   3   0      23745.18      23528.62       186.61 o                         
   8   3   0       1301.05       1291.87        18.36 o                         
   9   3   0       1345.89       1344.12        22.01 o                         
  10   3   0       1440.51       1346.85        20.71 o                         
  11   3   0       8636.66       8847.00        79.70 o                         
  12   3   0          0.49          7.33         6.86 o                         
  13   3   0       2138.03       2002.19        28.37 o                         
  14   3   0         24.65         15.98         9.04 o                         
  15   3   0        303.83        322.02        14.55 o                         
  16   3   0        619.44        622.68        17.79 o                         
  17   3   0       1283.38       1183.99        29.95 o                         
  18   3   0       8978.22       8591.37       103.02 o                         
  19   3   0       1655.95       1699.79        37.79 o                         
  20   3   0         33.30         63.02        19.56 o                         
  21   3   0          9.21         43.85        15.24 o                         
  22   3   0        325.66        310.98        29.81 o                         
  23   3   0        405.64        377.20        25.57 o                         
  24   3   0         19.72         27.54        18.43 o                         
  25   3   0          3.73         32.42        17.27 o                         
  26   3   0        700.02        788.42        36.88 o                         
  27   3   0        588.70        626.89        34.89 o                         
  28   3   0         73.48         83.21        42.15 o                         
  29   3   0          1.07         32.28        20.45 o                         
   2   4   0        715.90        671.85        12.11 o                         
   3   4   0         43.90         37.57         3.56 o                         
   4   4   0        129.99        137.69         5.39 o                         
   5   4   0         33.03         30.39         5.72 o                         
   6   4   0        352.03        339.82         9.94 o                         
   7   4   0       1404.85       1398.79        19.64 o                         
   8   4   0       6434.17       6531.33        63.45 o                         
   9   4   0          6.76         19.50         6.71 o                         
  10   4   0       2353.18       2290.27        30.51 o                         
  11   4   0          0.48          0.00         7.22 o                         
  12   4   0        469.63        502.35        17.32 o                         
  13   4   0        822.65        804.92        19.62 o                         
  14   4   0       1063.15        990.88        22.24 o                         
  15   4   0        202.12        168.99        12.60 o                         
  16   4   0         33.83         17.67         9.63 o                         
  17   4   0         19.42         28.84        11.86 o                         
  18   4   0        211.72        182.09        15.53 o                         
  19   4   0        153.79        171.58        15.85 o                         
  20   4   0          1.96         10.91        13.24 o                         
  21   4   0        297.65        280.10        22.76 o                         
  22   4   0          0.23          7.80        14.43 o                         
  23   4   0         23.05          0.00        15.60 o                         
  24   4   0          7.02          0.00        14.51 o                         
  25   4   0          0.21          0.00        15.55 o                         
  26   4   0         82.12         89.73        20.32 o                         
  27   4   0        598.32        762.64        37.27 o                         
  28   4   0          0.02         22.71        22.89 o                         
  29   4   0         73.76         18.41        28.94 o                         
   2   5   0         83.99         79.97         8.20 o                         
   3   5   0        194.90        182.42         4.85 o                         
   4   5   0         80.59         86.78         4.21 o                         
   5   5   0        669.83        673.75        11.17 o                         
   6   5   0         99.13         97.60         7.05 o                         
   7   5   0        676.92        701.48        15.27 o                         
   8   5   0        123.88        140.63         8.18 o                         
   9   5   0         30.93         36.41         7.31 o                         
  10   5   0         18.91         21.30         7.19 o                         
  11   5   0       1737.14       1716.80        26.45 o                         
  12   5   0          7.82          0.70         7.50 o                         
  13   5   0        290.14        280.73        13.24 o                         
  14   5   0         13.74         27.72         9.16 o                         
  15   5   0          8.44         25.57         9.79 o                         
  16   5   0         98.47         84.77        14.18 o                         
  17   5   0        636.16        616.93        22.34 o                         
  18   5   0        217.22        221.41        17.15 o                         
  19   5   0         23.23         26.24        12.63 o                         
  20   5   0          4.92         15.58        12.51 o                         
  21   5   0         26.59         21.49        14.68 o                         
  22   5   0         26.78         45.50        19.42 o                         
  23   5   0         92.79         74.98        17.66 o                         
  24   5   0         14.30          0.00        17.47 o                         
  25   5   0        181.36        171.30        22.69 o                         
  26   5   0         54.63         66.49        23.82 o                         
  27   5   0          2.32          0.00        29.04 o                         
  28   5   0        182.60        205.20        39.53 o                         
  29   5   0          6.53          0.00        27.93 o                         
   2   6   0       3203.20       3409.92        49.59 o                         
   3   6   0       2956.44       2596.73        27.99 o                         
   4   6   0       1831.20       1759.89        16.34 o                         
   5   6   0       4113.38       4006.42        39.07 o                         
   6   6   0         40.53         83.81         7.05 o                         
   7   6   0       2611.80       3006.10        36.48 o                         
   8   6   0      17012.54      18707.09       179.09 o                         
   9   6   0       1701.34       1698.20        39.61 o                         
  10   6   0       4716.58       4767.67        56.70 o                         
  11   6   0       7901.76       8384.15        82.54 o                         
  12   6   0         87.09         75.46         9.20 o                         
  13   6   0         43.68         41.04         8.96 o                         
  14   6   0       1724.46       1829.96        30.37 o                         
  15   6   0          7.50         23.37         9.64 o                         
  16   6   0          4.51         18.09         9.43 o                         
  17   6   0        197.43        209.47        15.73 o                         
  18   6   0        391.79        416.05        20.27 o                         
  19   6   0        447.74        432.01        23.19 o                         
  20   6   0       2143.29       1917.57        40.81 o                         
  21   6   0        314.37        287.27        21.95 o                         
  22   6   0         39.82         31.79        16.10 o                         
  23   6   0        259.91        273.20        27.31 o                         
  24   6   0         14.34          5.64        17.71 o                         
  25   6   0        424.01        360.64        39.35 o                         
  26   6   0         11.76         33.63        37.11 o                         
  27   6   0         33.68         60.51        28.52 o                         
  28   6   0        537.45        617.41        96.81 o                         
  29   6   0          4.41          8.45        35.50 o                         
   2   7   0       1089.50       1185.91        17.70 o                         
   3   7   0       1109.12       1130.07        19.24 o                         
   4   7   0        403.48        389.64         6.20 o                         
   5   7   0         31.67         24.88         3.75 o                         
   6   7   0        115.46        120.26         6.39 o                         
   7   7   0        273.31        277.32        10.20 o                         
   8   7   0        355.05        406.44        12.51 o                         
   9   7   0        348.50        338.10        13.48 o                         
  10   7   0        242.37        259.78        12.24 o                         
  11   7   0         93.78         87.53         9.98 o                         
  12   7   0        156.24        159.76        12.06 o                         
  13   7   0          2.08         10.51         9.73 o                         
  14   7   0        308.17        315.62        15.78 o                         
  15   7   0         46.69         38.74        11.44 o                         
  16   7   0        301.51        324.67        22.62 o                         
  17   7   0         51.57         61.35        14.88 o                         
  18   7   0         28.78         13.92        13.57 o                         
  19   7   0          1.64          0.00        12.02 o                         
  20   7   0         17.78         31.76        14.84 o                         
  21   7   0        226.86        193.73        20.74 o                         
  22   7   0        290.13        245.07        32.50 o                         
  23   7   0         26.43          0.00        21.68 o                         
  24   7   0         19.91          9.76        23.88 o                         
  25   7   0         52.40         60.65        29.08 o                         
  26   7   0         66.52         45.14        27.52 o                         
  27   7   0        140.03         90.37        63.73 o                         
  28   7   0         45.44          0.95        52.44 o                         
   2   8   0        730.75        733.48        15.97 o                         
   3   8   0         53.47         55.22         6.16 o                         
   4   8   0        314.77        299.11         6.84 o                         
   5   8   0       1279.22       1243.21        12.91 o                         
   6   8   0       1511.61       1553.66        20.50 o                         
   7   8   0        156.49        125.19         8.27 o                         
   8   8   0        259.64        284.42        10.86 o                         
   9   8   0        101.69        101.68         8.90 o                         
  10   8   0        626.18        685.84        17.79 o                         
  11   8   0         92.94         86.63        18.34 o                         
  12   8   0          1.16          9.35         8.77 o                         
  13   8   0        294.71        362.87        15.98 o                         
  14   8   0         39.31         26.73        10.59 o                         
  15   8   0         12.41         24.44        11.23 o                         
  16   8   0         53.78         17.21        11.72 o                         
  17   8   0        139.98        144.87        16.39 o                         
  18   8   0          9.41         20.87        13.39 o                         
  19   8   0         73.45         97.86        19.67 o                         
  20   8   0         16.13         29.04        17.70 o                         
  21   8   0         50.70         82.61        19.77 o                         
  22   8   0         70.83         76.61        26.17 o                         
  23   8   0        175.22        157.61        49.21 o                         
  24   8   0         67.02         65.76        27.93 o                         
  25   8   0        243.10        289.77        76.64 o                         
  26   8   0         11.36          0.00        26.65 o                         
  27   8   0         54.03         77.85        33.88 o                         
  28   8   0         25.87         52.07        39.53 o                         
   2   9   0       1718.77       1728.04        41.95 o                         
   3   9   0        602.27        649.44        13.97 o                         
   4   9   0       2554.07       2734.02        34.48 o                         
   5   9   0       3320.16       3336.78        31.08 o                         
   6   9   0       1901.73       1913.43        19.43 o                         
   7   9   0       5544.91       5523.29        53.97 o                         
   8   9   0       1915.07       2056.70        45.97 o                         
   9   9   0       1565.89       1533.63        33.43 o                         
  10   9   0        523.00        540.43        15.62 o                         
  11   9   0          2.15          0.00         8.01 o                         
  12   9   0        761.75        645.46        19.40 o                         
  13   9   0        961.07        983.94        24.29 o                         
  14   9   0       1040.93        938.38        25.43 o                         
  15   9   0        939.82        907.60        29.22 o                         
  16   9   0        877.19        753.27        31.97 o                         
  17   9   0         26.07         44.82        19.48 o                         
  18   9   0         14.50         29.58        17.75 o                         
  19   9   0        297.18        283.67        33.40 o                         
  20   9   0          1.89          0.00        16.72 o                         
  21   9   0        118.88        179.21        24.18 o                         
  22   9   0        166.81        195.79        62.93 o                         
  23   9   0        262.56        294.49        35.92 o                         
  24   9   0         60.84         97.31        35.50 o                         
  25   9   0         10.23          0.00        32.27 o                         
  26   9   0        680.69        782.93        78.25 o                         
  27   9   0         28.68         53.49        30.22 o                         
   3  10   0        793.22        755.30        15.20 o                         
   4  10   0         16.05         11.88         5.41 o                         
   5  10   0        126.55        120.66         5.81 o                         
   6  10   0         99.89        129.95         6.59 o                         
   7  10   0          0.37          0.00         4.45 o                         
   8  10   0        205.25        200.51         9.87 o                         
   9  10   0        298.92        313.90        17.47 o                         
  10  10   0        182.83        165.68        10.85 o                         
  11  10   0          7.43          0.00         8.36 o                         
  12  10   0         65.25         66.28        10.28 o                         
  13  10   0         11.64          3.74         9.73 o                         
  14  10   0         99.16         99.96        14.31 o                         
  15  10   0          6.37          0.00        12.48 o                         
  16  10   0        259.88        235.17        22.03 o                         
  17  10   0         49.69         51.89        16.96 o                         
  18  10   0         17.57          1.97        16.39 o                         
  19  10   0          1.99          6.50        18.65 o                         
  20  10   0          1.25         33.39        17.99 o                         
  21  10   0          0.27         20.49        18.66 o                         
  22  10   0        395.87        395.77        50.02 o                         
  23  10   0         31.27         23.31        25.65 o                         
  24  10   0          1.42          0.00        23.20 o                         
  25  10   0         51.79         21.80        26.65 o                         
  26  10   0         31.86         17.85        34.69 o                         
  27  10   0        164.47        224.08        38.79 o                         
   3  11   0        423.99        410.17        10.49 o                         
   4  11   0        365.55        336.52        10.67 o                         
   5  11   0        308.99        308.75         8.22 o                         
   6  11   0        298.84        303.26         9.12 o                         
   7  11   0         89.66         85.01         8.66 o                         
   8  11   0        146.70        151.75         7.39 o                         
   9  11   0        296.34        294.08        10.46 o                         
  10  11   0        260.72        245.06        14.22 o                         
  11  11   0         67.05         59.42        14.98 o                         
  12  11   0          2.22          0.00         8.86 o                         
  13  11   0        239.29        247.97        19.18 o                         
  14  11   0         11.94         16.72        12.87 o                         
  15  11   0        234.86        183.90        17.64 o                         
  16  11   0        122.11        139.83        19.52 o                         
  17  11   0         91.91         88.20        19.56 o                         
  18  11   0         31.71         69.99        19.24 o                         
  19  11   0         79.95         60.85        20.13 o                         
  20  11   0         20.96         12.11        18.88 o                         
  21  11   0          6.73          0.00        18.63 o                         
  22  11   0          7.22          0.71        25.31 o                         
  23  11   0         14.71         40.34        38.72 o                         
  24  11   0          1.84          0.00        24.51 o                         
  25  11   0         79.19         37.71        29.08 o                         
  26  11   0         31.19          0.89        27.80 o                         
   3  12   0        382.16        372.98        10.06 o                         
   4  12   0        332.56        322.04        10.67 o                         
   5  12   0          1.20          0.00         4.50 o                         
   6  12   0        164.75        173.77         7.56 o                         
   7  12   0        561.89        542.20        22.36 o                         
   8  12   0        706.97        714.64        19.53 o                         
   9  12   0        471.32        440.27        14.98 o                         
  10  12   0       1352.53       1316.92        24.46 o                         
  11  12   0        313.65        302.28        12.12 o                         
  12  12   0       3023.27       3087.12        82.21 o                         
  13  12   0        291.29        244.08        18.40 o                         
  14  12   0        394.36        393.59        20.95 o                         
  15  12   0         56.73         78.00        15.24 o                         
  16  12   0        286.32        262.73        23.25 o                         
  17  12   0        535.28        515.75        31.81 o                         
  18  12   0          0.84          0.00        20.96 o                         
  19  12   0         44.50         57.72        19.44 o                         
  20  12   0          8.64         28.31        25.27 o                         
  21  12   0        195.37        204.80        25.42 o                         
  22  12   0          5.40          2.03        23.48 o                         
  23  12   0         45.59         64.41        29.08 o                         
  24  12   0          1.51          0.00        24.35 o                         
  25  12   0         11.49         37.11        28.52 o                         
   3  13   0          2.04          8.11         5.17 o                         
   4  13   0        175.27        175.16         8.44 o                         
   5  13   0          5.96          7.09         5.36 o                         
   6  13   0         62.23         58.55         9.41 o                         
   7  13   0         18.88         19.44         8.65 o                         
   8  13   0         32.96         22.91         9.63 o                         
   9  13   0        132.26        149.27        12.81 o                         
  10  13   0         70.77         83.39        13.89 o                         
  11  13   0         61.51         87.30        10.95 o                         
  12  13   0        363.73        373.23        20.00 o                         
  13  13   0       1027.61       1093.67        28.48 o                         
  14  13   0        146.43        128.45        17.23 o                         
  15  13   0         73.96         95.87        16.29 o                         
  16  13   0         56.82         52.29        17.99 o                         
  17  13   0         59.03         75.08        18.93 o                         
  18  13   0         60.04         62.27        20.17 o                         
  19  13   0        194.90        204.89        26.62 o                         
  20  13   0         12.68         20.98        19.56 o                         
  21  13   0        196.32        192.63        26.32 o                         
  22  13   0          4.98          2.78        37.76 o                         
  23  13   0         14.03         19.36        26.24 o                         
  24  13   0         85.02        119.51        33.03 o                         
  25  13   0          5.16         47.41        29.60 o                         
   3  14   0         35.15         35.25         5.82 o                         
   4  14   0          0.15         13.05        11.82 o                         
   5  14   0        208.86        187.62         7.73 o                         
   6  14   0          6.45          0.00         6.90 o                         
   7  14   0         34.04         13.08         9.06 o                         
   8  14   0        228.11        225.33        13.29 o                         
   9  14   0         64.99         53.72        11.25 o                         
  10  14   0         43.64         47.06        12.06 o                         
  11  14   0         34.91         23.49        12.29 o                         
  12  14   0        185.37        191.08        11.38 o                         
  13  14   0         90.24         90.03        11.56 o                         
  14  14   0        174.35        187.62        13.93 o                         
  15  14   0        253.62        256.00        17.16 o                         
  16  14   0        207.73        200.77        17.47 o                         
  17  14   0          0.04          0.00        16.44 o                         
  18  14   0        107.60         97.20        20.61 o                         
  19  14   0         89.11        128.05        22.97 o                         
  20  14   0         87.26         96.43        22.93 o                         
  21  14   0          6.25         42.77        21.65 o                         
  22  14   0         72.47         70.18        23.70 o                         
  23  14   0         65.12         93.79        31.36 o                         
  24  14   0         15.20          4.84        27.38 o                         
   3  15   0        607.48        617.96        25.82 o                         
   4  15   0       1188.14       1241.34        23.25 o                         
   5  15   0        334.23        350.98        12.27 o                         
   6  15   0       2289.45       2262.37        29.85 o                         
   7  15   0       2437.70       2413.08        51.47 o                         
   8  15   0        285.09        293.50        14.52 o                         
   9  15   0        104.10         99.48        14.44 o                         
  10  15   0        258.79        257.61        18.56 o                         
  11  15   0         41.99         21.87        12.06 o                         
  12  15   0       3564.04       3628.83        68.70 o                         
  13  15   0        105.00         91.34        15.30 o                         
  14  15   0        128.60         99.75        16.49 o                         
  15  15   0        398.13        355.42        25.42 o                         
  16  15   0         72.80         49.24        18.30 o                         
  17  15   0          0.00          0.00        19.10 o                         
  18  15   0        166.27        186.11        23.25 o                         
  19  15   0         33.76         24.35        19.86 o                         
  20  15   0        201.12        221.53        26.69 o                         
  21  15   0          4.00          8.00        20.32 o                         
  22  15   0          0.97         19.23        22.00 o                         
  23  15   0        163.85        216.31        36.51 o                         
   4  16   0        229.45        235.74        13.69 o                         
   5  16   0         80.77         84.05         6.79 o                         
   6  16   0        118.79        111.28         8.75 o                         
   7  16   0         10.29         13.18         9.06 o                         
   8  16   0          1.31          0.00         9.63 o                         
   9  16   0          2.30          0.00        10.22 o                         
  10  16   0        439.38        497.06        19.53 o                         
  11  16   0         42.44         20.86        12.61 o                         
  12  16   0          0.64         18.18        13.97 o                         
  13  16   0         17.30          0.00        14.21 o                         
  14  16   0        400.57        445.63        22.57 o                         
  15  16   0         53.05         72.61        18.93 o                         
  16  16   0         87.49         76.37        19.56 o                         
  17  16   0         42.64         34.95        18.88 o                         
  18  16   0          0.31          0.00        18.21 o                         
  19  16   0         18.54         22.73        20.13 o                         
  20  16   0         85.45         68.84        23.29 o                         
  21  16   0         20.95         27.08        27.30 o                         
   4  17   0         18.75         28.79        17.75 o                         
   5  17   0          4.74          3.36         6.76 o                         
   6  17   0         90.52         94.31        13.72 o                         
   7  17   0         33.54         38.77         9.54 o                         
   8  17   0          0.49          0.00        12.11 o                         
   9  17   0          5.56          0.00         9.96 o                         
  10  17   0         16.92         12.83        11.48 o                         
  11  17   0          6.25          0.00        12.29 o                         
  12  17   0         10.17          5.69        12.41 o                         
  13  17   0          0.74          0.00        13.16 o                         
  14  17   0         91.66         72.74        17.99 o                         
  15  17   0          0.25          0.00        16.72 o                         
  16  17   0          0.89          0.00        17.01 o                         
  17  17   0         40.31         32.87        21.92 o                         
  18  17   0          4.47          0.00        18.93 o                         
  19  17   0         28.89         49.40        25.63 o                         
  20  17   0         10.25          0.00        20.49 o                         
   5  18   0        261.19        258.21        14.45 o                         
   6  18   0       1152.28       1121.44        30.51 o                         
   7  18   0        585.24        623.25        18.95 o                         
   8  18   0        113.19        141.26        12.45 o                         
   9  18   0        116.48        107.37        13.06 o                         
  10  18   0          3.37          5.93        11.15 o                         
  11  18   0         39.14         33.30        12.87 o                         
  12  18   0         41.31         48.54        22.59 o                         
  13  18   0        470.60        449.93        22.13 o                         
  14  18   0          5.31          0.00        15.51 o                         
  15  18   0        138.46        148.24        23.53 o                         
  16  18   0        481.77        500.66        30.11 o                         
  17  18   0        123.86        124.44        23.15 o                         
  18  18   0         47.40         60.51        20.45 o                         
  19  18   0         29.95         37.74        21.38 o                         
   5  19   0         19.50         13.45        11.94 o                         
   6  19   0        245.03        209.63        17.66 o                         
   7  19   0        146.93        163.43        17.47 o                         
   8  19   0         50.60         58.79        12.37 o                         
   9  19   0          1.76          0.00        10.59 o                         
  10  19   0         71.82         59.79        12.66 o                         
  11  19   0         85.21        106.30        14.27 o                         
  12  19   0        222.19        247.43        27.95 o                         
  13  19   0          6.96         14.31        14.18 o                         
  14  19   0          1.63          0.00        15.39 o                         
  15  19   0          3.98          6.90        17.65 o                         
  16  19   0          0.54          0.00        17.79 o                         
  17  19   0          0.10          0.00        18.58 o                         
   5  20   0        126.76        107.35        14.83 o                         
   6  20   0         28.66         49.10        28.24 o                         
   7  20   0          4.13          5.46        14.70 o                         
   8  20   0          2.39         12.52        34.69 o                         
   9  20   0         60.39         70.41        18.59 o                         
  10  20   0         51.37         47.66        12.80 o                         
  11  20   0         32.10         39.58        13.22 o                         
  12  20   0          0.54          0.00        12.66 o                         
  13  20   0         18.80         29.62        21.05 o                         
  14  20   0          3.83         45.60        17.50 o                         
  15  20   0         69.18         87.22        20.45 o                         
   5  21   0        115.43        115.99        15.37 o                         
   6  21   0          0.31          2.42        13.69 o                         
   7  21   0        223.08        221.29        25.01 o                         
   8  21   0        179.04        215.73        21.59 o                         
   9  21   0          0.72         25.61        17.44 o                         
  10  21   0          8.47          0.00        18.80 o                         
  11  21   0         82.97         60.46        21.59 o                         
  12  21   0        194.64        215.04        27.31 o                         
   5  22   0          5.94          4.03        13.71 o                         
   6  22   0         46.14         42.61        15.37 o                         
   7  22   0         17.65         11.29        15.97 o                         
   8  22   0          4.35          0.00        16.51 o                         
   9  22   0         24.84         17.75        18.25 o                         
 -30   1   1        289.48        350.73        31.08 o                         
 -29   1   1        307.51        357.30        30.62 o                         
 -28   1   1        103.80        127.46        23.17 o                         
 -27   1   1         40.48         58.19        19.93 o                         
 -26   1   1        626.68        669.94        34.02 o                         
 -25   1   1         92.94        106.47        19.99 o                         
 -24   1   1        246.99        288.59        30.28 o                         
 -23   1   1        125.15        102.61        18.63 o                         
 -22   1   1         26.14         22.75        15.28 o                         
 -21   1   1         82.40        106.03        17.51 o                         
 -20   1   1        620.65        629.08        28.46 o                         
 -19   1   1        508.81        468.46        24.14 o                         
 -18   1   1        668.37        629.12        27.58 o                         
 -17   1   1          8.84          6.45         8.50 o                         
 -16   1   1        328.75        332.14        14.28 o                         
 -15   1   1          9.55          0.23         6.92 o                         
 -14   1   1         36.04         38.06         7.77 o                         
 -13   1   1        315.17        301.32        11.64 o                         
 -12   1   1        115.87        110.90         8.03 o                         
 -11   1   1        473.97        488.15        13.31 o                         
 -10   1   1         26.43         38.19         6.53 o                         
  -9   1   1        469.09        474.04        12.00 o                         
  -8   1   1         46.52         28.50         5.76 o                         
  -7   1   1       1047.91        985.30        14.02 o                         
  -6   1   1       1260.26       1198.12        15.25 o                         
  -5   1   1        423.01        446.10         9.31 o                         
  -4   1   1         66.90         63.46         5.08 o                         
  -3   1   1       1666.46       1564.30        15.04 o                         
  -2   1   1       2752.02       2664.81        20.97 o                         
  -1   1   1       4006.56       3832.38        28.68 o                         
   0   1   1       1399.18       1358.32        11.06 o                         
   1   1   1          7.83          6.21         1.72 o                         
   2   1   1        359.89        342.79         5.27 o                         
   3   1   1        430.09        372.73         6.62 o                         
   4   1   1        222.65        214.56         6.26 o                         
   5   1   1       1007.43        915.55        13.92 o                         
   6   1   1        222.43        236.68         7.83 o                         
   7   1   1       1157.32       1182.66        17.46 o                         
   8   1   1        534.20        584.32        14.48 o                         
   9   1   1        765.78        788.04        18.14 o                         
  10   1   1        139.85        136.18         9.49 o                         
  11   1   1         41.09         26.87         7.68 o                         
  12   1   1         25.07         40.33         9.19 o                         
  13   1   1        250.79        283.56        14.85 o                         
  14   1   1       1204.31       1185.48        26.82 o                         
  15   1   1        647.05        618.20        21.02 o                         
  16   1   1        899.72        893.72        33.41 o                         
  17   1   1        236.78        236.24        16.76 o                         
  18   1   1       1698.59       1679.55        41.53 o                         
  19   1   1         77.23         95.12        17.33 o                         
  20   1   1       1356.38       1355.60        39.11 o                         
  21   1   1         26.81          9.41        14.68 o                         
  22   1   1        157.88        179.42        22.12 o                         
  23   1   1         33.40         22.77        16.67 o                         
  24   1   1         57.60         42.58        17.91 o                         
  25   1   1         65.41         20.09        17.83 o                         
  26   1   1          8.14          9.56        21.43 o                         
  27   1   1          1.14         32.44        24.38 o                         
  28   1   1        234.83        233.07        31.67 o                         
  29   1   1         82.43         58.77        33.64 o                         
 -30   2   1         78.11        125.12        24.50 o                         
 -29   2   1         23.53         29.57        20.14 o                         
 -28   2   1        194.65        230.35        52.63 o                         
 -27   2   1        190.27        230.51        26.55 o                         
 -26   2   1        169.21        143.71        27.48 o                         
 -25   2   1          4.17          0.00        14.61 o                         
 -24   2   1        118.44        119.57        19.62 o                         
 -23   2   1          2.64          0.00        15.00 o                         
 -22   2   1          7.20          5.65        14.65 o                         
 -21   2   1          3.21          7.94        13.75 o                         
 -20   2   1        280.92        313.02        40.76 o                         
 -19   2   1        595.57        555.46        22.61 o                         
 -18   2   1         72.51        101.00        13.71 o                         
 -17   2   1        296.69        297.12        16.15 o                         
 -16   2   1         67.27         49.04        10.04 o                         
 -15   2   1         20.33         17.22         8.53 o                         
 -14   2   1        370.08        363.16        13.39 o                         
 -13   2   1        137.20        150.26         9.79 o                         
 -12   2   1        649.18        600.73        16.06 o                         
 -11   2   1          7.26          0.00         6.46 o                         
 -10   2   1        608.33        627.81        14.52 o                         
  -9   2   1        493.50        522.94        12.96 o                         
  -8   2   1        386.52        396.43        10.95 o                         
  -7   2   1        435.72        440.54        10.86 o                         
  -6   2   1       1318.37       1294.24        16.89 o                         
  -5   2   1       1626.10       1559.41        18.18 o                         
  -4   2   1       1012.21        949.28        12.35 o                         
  -3   2   1         11.54         14.95         3.33 o                         
  -2   2   1       1048.09       1013.15         8.17 o                         
  -1   2   1          0.29          0.15         1.71 o                         
   0   2   1         42.56         44.10         2.25 o                         
   1   2   1       1418.91       1325.89        10.36 o                         
   2   2   1       1311.25       1233.14        10.96 o                         
   3   2   1        367.84        356.24         6.93 o                         
   4   2   1         12.47          8.27         5.00 o                         
   5   2   1        316.93        314.88         8.58 o                         
   6   2   1         61.71         64.43         6.55 o                         
   7   2   1        349.57        318.57         9.57 o                         
   8   2   1          1.29          0.15         5.97 o                         
   9   2   1         36.13         15.38         6.26 o                         
  10   2   1         40.95         45.35         7.54 o                         
  11   2   1         24.67         23.81         7.26 o                         
  12   2   1        101.63        116.80        10.67 o                         
  13   2   1         54.39         57.95         8.60 o                         
  14   2   1         83.22         90.12         9.71 o                         
  15   2   1          9.52          7.29         8.96 o                         
  16   2   1         81.73         90.29        11.48 o                         
  17   2   1        108.76        112.91        17.26 o                         
  18   2   1       1307.67       1247.75        32.16 o                         
  19   2   1        218.58        223.99        19.73 o                         
  20   2   1        882.09        864.68        32.45 o                         
  21   2   1          5.12          6.05        15.37 o                         
  22   2   1         27.82         42.97        16.10 o                         
  23   2   1         24.39         34.98        16.22 o                         
  24   2   1          2.84         12.89        16.06 o                         
  25   2   1          1.49          0.00        17.97 o                         
  26   2   1          8.13          1.61        33.47 o                         
  27   2   1        107.05        124.72        26.78 o                         
  28   2   1          9.71         12.92        22.97 o                         
  29   2   1          2.21         35.76        24.52 o                         
 -30   3   1         24.03         48.17        21.01 o                         
 -29   3   1         43.26         43.61        27.71 o                         
 -28   3   1        551.89        650.37        35.87 o                         
 -27   3   1        184.31        230.63        25.38 o                         
 -26   3   1        132.22        155.28        34.00 o                         
 -25   3   1         28.09         47.71        17.77 o                         
 -24   3   1        846.22        875.87        36.56 o                         
 -23   3   1         66.50         59.48        17.11 o                         
 -22   3   1        228.21        209.14        21.15 o                         
 -21   3   1        605.19        561.81        31.44 o                         
 -20   3   1        289.72        282.73        21.28 o                         
 -19   3   1       1178.97       1145.28        39.02 o                         
 -18   3   1       6539.27       6276.51        96.49 o                         
 -17   3   1       1778.24       1717.09        35.18 o                         
 -16   3   1        671.86        608.17        17.72 o                         
 -15   3   1         71.79         71.25         9.45 o                         
 -14   3   1          0.22          4.72         7.63 o                         
 -13   3   1        954.36        853.79        18.26 o                         
 -12   3   1       2370.09       2742.40        33.26 o                         
 -11   3   1         92.49         58.55         7.45 o                         
 -10   3   1       3433.85       3822.33        39.79 o                         
  -9   3   1      14005.01      14473.12       119.96 o                         
  -8   3   1       7646.59       7630.44        66.99 o                         
  -7   3   1          4.87          5.60         5.39 o                         
  -6   3   1       3472.40       3367.11        35.24 o                         
  -5   3   1      14282.20      13378.70       116.15 o                         
  -4   3   1       8309.50       8077.54        66.47 o                         
  -3   3   1       9036.57       8880.83        63.46 o                         
  -2   3   1      15491.62      15571.11       102.96 o                         
  -1   3   1         19.82         34.70         2.51 o                         
   0   3   1       1367.18       1363.73        13.65 o                         
   1   3   1     162986.27     157931.42      1033.06 o                         
   2   3   1        765.25        635.68         7.95 o                         
   3   3   1         54.41         68.55         4.35 o                         
   4   3   1       4179.32       4000.84        33.93 o                         
   5   3   1         66.00         94.77         6.18 o                         
   6   3   1       8093.65       7628.13        65.86 o                         
   7   3   1       1933.40       1987.63        25.46 o                         
   8   3   1      23932.56      24271.60       210.12 o                         
   9   3   1       8320.52       9032.19        79.88 o                         
  10   3   1         18.78          5.46         6.59 o                         
  11   3   1         48.13         40.48         7.59 o                         
  12   3   1       4168.15       4348.19        47.02 o                         
  13   3   1       1377.86       1386.76        29.59 o                         
  14   3   1        568.00        551.59        16.35 o                         
  15   3   1        973.13        879.23        20.86 o                         
  16   3   1       4573.67       4418.70        62.02 o                         
  17   3   1        709.24        640.32        23.20 o                         
  18   3   1        655.45        618.07        28.41 o                         
  19   3   1       2105.14       2066.38        47.59 o                         
  20   3   1       2977.07       2964.42        59.86 o                         
  21   3   1        301.67        291.46        22.98 o                         
  22   3   1        116.80        108.56        19.10 o                         
  23   3   1        900.42        899.54        41.90 o                         
  24   3   1          2.44         36.25        20.45 o                         
  25   3   1        125.83        167.84        27.25 o                         
  26   3   1          1.74          6.53        21.30 o                         
  27   3   1        553.60        611.41        71.85 o                         
  28   3   1         34.60         61.96        24.11 o                         
  29   3   1        436.71        421.44        38.40 o                         
 -30   4   1        138.67        132.18        37.07 o                         
 -29   4   1         43.09         71.30        62.12 o                         
 -28   4   1          6.81          9.09        18.63 o                         
 -27   4   1          2.76          0.00        16.29 o                         
 -26   4   1          2.14          0.00        16.70 o                         
 -25   4   1         14.38         44.66        17.64 o                         
 -24   4   1        127.13        111.98        19.45 o                         
 -23   4   1          7.62          8.94        15.05 o                         
 -22   4   1        465.11        446.17        25.76 o                         
 -21   4   1        511.25        497.47        26.60 o                         
 -20   4   1        161.28        171.58        22.16 o                         
 -19   4   1          1.28          6.64        11.52 o                         
 -18   4   1       1193.97       1049.84        28.98 o                         
 -17   4   1        607.58        647.92        22.57 o                         
 -16   4   1        235.34        243.95        14.06 o                         
 -15   4   1         10.43         17.12         9.29 o                         
 -14   4   1         65.24         55.79         9.26 o                         
 -13   4   1         41.04         50.73         8.72 o                         
 -12   4   1          8.31         17.67         7.60 o                         
 -11   4   1        265.53        306.88        12.05 o                         
 -10   4   1         17.62         13.11         7.19 o                         
  -9   4   1        357.11        416.02        12.59 o                         
  -8   4   1         42.80         44.49         6.55 o                         
  -7   4   1         13.00          0.60         5.65 o                         
  -6   4   1         83.66         88.79         6.38 o                         
  -5   4   1        288.28        266.62         8.21 o                         
  -4   4   1        497.63        467.17         7.90 o                         
  -3   4   1        541.43        533.50         7.14 o                         
  -2   4   1         22.34         30.24         3.04 o                         
  -1   4   1         76.19         80.89         3.72 o                         
   0   4   1       1613.23       1583.30        15.30 o                         
   1   4   1       2468.02       2423.02        22.65 o                         
   2   4   1       1127.71       1095.86        10.58 o                         
   3   4   1         71.12         70.82         4.33 o                         
   4   4   1        166.89        164.30         6.32 o                         
   5   4   1        112.28        111.77         6.18 o                         
   6   4   1        108.06        121.23         7.41 o                         
   7   4   1        388.89        374.71        11.41 o                         
   8   4   1        294.93        327.47        12.38 o                         
   9   4   1        462.48        481.77        15.56 o                         
  10   4   1        290.28        320.92        13.24 o                         
  11   4   1        286.11        300.20        13.99 o                         
  12   4   1        469.27        457.52        16.71 o                         
  13   4   1         43.33         44.35        10.77 o                         
  14   4   1         47.17         33.15        11.91 o                         
  15   4   1         28.23         42.10        10.37 o                         
  16   4   1         98.81        125.11        13.36 o                         
  17   4   1         15.40         19.52        11.70 o                         
  18   4   1         50.57         42.37        12.96 o                         
  19   4   1        357.34        428.56        23.53 o                         
  20   4   1         13.38          8.75        16.96 o                         
  21   4   1        243.74        241.22        33.66 o                         
  22   4   1         39.50         15.66        18.30 o                         
  23   4   1         92.31        106.44        22.93 o                         
  24   4   1         51.09        123.32        29.50 o                         
  25   4   1          0.11          0.00        19.08 o                         
  26   4   1         13.50         27.34        22.03 o                         
  27   4   1        188.26        253.67        68.92 o                         
  28   4   1         71.10         98.56        33.64 o                         
  29   4   1        108.31         79.84        41.95 o                         
 -29   5   1         23.65         41.14        30.80 o                         
 -28   5   1          8.75          9.98        27.52 o                         
 -27   5   1         11.55          0.49        26.17 o                         
 -26   5   1          0.15         27.07        17.39 o                         
 -25   5   1         84.06         75.97        19.13 o                         
 -24   5   1         19.61          7.52        15.75 o                         
 -23   5   1         38.13         42.25        16.68 o                         
 -22   5   1        290.94        319.85        23.45 o                         
 -21   5   1        534.30        587.63        28.03 o                         
 -20   5   1        366.45        306.91        18.97 o                         
 -19   5   1        564.87        568.22        22.72 o                         
 -18   5   1        842.02        807.45        26.25 o                         
 -17   5   1       1872.42       1875.10        37.20 o                         
 -16   5   1         12.24          8.86         9.69 o                         
 -15   5   1          3.14          0.00         8.35 o                         
 -14   5   1        105.21         85.33        10.50 o                         
 -13   5   1        128.89        130.84        10.62 o                         
 -12   5   1        983.27        970.17        20.27 o                         
 -11   5   1        809.67        813.80        17.97 o                         
 -10   5   1          1.09          0.00         6.52 o                         
  -9   5   1          0.83          0.00         6.35 o                         
  -8   5   1        817.33        803.77        15.54 o                         
  -7   5   1        700.88        651.60        13.16 o                         
  -6   5   1        887.09        877.64        14.33 o                         
  -5   5   1        192.85        197.92         6.37 o                         
  -4   5   1        263.84        245.57         6.18 o                         
  -3   5   1        921.18        908.22         9.56 o                         
  -2   5   1       2521.12       2514.95        22.71 o                         
  -1   5   1         34.43         46.23         3.45 o                         
   0   5   1        125.48        107.95         4.45 o                         
   1   5   1        953.51        912.77        10.42 o                         
   2   5   1       3510.34       3454.63        26.62 o                         
   3   5   1       2885.87       2930.49        25.37 o                         
   4   5   1        572.74        568.54         9.52 o                         
   5   5   1        633.66        616.50        11.13 o                         
   6   5   1       2767.51       2748.24        32.90 o                         
   7   5   1       2762.16       2765.13        42.64 o                         
   8   5   1       1264.52       1214.40        19.96 o                         
   9   5   1        185.48        212.35        15.07 o                         
  10   5   1        250.76        242.72        12.38 o                         
  11   5   1        469.92        460.33        16.15 o                         
  12   5   1        695.97        730.45        20.60 o                         
  13   5   1        294.16        275.47        15.00 o                         
  14   5   1         42.52         21.82        10.77 o                         
  15   5   1          0.62          8.63        10.28 o                         
  16   5   1         60.01         51.77        13.42 o                         
  17   5   1        175.90        154.10        16.94 o                         
  18   5   1          2.20         30.73        14.03 o                         
  19   5   1        217.67        238.61        20.32 o                         
  20   5   1          8.83         12.85        16.33 o                         
  21   5   1          9.44          1.92        16.96 o                         
  22   5   1         58.91         87.17        59.34 o                         
  23   5   1        114.72        131.07        24.18 o                         
  24   5   1         10.85         17.86        20.45 o                         
  25   5   1        362.83        388.18        32.88 o                         
  26   5   1        188.34        212.65        35.31 o                         
  27   5   1         24.86         47.60        29.66 o                         
  28   5   1        148.90        180.57        76.64 o                         
 -29   6   1        123.04        152.98        35.92 o                         
 -28   6   1          4.56         35.84        29.85 o                         
 -27   6   1         36.48         56.53        29.83 o                         
 -26   6   1         86.36         77.81        30.22 o                         
 -25   6   1         45.23         47.54        67.77 o                         
 -24   6   1        126.99         91.06        23.29 o                         
 -23   6   1         40.74         52.09        19.93 o                         
 -22   6   1        501.81        471.17        26.40 o                         
 -21   6   1         52.92         68.06        16.04 o                         
 -20   6   1        297.86        313.76        18.97 o                         
 -19   6   1         12.88          0.00        12.36 o                         
 -18   6   1        887.47        969.77        27.87 o                         
 -17   6   1       2884.32       2670.15        45.26 o                         
 -16   6   1         16.37         28.33        10.26 o                         
 -15   6   1       1289.92       1263.31        25.96 o                         
 -14   6   1          2.11          1.12         8.45 o                         
 -13   6   1         39.82         33.34         8.39 o                         
 -12   6   1         43.60         35.39         8.33 o                         
 -11   6   1       5022.01       5120.32        55.20 o                         
 -10   6   1        669.48        702.33        16.01 o                         
  -9   6   1        260.32        276.45        10.42 o                         
  -8   6   1        272.12        260.27         9.60 o                         
  -7   6   1       5404.83       5563.26        53.99 o                         
  -6   6   1       2513.65       2572.82        28.08 o                         
  -5   6   1       1090.59       1004.25        12.64 o                         
  -4   6   1       8283.47       8447.54        69.34 o                         
  -3   6   1      10105.24      10471.98        84.16 o                         
  -2   6   1       6715.57       6608.67        58.84 o                         
  -1   6   1        105.21         92.36         5.07 o                         
   0   6   1       1714.36       1565.44        20.34 o                         
   1   6   1        440.08        478.20         9.62 o                         
   2   6   1         74.41        124.29         4.09 o                         
   3   6   1        247.02        252.44         6.74 o                         
   4   6   1        171.69        178.04         7.12 o                         
   5   6   1       2074.83       2323.98        24.19 o                         
   6   6   1       5837.74       6152.80        54.61 o                         
   7   6   1        152.22        169.20         8.61 o                         
   8   6   1       4750.79       4390.16        46.76 o                         
   9   6   1       6612.14       6915.01        68.82 o                         
  10   6   1       5993.47       6616.88        73.60 o                         
  11   6   1       1331.54       1583.69        26.10 o                         
  12   6   1       2923.51       3041.66        61.45 o                         
  13   6   1         29.87         65.22        12.33 o                         
  14   6   1         96.37        110.24        12.78 o                         
  15   6   1          2.84          0.00        10.31 o                         
  16   6   1         32.31         14.55        12.78 o                         
  17   6   1        459.31        400.53        21.95 o                         
  18   6   1          2.40          0.00        12.80 o                         
  19   6   1          0.05          0.00        13.62 o                         
  20   6   1         10.41         29.11        14.57 o                         
  21   6   1        294.73        297.54        26.69 o                         
  22   6   1          1.25          0.00        17.50 o                         
  23   6   1         29.83         45.65        20.61 o                         
  24   6   1         44.26         81.01        27.10 o                         
  25   6   1          0.42          0.00        23.23 o                         
  26   6   1         87.33        104.96        31.88 o                         
  27   6   1          0.22          6.32        27.31 o                         
  28   6   1        385.85        408.72       101.65 o                         
 -29   7   1          1.38         12.54        29.83 o                         
 -28   7   1         34.63        118.99        56.47 o                         
 -27   7   1        106.25         88.74        31.95 o                         
 -26   7   1        267.77        299.14        39.35 o                         
 -25   7   1         24.79         39.80        25.65 o                         
 -24   7   1         28.92         56.95        42.76 o                         
 -23   7   1         11.14          0.00        22.23 o                         
 -22   7   1         24.23         11.38        17.27 o                         
 -21   7   1        505.79        457.82        22.44 o                         
 -20   7   1          3.28          1.80        11.96 o                         
 -19   7   1        185.07        212.53        16.69 o                         
 -18   7   1        146.51        131.73        14.21 o                         
 -17   7   1        433.33        441.58        19.57 o                         
 -16   7   1        210.65        227.51        14.33 o                         
 -15   7   1        300.37        294.94        14.54 o                         
 -14   7   1        359.93        348.43        14.48 o                         
 -13   7   1         55.37         47.43         8.97 o                         
 -12   7   1         24.33         21.20         7.74 o                         
 -11   7   1        536.68        530.15        15.00 o                         
 -10   7   1        288.20        284.27        11.03 o                         
  -9   7   1        163.73        162.78         8.82 o                         
  -8   7   1        272.91        246.30        11.30 o                         
  -7   7   1       1851.60       1814.72        22.75 o                         
  -6   7   1        484.30        482.79        10.15 o                         
  -5   7   1         18.37         11.10         4.52 o                         
  -4   7   1        601.55        591.22         8.74 o                         
  -3   7   1        109.60        104.77         4.36 o                         
  -2   7   1       1543.06       1495.20        20.28 o                         
  -1   7   1        825.16        816.36        13.25 o                         
   0   7   1        416.10        388.72        13.72 o                         
   1   7   1        359.18        370.09         9.94 o                         
   2   7   1         26.87         23.82         3.68 o                         
   3   7   1        227.28        229.95         5.69 o                         
   4   7   1        803.02        821.10        13.30 o                         
   5   7   1        410.01        387.30        10.42 o                         
   6   7   1        129.33        132.27         7.62 o                         
   7   7   1        152.11        156.89         7.95 o                         
   8   7   1         64.22         51.08         9.38 o                         
   9   7   1        512.83        561.72        14.76 o                         
  10   7   1        167.00        172.60        10.26 o                         
  11   7   1        281.61        327.58        12.76 o                         
  12   7   1          4.65          0.00         8.04 o                         
  13   7   1         71.80         61.30         9.87 o                         
  14   7   1         62.43         54.50        10.52 o                         
  15   7   1         36.33         21.94        12.99 o                         
  16   7   1        360.02        352.75        18.09 o                         
  17   7   1        271.25        239.17        16.79 o                         
  18   7   1          0.01          0.00        12.17 o                         
  19   7   1         97.52        121.07        17.23 o                         
  20   7   1         23.08         17.85        14.68 o                         
  21   7   1        227.79        225.07        31.36 o                         
  22   7   1        251.25        286.94        49.21 o                         
  23   7   1         31.36         29.62        25.65 o                         
  24   7   1         40.93          6.75        25.02 o                         
  25   7   1         24.82          0.00        26.24 o                         
  26   7   1          0.25         29.44        27.93 o                         
  27   7   1        171.19        117.70        33.64 o                         
  28   7   1        220.69        242.80        39.35 o                         
 -28   8   1          0.31          0.00        27.93 o                         
 -27   8   1        137.54        113.75        34.23 o                         
 -26   8   1         87.23        118.61        56.47 o                         
 -25   8   1        169.60        141.83        33.03 o                         
 -24   8   1         92.92         92.78        29.66 o                         
 -23   8   1         40.35         47.60        26.24 o                         
 -22   8   1        156.22        168.03        29.08 o                         
 -21   8   1          8.09          7.98        17.19 o                         
 -20   8   1         38.91         24.97        17.27 o                         
 -19   8   1          0.99         15.56        13.54 o                         
 -18   8   1          0.10          1.52        10.93 o                         
 -17   8   1         58.05         64.40        12.07 o                         
 -16   8   1        303.98        291.69        15.03 o                         
 -15   8   1         36.00         27.51         9.78 o                         
 -14   8   1         12.13          4.25         8.57 o                         
 -13   8   1         67.95         68.54         9.43 o                         
 -12   8   1         35.59         40.10         7.90 o                         
 -11   8   1         51.66         57.02         8.26 o                         
 -10   8   1        581.12        606.52        16.79 o                         
  -9   8   1         46.22         47.59         9.76 o                         
  -8   8   1          9.24          7.04         6.63 o                         
  -7   8   1        166.86        180.08        10.55 o                         
  -6   8   1        320.62        351.93         8.27 o                         
  -5   8   1       1735.56       1788.32        19.44 o                         
  -4   8   1        390.98        377.94         7.92 o                         
  -3   8   1        223.25        222.30         6.19 o                         
  -2   8   1        311.03        328.58         9.08 o                         
  -1   8   1         59.79         71.91         5.41 o                         
   0   8   1        158.65        180.89         7.73 o                         
   1   8   1        711.43        726.49        10.87 o                         
   2   8   1        662.19        711.81        11.18 o                         
   3   8   1        880.00        906.56        13.94 o                         
   4   8   1       1583.26       1593.02        17.39 o                         
   5   8   1         73.74         77.32         5.61 o                         
   6   8   1         58.87         57.04         5.92 o                         
   7   8   1        195.23        216.62        10.38 o                         
   8   8   1          2.17          3.72         8.01 o                         
   9   8   1        437.98        434.87        13.10 o                         
  10   8   1        189.89        198.18        10.39 o                         
  11   8   1        466.39        459.73        15.27 o                         
  12   8   1        613.24        597.55        18.16 o                         
  13   8   1         96.16        107.29        16.11 o                         
  14   8   1          7.22          3.66         9.10 o                         
  15   8   1          1.65          0.63        13.23 o                         
  16   8   1         49.66         36.36        11.65 o                         
  17   8   1        370.71        353.84        21.52 o                         
  18   8   1        160.11        196.08        29.46 o                         
  19   8   1        334.49        326.23        32.63 o                         
  20   8   1        109.21         93.86        24.40 o                         
  21   8   1        221.98        188.21        30.74 o                         
  22   8   1        194.36        232.34        46.79 o                         
  23   8   1         10.89          0.00        23.20 o                         
  24   8   1          2.13          0.00        24.51 o                         
  25   8   1          0.42         32.27        28.52 o                         
  26   8   1        190.21        279.06        39.88 o                         
  27   8   1          0.01         40.98        28.45 o                         
 -28   9   1         84.40         98.78        33.53 o                         
 -27   9   1        189.35        194.45        38.21 o                         
 -26   9   1         11.79          4.09        25.50 o                         
 -25   9   1         15.02         17.75        34.69 o                         
 -24   9   1        218.25        174.75        33.03 o                         
 -23   9   1        131.51        101.65        29.66 o                         
 -22   9   1         27.86         11.52        37.92 o                         
 -21   9   1         92.41        104.72        21.72 o                         
 -20   9   1         16.70         15.72        17.99 o                         
 -19   9   1        813.13        769.44        64.99 o                         
 -18   9   1        914.26        868.80        35.92 o                         
 -17   9   1         59.55         39.42        30.59 o                         
 -16   9   1         35.81         54.26        14.71 o                         
 -15   9   1        322.08        352.84        17.44 o                         
 -14   9   1         42.15         60.44        11.33 o                         
 -13   9   1        796.25        851.42        26.15 o                         
 -12   9   1        631.25        656.55        19.50 o                         
 -11   9   1       4662.38       4702.18        56.80 o                         
 -10   9   1       3827.46       3990.34        48.95 o                         
  -9   9   1         31.22         44.22         7.15 o                         
  -8   9   1         67.88         91.28         8.42 o                         
  -7   9   1       1338.86       1512.12        20.70 o                         
  -6   9   1          3.07          0.00         4.69 o                         
  -5   9   1        117.76        130.08         5.36 o                         
  -4   9   1      12601.97      13240.56       114.50 o                         
  -3   9   1        918.59        957.04        20.96 o                         
  -2   9   1        551.73        595.57        11.80 o                         
  -1   9   1         79.64         58.99         6.29 o                         
   0   9   1       2706.89       2694.25        53.24 o                         
   1   9   1       1016.04       1131.70        14.50 o                         
   2   9   1       7326.60       7260.53        79.05 o                         
   3   9   1      11562.91      11749.52       102.31 o                         
   4   9   1       2828.71       2873.73        27.83 o                         
   5   9   1         95.00         76.34         5.36 o                         
   6   9   1        448.18        432.04        10.49 o                         
   7   9   1        856.12        914.15        18.43 o                         
   8   9   1         40.06         23.35         7.63 o                         
   9   9   1        549.57        652.46        15.44 o                         
  10   9   1       1348.41       1337.85        22.80 o                         
  11   9   1        426.39        417.15        14.01 o                         
  12   9   1        121.51        128.05        10.53 o                         
  13   9   1       1061.90       1061.35        23.04 o                         
  14   9   1       1660.90       1575.37        32.49 o                         
  15   9   1       1006.63        808.86        28.82 o                         
  16   9   1        546.20        481.03        29.23 o                         
  17   9   1       1534.12       1383.39        68.60 o                         
  18   9   1         13.27         12.67        16.39 o                         
  19   9   1        238.46        257.22        24.83 o                         
  20   9   1         19.42         19.36        31.18 o                         
  21   9   1        642.87        595.28        34.67 o                         
  22   9   1        648.25        642.99        45.05 o                         
  23   9   1        101.70        114.65        30.22 o                         
  24   9   1        153.55        175.63        50.82 o                         
  25   9   1         20.58         24.82        46.79 o                         
  26   9   1         13.03          4.84        28.52 o                         
  27   9   1        272.78        341.82        43.31 o                         
 -27  10   1          1.21          0.00        27.31 o                         
 -26  10   1         23.23          0.00        27.31 o                         
 -25  10   1        102.57        147.66        33.64 o                         
 -24  10   1        124.42        173.38        41.14 o                         
 -23  10   1          0.00          0.00        22.23 o                         
 -22  10   1         10.70          0.08        19.24 o                         
 -21  10   1         14.95          0.00        16.83 o                         
 -20  10   1        101.83        108.15        25.49 o                         
 -19  10   1          0.51         19.07        17.90 o                         
 -18  10   1         50.33         77.48        24.33 o                         
 -17  10   1         38.42          6.30        16.44 o                         
 -16  10   1        225.43        189.63        17.91 o                         
 -15  10   1         99.09         78.81        15.24 o                         
 -14  10   1       1075.75       1042.25        29.85 o                         
 -13  10   1         11.47          9.45        11.85 o                         
 -12  10   1        397.94        395.98        18.34 o                         
 -11  10   1         35.47         33.47        11.25 o                         
 -10  10   1        575.58        566.06        17.06 o                         
  -9  10   1          5.87         12.66         8.36 o                         
  -8  10   1         12.37          8.73         6.98 o                         
  -7  10   1        104.36        122.35         6.84 o                         
  -6  10   1        124.71        135.61         8.66 o                         
  -5  10   1          3.96          1.87         4.93 o                         
  -4  10   1         28.18         28.92         4.80 o                         
  -3  10   1        177.20        185.20         7.37 o                         
  -2  10   1         36.28         30.44         8.87 o                         
  -1  10   1        326.29        320.34        10.84 o                         
   0  10   1        130.40        126.70         9.13 o                         
   1  10   1        380.34        353.93        10.67 o                         
   2  10   1        176.51        183.29         7.37 o                         
   3  10   1        442.30        465.73         9.58 o                         
   4  10   1        177.85        187.34         6.76 o                         
   5  10   1        218.79        199.53         9.72 o                         
   6  10   1          9.58         11.62         5.61 o                         
   7  10   1         98.89         83.04         7.34 o                         
   8  10   1          0.96         12.98         7.07 o                         
   9  10   1          9.77         11.57         6.88 o                         
  10  10   1        459.56        463.89        15.48 o                         
  11  10   1        178.98        149.52        11.96 o                         
  12  10   1          2.48          4.54         9.71 o                         
  13  10   1         80.19         93.43        15.31 o                         
  14  10   1        385.71        351.66        20.14 o                         
  15  10   1          0.43         19.20        13.46 o                         
  16  10   1         79.16         79.99        17.94 o                         
  17  10   1          3.64          0.00        16.39 o                         
  18  10   1         24.93         10.75        21.80 o                         
  19  10   1         17.25          2.08        17.37 o                         
  20  10   1        327.40        323.87        35.47 o                         
  21  10   1          4.49          0.00        17.99 o                         
  22  10   1          9.41         38.69        26.79 o                         
  23  10   1          4.51         47.05        48.40 o                         
  24  10   1         24.56          0.00        52.44 o                         
  25  10   1          3.02          8.18        24.41 o                         
  26  10   1         30.06         84.08        31.36 o                         
 -27  11   1         23.41         57.67        37.11 o                         
 -26  11   1         17.26         12.71        28.45 o                         
 -25  11   1          4.82          2.57        26.79 o                         
 -24  11   1         66.33         44.35        29.08 o                         
 -23  11   1         71.81        101.78        33.08 o                         
 -22  11   1         18.02          0.00        18.63 o                         
 -21  11   1          0.38          0.00        18.26 o                         
 -20  11   1         23.76         13.70        18.58 o                         
 -19  11   1         63.95         93.88        28.97 o                         
 -18  11   1         27.65         15.96        17.06 o                         
 -17  11   1          5.53          0.00        23.62 o                         
 -16  11   1          2.82          4.88        13.74 o                         
 -15  11   1        516.33        507.60        23.17 o                         
 -14  11   1        137.52        129.51        15.84 o                         
 -13  11   1        428.53        424.84        19.93 o                         
 -12  11   1         32.92         18.25        10.11 o                         
 -11  11   1        464.34        454.03        16.43 o                         
 -10  11   1         10.08          8.83         8.38 o                         
  -9  11   1        134.31        158.90         8.78 o                         
  -8  11   1        188.25        194.54         7.63 o                         
  -7  11   1         87.55        100.28         7.88 o                         
  -6  11   1         62.73         50.78         6.34 o                         
  -5  11   1          0.43          0.00         4.85 o                         
  -4  11   1        143.28        158.99         6.52 o                         
  -3  11   1        184.17        183.96         7.37 o                         
  -2  11   1         45.44         52.57        11.29 o                         
  -1  11   1         35.49         15.02         7.35 o                         
   0  11   1         38.36         42.94         7.99 o                         
   1  11   1        296.82        312.53        14.52 o                         
   2  11   1        262.01        277.83         9.06 o                         
   3  11   1        165.55        165.07         6.52 o                         
   4  11   1         29.94         24.68         5.03 o                         
   5  11   1         46.29         53.46         6.48 o                         
   6  11   1        376.62        365.96         9.44 o                         
   7  11   1        542.03        567.50        14.48 o                         
   8  11   1        171.87        185.39        10.06 o                         
   9  11   1          8.87         18.92         8.19 o                         
  10  11   1        208.30        213.03        14.84 o                         
  11  11   1        177.16        189.78        12.36 o                         
  12  11   1        105.67        112.33        14.71 o                         
  13  11   1         17.82          7.18        13.10 o                         
  14  11   1        167.99        163.08        16.88 o                         
  15  11   1         10.50          0.00        15.20 o                         
  16  11   1        226.49        224.16        25.83 o                         
  17  11   1          0.00          2.34        16.13 o                         
  18  11   1         81.54         87.45        20.36 o                         
  19  11   1         15.82          0.00        16.44 o                         
  20  11   1          0.29          0.00        17.27 o                         
  21  11   1        138.86        132.00        23.55 o                         
  22  11   1         55.17         83.87        29.08 o                         
  23  11   1         98.79         87.58        30.22 o                         
  24  11   1         16.93          0.00        34.69 o                         
  25  11   1          8.13          0.00        26.79 o                         
  26  11   1         15.95         25.88        29.08 o                         
 -26  12   1         20.89          9.65        27.31 o                         
 -25  12   1        314.05        346.75        41.63 o                         
 -24  12   1         75.87         18.68        28.25 o                         
 -23  12   1          8.02          0.00        52.44 o                         
 -22  12   1          1.52         13.08        20.50 o                         
 -21  12   1         19.32          0.00        18.93 o                         
 -20  12   1         94.42         81.48        20.79 o                         
 -19  12   1        108.08        112.79        21.65 o                         
 -18  12   1        110.02         85.78        19.52 o                         
 -17  12   1        112.70        132.75        20.36 o                         
 -16  12   1        787.77        738.93        32.26 o                         
 -15  12   1       2486.33       2375.75        46.95 o                         
 -14  12   1       5817.72       5803.61        72.04 o                         
 -13  12   1          9.74          7.24        10.30 o                         
 -12  12   1        276.60        263.27        14.40 o                         
 -11  12   1       9817.74       9593.50        92.18 o                         
 -10  12   1         73.27         76.56         8.11 o                         
  -9  12   1         28.52         34.13         6.02 o                         
  -8  12   1       4635.94       4645.73        60.08 o                         
  -7  12   1       1273.63       1222.12        23.57 o                         
  -6  12   1        800.15        722.59        18.56 o                         
  -5  12   1       1037.63        983.67        16.68 o                         
  -4  12   1          1.09          0.00         5.41 o                         
  -3  12   1          0.35          0.00         5.82 o                         
  -2  12   1         44.10         53.65        14.52 o                         
  -1  12   1         19.40          1.61        10.49 o                         
   0  12   1         78.39         60.24         8.50 o                         
   1  12   1        731.62        675.46        19.40 o                         
   2  12   1       1784.89       1770.60        24.34 o                         
   3  12   1       3418.09       3468.61        34.44 o                         
   4  12   1       2834.99       2766.22        27.30 o                         
   5  12   1        138.04        119.95         6.61 o                         
   6  12   1       3589.78       3531.91        38.52 o                         
   7  12   1          8.94          6.68         7.41 o                         
   8  12   1       4439.13       4175.83        56.86 o                         
   9  12   1       1157.46       1091.77        21.41 o                         
  10  12   1        384.35        406.12        18.67 o                         
  11  12   1       1315.72       1227.41        31.21 o                         
  12  12   1        635.50        600.27        22.78 o                         
  13  12   1       3852.24       3873.41        61.91 o                         
  14  12   1        786.00        761.13        27.43 o                         
  15  12   1       1309.66       1227.46        39.74 o                         
  16  12   1         11.95         18.50        16.24 o                         
  17  12   1        234.86        110.92        20.45 o                         
  18  12   1          0.10          0.00        28.86 o                         
  19  12   1        848.81        875.43        39.43 o                         
  20  12   1         19.63          0.00        22.80 o                         
  21  12   1         90.32         93.38        31.14 o                         
  22  12   1         27.77          0.00        38.72 o                         
  23  12   1         54.47         43.27        27.93 o                         
  24  12   1        224.02        275.72        38.74 o                         
  25  12   1         68.32         86.17        32.50 o                         
 -25  13   1         75.52         13.71        28.52 o                         
 -24  13   1          7.85          4.03        26.24 o                         
 -23  13   1         87.78         89.53        45.18 o                         
 -22  13   1        170.12        185.26        26.57 o                         
 -21  13   1        137.77        181.48        25.12 o                         
 -20  13   1         16.92         51.90        19.24 o                         
 -19  13   1         55.63         40.01        19.86 o                         
 -18  13   1         18.66         44.34        23.01 o                         
 -17  13   1          8.43          0.00        18.86 o                         
 -16  13   1         75.43         60.14        20.39 o                         
 -15  13   1        205.32        229.05        15.87 o                         
 -14  13   1         43.03         44.64        11.44 o                         
 -13  13   1        161.62        181.76        13.34 o                         
 -12  13   1        410.17        368.42        17.00 o                         
 -11  13   1          0.37          0.00         8.63 o                         
 -10  13   1        265.70        295.24        17.00 o                         
  -9  13   1         94.55         83.95        12.82 o                         
  -8  13   1        242.82        279.64        13.68 o                         
  -7  13   1        694.37        711.37        18.53 o                         
  -6  13   1          1.43          0.00         7.44 o                         
  -5  13   1         14.64         22.55         7.43 o                         
  -4  13   1         75.69         91.84         5.99 o                         
  -3  13   1        533.49        528.26        12.33 o                         
  -2  13   1        328.67        330.76        20.98 o                         
  -1  13   1        224.30        183.94        16.13 o                         
   0  13   1         20.66         12.91         7.99 o                         
   1  13   1          0.48         12.91         7.99 o                         
   2  13   1        210.43        216.43         8.08 o                         
   3  13   1        232.89        233.69         7.53 o                         
   4  13   1          6.02          0.00         5.13 o                         
   5  13   1         32.06         36.45         6.79 o                         
   6  13   1          8.33          5.38         6.75 o                         
   7  13   1        187.44        173.62         9.96 o                         
   8  13   1        100.65        104.63        13.74 o                         
   9  13   1        166.02        161.89        13.68 o                         
  10  13   1        281.18        261.46        12.02 o                         
  11  13   1        673.00        680.01        23.99 o                         
  12  13   1         47.06         61.57        13.84 o                         
  13  13   1        169.86        180.68        17.00 o                         
  14  13   1          3.64          0.00        12.78 o                         
  15  13   1         53.46         32.56        17.06 o                         
  16  13   1          9.72         43.56        17.70 o                         
  17  13   1         62.49         59.54        18.58 o                         
  18  13   1        116.86        138.81        21.72 o                         
  19  13   1          0.28          0.00        18.21 o                         
  20  13   1          1.18          0.00        18.84 o                         
  21  13   1         17.99         26.23        21.38 o                         
  22  13   1         25.23         44.51        22.00 o                         
  23  13   1         24.60          4.58        27.93 o                         
  24  13   1        108.24        151.09        35.92 o                         
 -24  14   1          7.53          0.00        24.35 o                         
 -23  14   1          1.87         28.85        27.80 o                         
 -22  14   1        173.08        213.18        27.82 o                         
 -21  14   1          6.92         27.36        21.02 o                         
 -20  14   1         19.15         30.92        19.52 o                         
 -19  14   1         35.77         26.67        19.44 o                         
 -18  14   1          0.01          2.16        13.36 o                         
 -17  14   1         20.83         16.74        13.38 o                         
 -16  14   1         23.99          0.00        16.77 o                         
 -15  14   1          7.02          8.33        11.16 o                         
 -14  14   1         46.48         41.46        11.33 o                         
 -13  14   1         77.85        110.09        11.60 o                         
 -12  14   1          0.71          0.00         8.04 o                         
 -11  14   1        252.57        267.46        16.52 o                         
 -10  14   1         16.21         20.70        10.98 o                         
  -9  14   1         12.16         28.51        11.18 o                         
  -8  14   1        124.81        136.95        11.88 o                         
  -7  14   1        111.53        102.06        10.27 o                         
  -6  14   1          4.55          0.00         8.85 o                         
  -5  14   1          2.18          0.00         9.17 o                         
  -4  14   1          7.49          3.23         6.45 o                         
  -3  14   1        167.09        158.12        17.75 o                         
  -2  14   1         19.15         35.50        12.91 o                         
  -1  14   1          6.97          4.84        11.29 o                         
   0  14   1         14.44         10.49         8.87 o                         
   1  14   1         15.30          3.23         8.07 o                         
   2  14   1         21.91         26.68         7.34 o                         
   3  14   1         30.91         30.20         6.17 o                         
   4  14   1          1.17          4.10         5.89 o                         
   5  14   1         13.65         11.61         6.40 o                         
   6  14   1         16.25         18.33         7.94 o                         
   7  14   1        104.96        107.25        10.10 o                         
   8  14   1          7.80          0.00        10.06 o                         
   9  14   1         88.24         82.62        12.66 o                         
  10  14   1         24.22         37.53        11.85 o                         
  11  14   1          1.76         11.46        11.59 o                         
  12  14   1         98.87         99.72        10.55 o                         
  13  14   1          3.51          4.80        13.06 o                         
  14  14   1        297.03        296.82        20.32 o                         
  15  14   1         18.75         25.16        16.72 o                         
  16  14   1         32.34         14.18        17.06 o                         
  17  14   1         16.41          0.78        24.92 o                         
  18  14   1          6.08          8.12        19.41 o                         
  19  14   1         16.30          8.24        18.72 o                         
  20  14   1          9.49          0.00        20.08 o                         
  21  14   1          1.82          0.00        20.17 o                         
  22  14   1         32.74         49.53        25.60 o                         
  23  14   1          0.01          0.00        24.79 o                         
 -23  15   1          1.78          0.00        20.45 o                         
 -22  15   1        220.70        209.32        28.88 o                         
 -21  15   1        197.74        213.97        35.51 o                         
 -20  15   1          1.87          0.00        19.56 o                         
 -19  15   1        183.13        203.62        25.12 o                         
 -18  15   1        131.52        140.99        22.93 o                         
 -17  15   1          5.12         13.87        34.38 o                         
 -16  15   1       1552.90       1445.40        44.40 o                         
 -15  15   1        767.13        689.34        27.57 o                         
 -14  15   1        603.03        568.48        24.60 o                         
 -13  15   1        318.69        358.11        23.75 o                         
 -12  15   1        271.28        223.34        17.13 o                         
 -11  15   1        581.80        621.26        22.38 o                         
 -10  15   1          3.17          4.34        10.67 o                         
  -9  15   1        131.18        132.90        12.91 o                         
  -8  15   1        483.21        525.09        18.34 o                         
  -7  15   1        259.28        288.88        18.63 o                         
  -6  15   1       1060.84       1084.24        32.83 o                         
  -5  15   1        650.47        620.21        15.05 o                         
  -4  15   1        947.40        898.29        32.84 o                         
  -3  15   1        485.92        448.55        25.82 o                         
  -2  15   1          0.73          0.00        12.91 o                         
  -1  15   1        181.77        182.32        17.75 o                         
   0  15   1       1431.32       1285.94        40.34 o                         
   1  15   1        271.58        266.22        19.36 o                         
   2  15   1        263.79        276.38        14.23 o                         
   3  15   1         19.29         33.88         7.26 o                         
   4  15   1       1852.49       1870.94        25.37 o                         
   5  15   1       2611.68       2509.65        29.28 o                         
   6  15   1       1445.40       1408.53        23.63 o                         
   7  15   1       3319.81       3266.51        41.69 o                         
   8  15   1       2020.91       1971.60        38.19 o                         
   9  15   1        149.26        143.39        18.17 o                         
  10  15   1       1226.88       1246.85        30.03 o                         
  11  15   1        683.41        666.58        24.98 o                         
  12  15   1       1007.40        967.67        29.40 o                         
  13  15   1       2076.00       2098.96        43.75 o                         
  14  15   1         56.88         92.98        18.93 o                         
  15  15   1         61.34         93.52        18.93 o                         
  16  15   1        255.26        245.39        23.59 o                         
  17  15   1        120.02        115.24        28.36 o                         
  18  15   1         52.04         28.50        19.56 o                         
  19  15   1        208.85        256.60        27.56 o                         
  20  15   1        149.14        233.58        27.63 o                         
  21  15   1         85.97         95.80        24.48 o                         
  22  15   1         70.54        133.19        25.29 o                         
 -22  16   1          8.67          0.00        37.00 o                         
 -21  16   1        132.65        209.31        31.29 o                         
 -20  16   1         12.13         22.90        20.36 o                         
 -19  16   1         66.71         76.93        21.68 o                         
 -18  16   1         68.26         56.07        26.91 o                         
 -17  16   1          2.62          0.00        16.72 o                         
 -16  16   1          2.23          5.50        16.72 o                         
 -15  16   1         62.55         70.38        18.30 o                         
 -14  16   1         39.02         41.58        14.71 o                         
 -13  16   1         47.18         35.79        13.87 o                         
 -12  16   1         53.39         47.58        15.37 o                         
 -11  16   1        212.26        245.81        16.33 o                         
 -10  16   1          0.01          4.07        11.18 o                         
  -9  16   1         98.43        107.49        12.66 o                         
  -8  16   1        218.10        229.73        13.50 o                         
  -7  16   1          1.96          2.68         9.06 o                         
  -6  16   1         81.67         83.37         9.68 o                         
  -5  16   1        183.58        181.68         9.81 o                         
  -4  16   1         38.38         30.27         8.66 o                         
  -3  16   1          0.71          0.00        12.91 o                         
  -2  16   1          0.66          0.00        12.91 o                         
  -1  16   1          0.00         16.13        11.29 o                         
   0  16   1        125.56        106.49        14.52 o                         
   1  16   1        110.83         96.81        14.52 o                         
   2  16   1         39.73         40.34        14.52 o                         
   3  16   1         61.45         81.52         8.01 o                         
   4  16   1          0.07          0.00         7.71 o                         
   5  16   1          7.02          0.00         7.13 o                         
   6  16   1        177.41        167.25        10.64 o                         
   7  16   1        116.30        115.40        10.58 o                         
   8  16   1         61.94         62.97        15.60 o                         
   9  16   1         28.40         34.26        11.59 o                         
  10  16   1         23.09         35.86        12.61 o                         
  11  16   1       1058.78       1088.64        29.58 o                         
  12  16   1          0.01          1.84        12.80 o                         
  13  16   1         81.59         80.49        17.65 o                         
  14  16   1         75.73         35.63        17.99 o                         
  15  16   1          0.11          0.00        16.72 o                         
  16  16   1          0.41          0.00        17.70 o                         
  17  16   1         56.38         58.57        30.54 o                         
  18  16   1        140.85        154.20        23.52 o                         
  19  16   1        299.80        320.99        29.12 o                         
  20  16   1        172.76        201.46        27.31 o                         
  21  16   1        119.03        147.47        38.56 o                         
 -20  17   1          0.01         16.79        21.38 o                         
 -19  17   1         44.39         62.80        22.32 o                         
 -18  17   1        130.25        188.15        31.42 o                         
 -17  17   1         57.47         77.48        20.45 o                         
 -16  17   1         68.45         72.77        19.14 o                         
 -15  17   1         95.41         66.36        18.93 o                         
 -14  17   1          0.10          0.00        12.67 o                         
 -13  17   1         26.62         14.69        13.46 o                         
 -12  17   1         81.22         76.91        14.49 o                         
 -11  17   1        128.58        128.80        14.31 o                         
 -10  17   1        186.22        177.68        14.71 o                         
  -9  17   1        101.24        117.27        13.27 o                         
  -8  17   1          8.75         20.16        10.22 o                         
  -7  17   1        120.37        110.38        11.29 o                         
  -6  17   1        150.78        156.05        11.08 o                         
  -5  17   1          7.43          6.41         7.44 o                         
  -4  17   1         22.08         10.49        10.27 o                         
  -3  17   1         23.47         21.78        10.27 o                         
  -2  17   1          1.24          0.00        12.91 o                         
   1  17   1         34.94         25.82        12.91 o                         
   2  17   1          0.04          1.61        12.91 o                         
   3  17   1         11.95          0.52         8.97 o                         
   4  17   1        155.99        168.81        21.91 o                         
   5  17   1         34.74         30.12         9.00 o                         
   6  17   1         19.80         30.18         8.43 o                         
   7  17   1         10.10          5.68        12.11 o                         
   8  17   1          0.14          0.00        10.44 o                         
   9  17   1          0.02          3.17        10.67 o                         
  10  17   1          0.04          2.80        11.53 o                         
  11  17   1          0.67          0.00        11.94 o                         
  12  17   1          4.12          0.00        12.80 o                         
  13  17   1         41.25         70.92        16.75 o                         
  14  17   1         45.13         40.68        19.10 o                         
  15  17   1         72.94         75.47        19.81 o                         
  16  17   1         35.92         43.54        19.24 o                         
  17  17   1         13.40         13.45        18.93 o                         
  18  17   1         70.68         74.32        21.68 o                         
  19  17   1         11.88          0.00        20.17 o                         
 -19  18   1         13.03         36.32        20.75 o                         
 -18  18   1         10.06          0.54        18.63 o                         
 -17  18   1          5.73         11.03        18.93 o                         
 -16  18   1          4.40         11.84        27.25 o                         
 -15  18   1         57.48         53.08        19.36 o                         
 -14  18   1         38.03         28.50        16.77 o                         
 -13  18   1          9.39          0.00        13.40 o                         
 -12  18   1          9.88          0.05        12.80 o                         
 -11  18   1        457.72        509.79        21.43 o                         
 -10  18   1          2.34          8.00        11.40 o                         
  -9  18   1        308.68        298.45        15.92 o                         
  -8  18   1        130.94        143.30        12.95 o                         
  -7  18   1          0.46          5.75         9.25 o                         
  -6  18   1        417.98        412.80        19.63 o                         
  -5  18   1       2189.83       2134.42        36.61 o                         
  -4  18   1        328.33        357.80        18.25 o                         
  -3  18   1        270.32        262.04        28.24 o                         
   3  18   1         24.67         14.58         8.97 o                         
   4  18   1        171.25        160.93        10.33 o                         
   5  18   1         88.20         83.43        10.12 o                         
   6  18   1         22.94         12.83         9.63 o                         
   7  18   1        159.68        156.66        14.57 o                         
   8  18   1         19.65         33.47        12.46 o                         
   9  18   1        125.53        132.00        13.68 o                         
  10  18   1         86.40        107.27        19.80 o                         
  11  18   1          9.76         14.02        13.04 o                         
  12  18   1         59.65         44.52        14.65 o                         
  13  18   1        295.95        302.19        22.97 o                         
  14  18   1        166.10        170.58        22.33 o                         
  15  18   1         80.21         52.62        32.85 o                         
  16  18   1         16.27          0.00        17.90 o                         
  17  18   1          9.76         23.60        32.09 o                         
  18  18   1         88.66         54.43        21.72 o                         
 -17  19   1          3.17          0.00        18.93 o                         
 -16  19   1         16.72         31.13        19.52 o                         
 -15  19   1         21.26         41.95        18.63 o                         
 -14  19   1          0.11          5.27        16.13 o                         
 -13  19   1         36.32         38.97        14.79 o                         
 -12  19   1          0.98          0.00        12.12 o                         
 -11  19   1         11.07         12.20        12.21 o                         
 -10  19   1         90.31        102.54        13.68 o                         
  -9  19   1         19.51         47.59        11.59 o                         
  -8  19   1         13.09         42.53        10.82 o                         
  -7  19   1        299.26        283.88        17.09 o                         
  -6  19   1         28.23         31.34        11.10 o                         
  -5  19   1         33.23         44.80        11.94 o                         
  -4  19   1          0.38          0.00        16.13 o                         
  -3  19   1        128.94        133.56        13.69 o                         
   2  19   1          2.66          0.00        14.52 o                         
   3  19   1         69.32         57.75        12.55 o                         
   4  19   1         56.91         38.22        11.53 o                         
   5  19   1          3.11          2.62        10.44 o                         
   6  19   1         86.83         71.63        12.40 o                         
   7  19   1          8.81          0.35        11.92 o                         
   8  19   1         13.29         14.36        12.71 o                         
   9  19   1         31.33         48.94        14.90 o                         
  10  19   1         78.11         95.80        14.49 o                         
  11  19   1         59.01         59.06        14.31 o                         
  12  19   1         82.59         66.02        14.99 o                         
  13  19   1        135.93        159.76        20.49 o                         
  14  19   1         10.25          0.00        16.72 o                         
  15  19   1          0.29          0.00        16.33 o                         
  16  19   1        205.30        267.45        43.44 o                         
 -15  20   1          7.06          0.00        17.37 o                         
 -14  20   1         13.64         13.34        26.72 o                         
 -13  20   1         18.36         15.97        14.43 o                         
 -12  20   1         17.41         19.87        13.36 o                         
 -11  20   1         29.26         28.77        12.83 o                         
 -10  20   1          6.24          8.51        14.20 o                         
  -9  20   1          2.53          3.34        12.65 o                         
  -8  20   1         44.93         48.57        34.69 o                         
  -7  20   1         27.50         13.71        28.24 o                         
  -6  20   1         24.88          6.45        17.75 o                         
  -5  20   1         78.27         67.31        13.55 o                         
  -4  20   1         10.15          9.68        17.75 o                         
  -3  20   1         49.18         61.31        17.75 o                         
   3  20   1          7.55         29.85        12.55 o                         
   4  20   1          7.63          0.00        10.16 o                         
   5  20   1         41.61         50.61        11.77 o                         
   6  20   1         86.32         91.03        16.51 o                         
   7  20   1         21.58         13.54        20.17 o                         
   8  20   1          4.30          0.54        17.00 o                         
   9  20   1          0.68         16.01        18.98 o                         
  10  20   1         11.62         10.38        14.85 o                         
  11  20   1         14.33         38.78        17.51 o                         
  12  20   1         22.97         18.60        28.24 o                         
  13  20   1         34.92         51.63        22.82 o                         
  14  20   1        111.00         88.55        24.51 o                         
 -13  21   1         11.23          9.39        18.59 o                         
 -12  21   1         47.60         60.48        32.27 o                         
 -11  21   1          0.69          0.00        18.25 o                         
 -10  21   1         29.41          9.06        17.66 o                         
  -9  21   1         26.57         21.70        17.66 o                         
  -8  21   1        245.00        229.00        21.08 o                         
  -7  21   1         15.47         20.17        15.97 o                         
  -6  21   1        102.29         80.20        15.37 o                         
  -5  21   1        594.12        516.31        35.50 o                         
  -4  21   1          0.28         17.75        17.75 o                         
  -3  21   1        452.72        413.05        29.04 o                         
   2  21   1         88.72        114.56        19.36 o                         
   3  21   1         47.08         68.62        27.43 o                         
   4  21   1         78.05         84.40        15.97 o                         
   5  21   1         34.29         36.49        14.70 o                         
   6  21   1        106.63        107.10        17.44 o                         
   7  21   1         26.65          0.00        20.98 o                         
   8  21   1          0.02          0.00        19.36 o                         
   9  21   1          1.76          0.00        17.44 o                         
  10  21   1         51.95         36.06        21.08 o                         
  11  21   1          0.00         15.18        24.20 o                         
  12  21   1         31.83         45.78        62.93 o                         
  -9  22   1          5.06          0.00        17.11 o                         
  -8  22   1          9.16          4.62        16.51 o                         
  -7  22   1          3.06          0.00        26.62 o                         
  -6  22   1        211.33        194.17        18.80 o                         
  -5  22   1        101.85         88.74        22.59 o                         
  -4  22   1         32.57          8.07        19.36 o                         
   3  22   1         91.24         89.73        14.83 o                         
   4  22   1          0.15          0.00        19.36 o                         
   5  22   1         28.02          5.81        13.96 o                         
   6  22   1         20.41         35.50        15.85 o                         
   7  22   1          0.00          0.00        15.85 o                         
   8  22   1          9.98         24.36        17.66 o                         
 -30   0   2        122.50        219.98        70.99 o                         
 -29   0   2        486.71        563.87        49.62 o                         
 -28   0   2        476.07        452.18        45.64 o                         
 -27   0   2       1961.18       2193.56       109.72 o                         
 -26   0   2        108.99        166.16        31.36 o                         
 -25   0   2        685.09        709.79        47.88 o                         
 -24   0   2          0.22          0.00        21.68 o                         
 -23   0   2       2440.35       2216.24        81.48 o                         
 -22   0   2          0.26         11.90        20.90 o                         
 -21   0   2        382.93        376.70        51.63 o                         
 -20   0   2        840.16        819.68        43.35 o                         
 -19   0   2       1408.76       1430.02        55.25 o                         
 -18   0   2       1299.65       1215.23        39.30 o                         
 -17   0   2        850.54        896.28        32.85 o                         
 -16   0   2       1335.13       1429.78        39.38 o                         
 -15   0   2       1098.11       1019.72        32.52 o                         
 -14   0   2        746.60        625.98        26.05 o                         
 -13   0   2       3758.01       3645.24        63.64 o                         
 -12   0   2       1301.26       1464.96        35.08 o                         
 -11   0   2      11448.73      12304.15       299.74 o                         
 -10   0   2       1580.93       1623.34        70.05 o                         
  -9   0   2      12430.92      13368.81       172.02 o                         
  -8   0   2      44498.65      45132.88       538.12 o                         
  -7   0   2      12289.63      12478.68       158.98 o                         
  -6   0   2        873.25        823.79        37.05 o                         
  -5   0   2       9363.39       9757.23       124.82 o                         
  -4   0   2      14616.59      14387.32       154.08 o                         
  -3   0   2      54511.62      53930.70       505.03 o                         
  -2   0   2      18600.44      18289.50       221.70 o                         
  -1   0   2     123895.09     120514.12      1114.21 o                         
   0   0   2       1209.35       1210.34        18.45 o                         
   1   0   2        595.06        505.46        21.82 o                         
   2   0   2      49804.09      46254.38       680.93 o                         
   3   0   2       1312.00       1302.37        18.64 o                         
   4   0   2       3633.61       3479.41        37.32 o                         
   5   0   2       4022.80       3637.05        52.25 o                         
   6   0   2       1279.61       1185.28        21.18 o                         
   7   0   2       1877.62       1746.47        27.40 o                         
   8   0   2       2845.80       2916.43        50.92 o                         
   9   0   2       2643.92       3094.85        64.23 o                         
  10   0   2        235.92        277.31        17.65 o                         
  11   0   2       1170.58       1212.57        38.21 o                         
  12   0   2        311.05        296.40        19.24 o                         
  13   0   2         54.92         73.71        14.72 o                         
  14   0   2       1902.69       1785.10        44.01 o                         
  15   0   2        142.46        135.40        17.94 o                         
  16   0   2        269.25        277.93        22.32 o                         
  17   0   2      31215.85      30640.63       481.46 o                         
  18   0   2       6157.71       6377.32       135.75 o                         
  19   0   2       3454.49       3252.78       124.24 o                         
  20   0   2       3083.29       3170.49       125.85 o                         
  21   0   2       2071.96       1965.22        98.42 o                         
  22   0   2        106.63         75.83        37.11 o                         
  23   0   2        329.20        446.93        58.09 o                         
  24   0   2        184.50        187.16        50.02 o                         
  25   0   2         26.67         17.75        37.11 o                         
  26   0   2         18.50         19.36        43.56 o                         
  27   0   2        103.18        101.65        45.18 o                         
  28   0   2        410.72        322.70        62.93 o                         
 -30   1   2          1.53         28.54        23.06 o                         
 -29   1   2         16.09         37.60        23.29 o                         
 -28   1   2        515.07        578.03        34.25 o                         
 -27   1   2        183.86        211.03        28.18 o                         
 -26   1   2        166.15        211.35        23.99 o                         
 -25   1   2         15.50         23.66        17.22 o                         
 -24   1   2         36.68         45.32        28.14 o                         
 -23   1   2        236.77        245.24        27.94 o                         
 -22   1   2         10.70         21.71        15.39 o                         
 -21   1   2        218.49        244.78        20.91 o                         
 -20   1   2       1379.69       1286.65        37.66 o                         
 -19   1   2          5.64          5.71        14.44 o                         
 -18   1   2        171.31        198.33        15.78 o                         
 -17   1   2         46.07         41.83         9.86 o                         
 -16   1   2         81.95         74.67        10.24 o                         
 -15   1   2        174.83        181.35        13.44 o                         
 -14   1   2        139.78        112.59         9.81 o                         
 -13   1   2         43.65         39.92         7.74 o                         
 -12   1   2        440.79        429.96        12.95 o                         
 -11   1   2        497.70        564.04        14.59 o                         
 -10   1   2        532.34        521.54        13.73 o                         
  -9   1   2         64.83         51.50         6.76 o                         
  -8   1   2       1895.26       1884.42        23.68 o                         
  -7   1   2        141.47        147.69         7.56 o                         
  -6   1   2          0.98          0.00         4.90 o                         
  -5   1   2        234.49        251.66         7.83 o                         
  -4   1   2       2270.74       2165.11        19.58 o                         
  -3   1   2       4410.48       4349.53        31.44 o                         
  -2   1   2         34.73         30.54         3.97 o                         
  -1   1   2       4659.94       4590.77        31.05 o                         
   0   1   2        733.13        728.87         8.40 o                         
   1   1   2         28.29         35.32         3.91 o                         
   2   1   2         67.11         51.36         4.07 o                         
   3   1   2        131.25        108.95         4.92 o                         
   4   1   2        261.44        252.53         6.18 o                         
   5   1   2         25.48         23.17         5.03 o                         
   6   1   2         44.49         27.70         4.81 o                         
   7   1   2        137.66        132.00         8.64 o                         
   8   1   2        123.03        115.38         9.14 o                         
   9   1   2        287.67        307.31        12.25 o                         
  10   1   2         16.85          8.07         4.12 o                         
  11   1   2        237.15        251.42        13.41 o                         
  12   1   2         16.64          1.38         5.38 o                         
  13   1   2        190.99        206.81        16.13 o                         
  14   1   2          0.04          0.00        12.05 o                         
  15   1   2        916.68        927.88        29.55 o                         
  16   1   2        329.02        348.55        30.28 o                         
  17   1   2        194.97        205.36        22.00 o                         
  18   1   2          7.78          0.00        16.13 o                         
  19   1   2        384.65        384.62        28.21 o                         
  20   1   2        110.30         75.98        19.90 o                         
  21   1   2        606.34        561.98        33.51 o                         
  22   1   2         82.61         58.09        26.24 o                         
  23   1   2        227.89        293.43        37.92 o                         
  24   1   2          2.20         33.39        25.94 o                         
  25   1   2         95.51        191.99        33.53 o                         
  26   1   2         11.67          0.00        33.08 o                         
  27   1   2         35.18         39.96        31.36 o                         
  28   1   2         10.03          0.00        30.22 o                         
 -30   2   2         23.33          7.60        19.88 o                         
 -29   2   2         68.08         79.73        23.00 o                         
 -28   2   2        167.96        194.63        24.95 o                         
 -27   2   2        265.39        318.27        27.12 o                         
 -26   2   2          0.00          0.00        15.15 o                         
 -25   2   2        370.70        354.82        26.13 o                         
 -24   2   2        180.08        158.81        20.95 o                         
 -23   2   2         61.55         65.68        17.29 o                         
 -22   2   2        391.06        424.86        25.17 o                         
 -21   2   2       1208.82       1137.85        39.36 o                         
 -20   2   2         73.03         63.13        16.30 o                         
 -19   2   2        256.62        243.69        19.69 o                         
 -18   2   2        164.76        129.60        14.46 o                         
 -17   2   2         17.14         21.83        10.64 o                         
 -16   2   2        663.34        666.45        18.42 o                         
 -15   2   2         91.10         83.47         9.58 o                         
 -14   2   2        104.64         99.69         9.74 o                         
 -13   2   2         53.44         47.41        10.58 o                         
 -12   2   2          0.09          0.00         6.60 o                         
 -11   2   2        101.57        111.49         8.50 o                         
 -10   2   2       1590.36       1634.04        22.99 o                         
  -9   2   2         51.14         55.58         6.76 o                         
  -8   2   2       1702.80       1641.48        28.55 o                         
  -7   2   2          0.08          5.07         5.61 o                         
  -6   2   2       1577.60       1521.31        19.51 o                         
  -5   2   2       3464.00       3372.72        31.00 o                         
  -4   2   2       3639.87       3602.86        30.11 o                         
  -3   2   2         54.82         60.38         4.99 o                         
  -2   2   2       3442.57       3446.39        24.72 o                         
  -1   2   2       6436.96       6160.41        40.09 o                         
   0   2   2       1056.84        970.93        10.59 o                         
   1   2   2        258.79        269.44         5.95 o                         
   2   2   2         56.65         38.05         4.52 o                         
   3   2   2         85.80         78.19         4.98 o                         
   4   2   2        780.02        759.76        11.88 o                         
   5   2   2        168.25        159.26         7.09 o                         
   6   2   2        855.96        856.90        15.23 o                         
   7   2   2        112.64        116.45         7.81 o                         
   8   2   2        175.22        210.43        10.84 o                         
   9   2   2         26.43         33.39         6.87 o                         
  10   2   2        682.69        704.77        16.45 o                         
  11   2   2        105.65         92.00         9.31 o                         
  12   2   2        151.17        166.01        10.60 o                         
  13   2   2         36.87         40.82         8.82 o                         
  14   2   2        265.46        264.14        14.26 o                         
  15   2   2        106.81        118.67        11.81 o                         
  16   2   2          8.64         15.42        11.73 o                         
  17   2   2          2.21         12.58        12.49 o                         
  18   2   2        873.75        862.73        36.52 o                         
  19   2   2       1216.85       1267.47        44.38 o                         
  20   2   2         90.98         64.07        19.86 o                         
  21   2   2         12.00         35.07        30.52 o                         
  22   2   2          0.40          4.18        18.88 o                         
  23   2   2         37.03         31.98        25.65 o                         
  24   2   2         35.36         28.46        28.24 o                         
  25   2   2         47.04         59.50        27.93 o                         
  26   2   2         82.14         70.02        30.22 o                         
  27   2   2          0.66          0.00        28.45 o                         
  28   2   2         17.54         87.21        33.64 o                         
 -30   3   2        321.25        306.58        59.71 o                         
 -29   3   2        274.82        269.43        27.96 o                         
 -28   3   2          2.89         13.64        17.93 o                         
 -27   3   2        295.41        309.91        27.95 o                         
 -26   3   2        379.19        415.26        28.60 o                         
 -25   3   2          0.21          5.01        16.30 o                         
 -24   3   2        142.72        155.64        38.18 o                         
 -23   3   2          0.51          7.26        14.57 o                         
 -22   3   2        176.29        152.19        26.08 o                         
 -21   3   2       3594.23       3407.47        64.70 o                         
 -20   3   2        485.45        454.92        28.88 o                         
 -19   3   2       1902.95       1828.86        46.55 o                         
 -18   3   2        790.67        711.97        34.65 o                         
 -17   3   2       1009.16        962.84        28.44 o                         
 -16   3   2       1212.65       1163.75        33.31 o                         
 -15   3   2        113.26        150.82        12.14 o                         
 -14   3   2        160.65        133.70        10.15 o                         
 -13   3   2        232.74        257.79        11.46 o                         
 -12   3   2       3990.61       4001.94        43.45 o                         
 -11   3   2        227.31        298.06        11.10 o                         
 -10   3   2       4438.58       4668.72        46.86 o                         
  -9   3   2       5153.41       5312.20        50.78 o                         
  -8   3   2      10160.24       9727.93        83.71 o                         
  -7   3   2         46.33         19.27         6.43 o                         
  -6   3   2       3943.45       3831.18        37.19 o                         
  -5   3   2        320.88        294.19         7.97 o                         
  -4   3   2        466.29        472.79         9.83 o                         
  -3   3   2        955.06        859.32        10.91 o                         
  -2   3   2       8017.11       7317.09        51.53 o                         
  -1   3   2     114101.23     111248.45       724.21 o                         
   0   3   2      19280.22      18755.86       118.57 o                         
   1   3   2      24146.64      24792.07       155.23 o                         
   2   3   2      53884.38      52801.31       325.59 o                         
   3   3   2       2471.58       2373.59        21.11 o                         
   4   3   2      12026.20      12278.04        89.45 o                         
   5   3   2       1830.55       1641.57        18.57 o                         
   6   3   2        542.89        556.91        12.79 o                         
   7   3   2      14143.27      15221.37       118.29 o                         
   8   3   2       1718.78       1745.41        22.58 o                         
   9   3   2        123.27        196.30         8.96 o                         
  10   3   2       9193.97       9287.60        84.41 o                         
  11   3   2       1166.52       1397.03        23.32 o                         
  12   3   2        124.86        145.89        10.42 o                         
  13   3   2        996.10        978.44        21.06 o                         
  14   3   2        120.74        143.06        11.41 o                         
  15   3   2        166.49        152.08        14.36 o                         
  16   3   2        129.75        163.48        15.00 o                         
  17   3   2         65.93         51.22        13.05 o                         
  18   3   2        605.24        602.31        31.65 o                         
  19   3   2        622.90        553.69        31.92 o                         
  20   3   2       1489.32       1475.05        52.94 o                         
  21   3   2        669.08        714.24        42.09 o                         
  22   3   2        472.05        495.20        33.84 o                         
  23   3   2          4.28          0.00        18.63 o                         
  24   3   2        254.83        239.71        28.85 o                         
  25   3   2          0.90          9.26        41.95 o                         
  26   3   2        305.40        332.12        57.28 o                         
  27   3   2         24.18         98.26        34.17 o                         
  28   3   2         49.51         75.83        31.95 o                         
 -30   4   2         76.28         23.40        31.95 o                         
 -29   4   2         45.43         68.48        25.38 o                         
 -28   4   2         62.20         55.64        20.09 o                         
 -27   4   2          3.67          0.00        17.36 o                         
 -26   4   2        215.06        257.86        25.20 o                         
 -25   4   2         14.27         10.32        15.83 o                         
 -24   4   2        355.27        335.49        25.40 o                         
 -23   4   2        153.01        137.54        19.45 o                         
 -22   4   2        550.87        524.53        27.61 o                         
 -21   4   2         48.78         16.68        15.05 o                         
 -20   4   2        331.46        305.68        19.52 o                         
 -19   4   2       2327.48       2334.66        44.12 o                         
 -18   4   2       1545.49       1566.16        36.25 o                         
 -17   4   2        587.71        593.39        21.57 o                         
 -16   4   2        550.31        537.61        23.64 o                         
 -15   4   2        524.48        543.45        18.64 o                         
 -14   4   2        387.55        383.93        15.14 o                         
 -13   4   2        975.74        944.19        21.06 o                         
 -12   4   2        976.47        968.18        20.63 o                         
 -11   4   2        535.27        536.55        15.32 o                         
 -10   4   2        125.32        137.44         9.38 o                         
  -9   4   2         10.88         14.69         6.83 o                         
  -8   4   2         56.73         39.71         6.83 o                         
  -7   4   2        267.35        270.31         9.65 o                         
  -6   4   2        910.15        935.94        14.70 o                         
  -5   4   2        308.57        325.63         9.04 o                         
  -4   4   2        727.54        742.93        11.51 o                         
  -3   4   2       1198.96       1140.60        13.29 o                         
  -2   4   2         30.09         47.05         4.34 o                         
  -1   4   2         70.54         81.44         4.33 o                         
   0   4   2       5484.37       5490.46        37.80 o                         
   1   4   2       2004.07       1971.96        17.63 o                         
   2   4   2         97.03         98.72         6.10 o                         
   3   4   2       3380.57       3462.66        31.37 o                         
   4   4   2        892.26        924.04        13.98 o                         
   5   4   2       2398.03       2429.11        27.21 o                         
   6   4   2       1109.18       1126.49        16.66 o                         
   7   4   2       1381.10       1398.84        23.06 o                         
   8   4   2          7.12          0.00         7.50 o                         
   9   4   2         80.16         90.76         8.42 o                         
  10   4   2          9.40          0.00         7.36 o                         
  11   4   2        889.22        911.63        20.73 o                         
  12   4   2         14.21          8.11         8.49 o                         
  13   4   2        485.85        499.33        16.88 o                         
  14   4   2          1.12          0.00        15.39 o                         
  15   4   2        201.47        234.84        26.87 o                         
  16   4   2        157.50        166.91        15.22 o                         
  17   4   2        172.00        150.38        15.13 o                         
  18   4   2         51.36         31.88        12.83 o                         
  19   4   2        182.39        138.25        22.20 o                         
  20   4   2          4.20          0.00        17.33 o                         
  21   4   2         68.75         61.87        20.37 o                         
  22   4   2        368.39        330.87        29.49 o                         
  23   4   2         73.35         65.49        21.72 o                         
  24   4   2        309.43        324.81        31.35 o                         
  25   4   2          0.47         15.46        27.43 o                         
  26   4   2        631.16        688.17        83.09 o                         
  27   4   2         18.42         61.31        46.79 o                         
  28   4   2        139.67        162.96        56.47 o                         
 -30   5   2          0.19          0.00        28.25 o                         
 -29   5   2        245.25        197.86        37.07 o                         
 -28   5   2          1.17          0.00        29.85 o                         
 -27   5   2          5.63         19.80        23.47 o                         
 -26   5   2        208.82        230.21        23.97 o                         
 -25   5   2         89.26         92.96        19.73 o                         
 -24   5   2        114.89         96.35        18.45 o                         
 -23   5   2          8.94          0.00        14.71 o                         
 -22   5   2        331.52        333.11        24.14 o                         
 -21   5   2         46.56         30.87        15.20 o                         
 -20   5   2          4.77         17.38        12.20 o                         
 -19   5   2        626.16        658.04        24.24 o                         
 -18   5   2       1816.87       1845.36        37.76 o                         
 -17   5   2          0.27          5.98        10.74 o                         
 -16   5   2         47.38         40.32        10.35 o                         
 -15   5   2        133.97        108.12        12.75 o                         
 -14   5   2          3.23          0.00         7.80 o                         
 -13   5   2         85.16         69.71         9.22 o                         
 -12   5   2          7.89          3.89         7.47 o                         
 -11   5   2         36.09         33.32        11.82 o                         
 -10   5   2          9.96          7.47         6.98 o                         
  -9   5   2        135.27        164.95         9.27 o                         
  -8   5   2         22.76         26.40         6.69 o                         
  -7   5   2        852.07        844.04        14.61 o                         
  -6   5   2        886.98        878.93        13.99 o                         
  -5   5   2        322.75        336.39         9.37 o                         
  -4   5   2         54.62         52.72         4.96 o                         
  -3   5   2        331.42        352.50         7.29 o                         
  -2   5   2        184.92        182.41         5.29 o                         
  -1   5   2         42.73         27.46         3.93 o                         
   0   5   2         15.70         33.47         3.93 o                         
   1   5   2          6.10          3.75         3.70 o                         
   2   5   2       2013.90       2046.42        19.45 o                         
   3   5   2       1638.68       1666.50        18.37 o                         
   4   5   2         55.43         56.10         5.52 o                         
   5   5   2        224.05        218.59         7.78 o                         
   6   5   2        146.39        137.49         7.32 o                         
   7   5   2        245.72        203.92         9.47 o                         
   8   5   2       1288.15       1313.06        20.46 o                         
   9   5   2          5.51          0.00         6.59 o                         
  10   5   2       1371.76       1427.22        24.69 o                         
  11   5   2         89.59         81.96         9.84 o                         
  12   5   2        178.65        169.62        12.03 o                         
  13   5   2         54.53         54.98        10.24 o                         
  14   5   2        249.98        268.26        14.67 o                         
  15   5   2        258.93        265.05        16.15 o                         
  16   5   2        270.80        254.73        17.08 o                         
  17   5   2          1.83         10.89        12.06 o                         
  18   5   2         13.19         24.47        12.09 o                         
  19   5   2         15.46          0.00        13.87 o                         
  20   5   2         43.78         22.65        18.21 o                         
  21   5   2         98.07         73.71        20.22 o                         
  22   5   2          4.99          0.00        24.57 o                         
  23   5   2          3.81         40.34        20.49 o                         
  24   5   2         10.43          5.96        20.75 o                         
  25   5   2         38.75         29.92        27.31 o                         
  26   5   2         86.00         37.11        45.18 o                         
  27   5   2        256.93        348.51        64.54 o                         
  28   5   2        221.05        204.91        58.09 o                         
 -29   6   2         90.54         96.43        78.25 o                         
 -28   6   2         36.86         44.30        30.99 o                         
 -27   6   2          4.00         18.78        26.79 o                         
 -26   6   2          7.57         27.43        37.11 o                         
 -25   6   2          2.70          0.00        22.87 o                         
 -24   6   2         84.95        111.89        22.97 o                         
 -23   6   2        247.23        238.28        24.45 o                         
 -22   6   2       1521.15       1446.74        41.80 o                         
 -21   6   2        913.13        844.54        35.36 o                         
 -20   6   2       1753.12       1686.33        38.05 o                         
 -19   6   2       4664.72       4778.78        68.36 o                         
 -18   6   2         12.95          8.89        11.66 o                         
 -17   6   2        149.51        139.83        14.23 o                         
 -16   6   2       2580.19       2523.88        38.82 o                         
 -15   6   2          8.29          6.16         9.03 o                         
 -14   6   2          4.12         11.76         8.33 o                         
 -13   6   2        604.57        586.71        17.49 o                         
 -12   6   2         35.29         44.93         8.45 o                         
 -11   6   2        829.04        950.60        19.58 o                         
 -10   6   2          0.59          0.00         6.73 o                         
  -9   6   2         41.91         79.76         7.61 o                         
  -8   6   2        541.08        610.00        13.29 o                         
  -7   6   2         20.61         15.30         5.50 o                         
  -6   6   2         54.27         96.64         6.39 o                         
  -5   6   2       3758.42       3215.27        31.39 o                         
  -4   6   2       1477.59       1338.38        15.64 o                         
  -3   6   2      53179.13      55000.51       374.33 o                         
  -2   6   2      10172.92      10523.07        71.57 o                         
  -1   6   2       1878.29       1970.70        16.80 o                         
   0   6   2       7784.01       8157.68        62.04 o                         
   1   6   2       7678.70       7486.79        58.96 o                         
   2   6   2        244.00        282.27         7.51 o                         
   3   6   2        109.34         85.21         5.53 o                         
   4   6   2        596.66        637.52        11.43 o                         
   5   6   2       3087.42       3389.41        32.06 o                         
   6   6   2        191.37        226.21         8.21 o                         
   7   6   2        839.87        793.76        14.44 o                         
   8   6   2         31.42         22.24         6.84 o                         
   9   6   2       7804.05       8028.07        75.90 o                         
  10   6   2       6161.87       6763.79        70.35 o                         
  11   6   2          0.84          0.82         7.83 o                         
  12   6   2       1613.61       1682.18        31.15 o                         
  13   6   2         95.50        105.25        11.20 o                         
  14   6   2       1302.05       1354.75        27.75 o                         
  15   6   2        120.43         82.04        12.89 o                         
  16   6   2        233.55        195.97        18.63 o                         
  17   6   2        311.50        291.91        18.21 o                         
  18   6   2        612.71        659.40        27.82 o                         
  19   6   2        976.32       1011.98        34.25 o                         
  20   6   2         73.05         77.61        19.77 o                         
  21   6   2         41.96         39.43        24.89 o                         
  22   6   2        280.85        311.03        28.85 o                         
  23   6   2        202.65        235.75        33.64 o                         
  24   6   2         51.74        115.66        32.50 o                         
  25   6   2        297.30        382.13        43.31 o                         
  26   6   2          5.37          0.00        40.34 o                         
  27   6   2        489.83        569.56        72.61 o                         
 -29   7   2        745.06        576.59        52.48 o                         
 -28   7   2        210.61        229.42        37.60 o                         
 -27   7   2         17.54         37.49        28.94 o                         
 -26   7   2        148.91        206.11        94.39 o                         
 -25   7   2        117.07         72.61        28.52 o                         
 -24   7   2          2.96          0.00        23.37 o                         
 -23   7   2         98.83         97.62        27.31 o                         
 -22   7   2         27.81         21.16        17.90 o                         
 -21   7   2        412.72        400.05        21.54 o                         
 -20   7   2        240.32        207.53        17.29 o                         
 -19   7   2          5.64         12.73        11.18 o                         
 -18   7   2        528.16        544.07        21.84 o                         
 -17   7   2       1000.59        910.16        26.60 o                         
 -16   7   2        148.00        161.66        13.09 o                         
 -15   7   2        218.22        203.98        12.75 o                         
 -14   7   2          7.61          0.61         8.12 o                         
 -13   7   2          0.42          0.00         7.72 o                         
 -12   7   2          5.80          0.00         7.03 o                         
 -11   7   2         69.55         83.40         8.64 o                         
 -10   7   2        163.21        176.13         9.59 o                         
  -9   7   2        243.48        266.48         9.69 o                         
  -8   7   2        158.83        163.91         8.00 o                         
  -7   7   2        881.79        871.62        14.37 o                         
  -6   7   2          6.54          1.21         4.26 o                         
  -5   7   2        831.47        845.32        13.25 o                         
  -4   7   2         93.34         93.47         5.42 o                         
  -3   7   2         40.70         47.53         4.64 o                         
  -2   7   2        160.31        150.20         5.59 o                         
  -1   7   2        174.93        193.30         8.89 o                         
   0   7   2        239.32        277.27         7.65 o                         
   1   7   2       1977.30       2103.91        21.90 o                         
   2   7   2       2143.82       2199.76        23.31 o                         
   3   7   2        549.85        539.07        11.13 o                         
   4   7   2         72.16         92.69         6.48 o                         
   5   7   2         14.23         23.48         5.25 o                         
   6   7   2         37.38         53.21         6.03 o                         
   7   7   2        475.50        463.28        11.45 o                         
   8   7   2        518.08        560.48        14.03 o                         
   9   7   2        184.94        195.95         9.77 o                         
  10   7   2         68.53         56.02         8.31 o                         
  11   7   2        585.97        570.11        16.89 o                         
  12   7   2         46.91         44.66         9.47 o                         
  13   7   2        147.95        158.96        12.27 o                         
  14   7   2          0.05          4.81         9.59 o                         
  15   7   2          0.00          0.00        10.49 o                         
  16   7   2         86.53         60.13        12.58 o                         
  17   7   2        215.74        195.63        20.84 o                         
  18   7   2         21.58         29.80        15.02 o                         
  19   7   2        126.43        146.28        18.60 o                         
  20   7   2        347.81        337.30        35.92 o                         
  21   7   2         35.71         17.86        23.63 o                         
  22   7   2         86.43         77.68        45.18 o                         
  23   7   2          4.67          0.00        23.88 o                         
  24   7   2          6.85         21.97        26.79 o                         
  25   7   2          1.07          0.00        24.79 o                         
  26   7   2          2.57          0.00        26.65 o                         
  27   7   2         18.82         25.82        43.56 o                         
 -28   8   2         47.96         17.18        28.94 o                         
 -27   8   2          3.45         28.58        28.24 o                         
 -26   8   2         24.76         51.05        28.25 o                         
 -25   8   2        201.74        126.00        30.99 o                         
 -24   8   2          5.45         11.69        38.72 o                         
 -23   8   2         50.81         34.86        24.51 o                         
 -22   8   2         21.20         15.75        23.88 o                         
 -21   8   2         11.30          7.38        17.65 o                         
 -20   8   2         23.62         24.25        23.57 o                         
 -19   8   2        573.75        533.20        25.12 o                         
 -18   8   2         77.35         89.53        15.86 o                         
 -17   8   2        251.08        299.44        23.95 o                         
 -16   8   2        451.12        456.67        17.36 o                         
 -15   8   2         10.13          3.79         8.91 o                         
 -14   8   2          0.35          1.73         8.32 o                         
 -13   8   2        259.66        273.34        16.33 o                         
 -12   8   2        259.76        285.89        12.33 o                         
 -11   8   2        206.90        233.64        10.52 o                         
 -10   8   2       1188.28       1155.36        18.82 o                         
  -9   8   2        794.78        810.05        15.13 o                         
  -8   8   2         37.63         56.05         6.25 o                         
  -7   8   2       1069.80       1126.11        18.02 o                         
  -6   8   2        512.63        547.93        11.24 o                         
  -5   8   2        769.08        759.12        12.82 o                         
  -4   8   2        233.97        212.77         6.56 o                         
  -3   8   2        404.42        392.21         7.98 o                         
  -2   8   2          4.57          1.79         4.05 o                         
  -1   8   2        500.88        551.12        10.58 o                         
   0   8   2        262.73        265.90         8.11 o                         
   1   8   2        288.95        296.22         8.74 o                         
   2   8   2         44.01         35.15         4.37 o                         
   3   8   2        829.50        896.62        12.73 o                         
   4   8   2        653.10        710.74        13.21 o                         
   5   8   2        305.77        323.98        10.46 o                         
   6   8   2          0.56          0.00         4.80 o                         
   7   8   2        968.91       1008.01        21.23 o                         
   8   8   2        632.86        651.65        13.71 o                         
   9   8   2        591.36        572.37        14.47 o                         
  10   8   2          8.16          0.00         7.21 o                         
  11   8   2         55.30         74.63         9.72 o                         
  12   8   2         29.80         32.93         9.35 o                         
  13   8   2        709.59        704.07        20.26 o                         
  14   8   2          0.59          0.00         9.53 o                         
  15   8   2        393.68        387.20        18.50 o                         
  16   8   2        145.64        135.99        17.23 o                         
  17   8   2         30.84         21.86        16.39 o                         
  18   8   2          1.91          2.55        23.04 o                         
  19   8   2         36.24         40.26        18.93 o                         
  20   8   2          3.15          5.08        17.56 o                         
  21   8   2         27.80         66.15        26.24 o                         
  22   8   2         17.52         15.95        42.76 o                         
  23   8   2         21.23         50.82        28.52 o                         
  24   8   2         61.10         45.58        27.31 o                         
  25   8   2          5.58          0.00        38.72 o                         
  26   8   2         17.02         48.17        33.88 o                         
 -28   9   2          2.77         11.33        37.92 o                         
 -27   9   2        135.25        120.20        34.23 o                         
 -26   9   2        280.82        238.73        67.77 o                         
 -25   9   2         15.78         36.46        25.50 o                         
 -24   9   2         45.36         58.09        27.38 o                         
 -23   9   2        230.59        167.70        31.36 o                         
 -22   9   2         30.47         25.82        23.88 o                         
 -21   9   2         91.13         88.41        21.68 o                         
 -20   9   2        445.57        409.13        28.85 o                         
 -19   9   2        219.82        216.55        24.80 o                         
 -18   9   2          7.63          0.00        15.68 o                         
 -17   9   2         10.87          5.56        15.51 o                         
 -16   9   2         50.88         32.18        14.07 o                         
 -15   9   2         15.50         30.78        11.42 o                         
 -14   9   2        300.34        297.18        15.68 o                         
 -13   9   2       5428.72       5218.30        58.63 o                         
 -12   9   2        274.48        299.66        11.66 o                         
 -11   9   2        113.99        113.00         8.46 o                         
 -10   9   2        192.65        164.49         8.64 o                         
  -9   9   2       6147.21       6258.62        62.84 o                         
  -8   9   2       2427.39       2358.45        29.39 o                         
  -7   9   2       6320.26       6554.27        69.68 o                         
  -6   9   2        942.20        909.25        15.63 o                         
  -5   9   2        718.34        669.61        11.39 o                         
  -4   9   2        250.63        257.09         8.49 o                         
  -3   9   2       2556.04       2630.54        23.04 o                         
  -2   9   2       4729.88       4866.78        42.82 o                         
  -1   9   2        112.34        198.11         7.39 o                         
   0   9   2        592.59        531.18        10.84 o                         
   1   9   2       1845.70       2033.39        23.56 o                         
   2   9   2        471.58        442.19        12.43 o                         
   3   9   2        492.09        512.20        10.92 o                         
   4   9   2         18.85         25.29         5.31 o                         
   5   9   2        806.37        776.02        14.11 o                         
   6   9   2       1007.93        955.77        19.00 o                         
   7   9   2        157.50        152.71         8.55 o                         
   8   9   2        580.79        617.67        15.86 o                         
   9   9   2       1378.68       1566.60        23.38 o                         
  10   9   2       2449.14       2362.71        32.94 o                         
  11   9   2        319.09        297.51        13.28 o                         
  12   9   2       1046.84       1024.27        22.72 o                         
  13   9   2        944.83        799.05        24.10 o                         
  14   9   2        831.35        651.42        26.32 o                         
  15   9   2       1695.67       1476.69        44.09 o                         
  16   9   2        617.67        565.48        45.08 o                         
  17   9   2        373.50        407.05        28.25 o                         
  18   9   2        302.44        199.56        23.90 o                         
  19   9   2          3.63          4.88        17.90 o                         
  20   9   2        190.71        192.18        26.20 o                         
  21   9   2        124.09         81.48        27.31 o                         
  22   9   2        352.00        414.71        40.39 o                         
  23   9   2        238.33        256.20        37.07 o                         
  24   9   2        188.47        165.99        34.17 o                         
  25   9   2          3.73         16.91        41.14 o                         
  26   9   2         12.24          0.00        26.17 o                         
 -27  10   2         32.99         42.77        49.21 o                         
 -26  10   2         14.30         35.94        29.08 o                         
 -25  10   2        358.74        433.96        42.77 o                         
 -24  10   2          0.01          0.00        23.37 o                         
 -23  10   2         11.84         48.40        26.24 o                         
 -22  10   2         33.09         37.67        23.45 o                         
 -21  10   2         22.51         10.32        18.26 o                         
 -20  10   2         28.76         39.11        19.69 o                         
 -19  10   2        222.85        240.77        24.52 o                         
 -18  10   2          7.75         14.32        19.44 o                         
 -17  10   2        549.78        581.67        29.43 o                         
 -16  10   2         12.50          0.00        16.77 o                         
 -15  10   2        156.46        157.39        16.73 o                         
 -14  10   2        662.61        614.47        21.14 o                         
 -13  10   2       1256.06       1229.86        27.79 o                         
 -12  10   2       1601.17       1610.13        30.41 o                         
 -11  10   2         14.93          6.76        10.68 o                         
 -10  10   2        462.32        479.65        14.31 o                         
  -9  10   2         15.82         17.88         7.56 o                         
  -8  10   2         70.55         76.16        11.17 o                         
  -7  10   2         47.21         55.69         7.05 o                         
  -6  10   2        521.41        514.58        14.31 o                         
  -5  10   2        644.93        622.26        10.64 o                         
  -4  10   2         28.34         21.56         5.29 o                         
  -3  10   2          2.12          0.00         5.49 o                         
  -2  10   2          1.13          4.81         5.10 o                         
  -1  10   2        227.77        251.16         7.98 o                         
   0  10   2         21.69         29.51         5.46 o                         
   1  10   2         18.17         17.15         5.38 o                         
   2  10   2        214.45        232.55         7.52 o                         
   3  10   2          3.33          5.33         7.59 o                         
   4  10   2        304.10        327.47        13.11 o                         
   5  10   2       1330.96       1323.76        18.00 o                         
   6  10   2         59.16         62.39         7.21 o                         
   7  10   2         31.41         43.46         7.23 o                         
   8  10   2        708.63        753.39        20.19 o                         
   9  10   2       1340.93       1312.22        31.58 o                         
  10  10   2        183.93        203.87        12.93 o                         
  11  10   2        153.14        148.56        12.44 o                         
  12  10   2          1.10          0.00         9.55 o                         
  13  10   2         53.61         53.10        14.27 o                         
  14  10   2        135.49        164.90        19.56 o                         
  15  10   2         24.75         14.29        15.51 o                         
  16  10   2        438.02        440.65        47.20 o                         
  17  10   2          1.68         14.30        17.33 o                         
  18  10   2        133.02        158.20        22.58 o                         
  19  10   2          0.93          5.68        17.33 o                         
  20  10   2        258.25        287.61        27.92 o                         
  21  10   2        150.22        105.79        47.60 o                         
  22  10   2          6.53         12.76        24.35 o                         
  23  10   2          8.81          0.00        22.82 o                         
  24  10   2         10.80         22.21        33.88 o                         
  25  10   2          4.10          0.00        77.45 o                         
 -27  11   2        109.37         73.34        32.50 o                         
 -26  11   2         68.03         83.08        31.36 o                         
 -25  11   2          4.95          0.00        34.69 o                         
 -24  11   2         59.17        111.33        30.80 o                         
 -23  11   2         18.70         63.75        26.79 o                         
 -22  11   2         12.85         10.47        19.24 o                         
 -21  11   2         85.78         84.72        21.65 o                         
 -20  11   2         46.15         57.48        34.46 o                         
 -19  11   2          7.77         23.99        21.25 o                         
 -18  11   2         28.17         29.60        17.65 o                         
 -17  11   2         51.84         24.09        19.42 o                         
 -16  11   2        504.07        485.43        20.69 o                         
 -15  11   2        142.06        129.46        13.73 o                         
 -14  11   2        736.18        700.91        22.54 o                         
 -13  11   2        228.61        230.90        14.74 o                         
 -12  11   2         23.77         11.14        10.21 o                         
 -11  11   2          0.20          5.23         9.64 o                         
 -10  11   2        268.33        271.16        13.30 o                         
  -9  11   2          1.25          0.00         8.97 o                         
  -8  11   2        657.68        624.27        21.28 o                         
  -7  11   2          4.82          7.28         6.21 o                         
  -6  11   2          2.34          0.00         4.99 o                         
  -5  11   2          0.84          0.00         5.50 o                         
  -4  11   2         51.62         44.28         5.26 o                         
  -3  11   2        120.47         99.02         5.71 o                         
  -2  11   2          0.20          0.37         5.10 o                         
  -1  11   2         38.83         30.94         5.52 o                         
   0  11   2        126.06        134.59         6.71 o                         
   1  11   2        292.04        296.52         8.82 o                         
   2  11   2        309.58        320.82         8.66 o                         
   3  11   2        207.80        195.90        12.15 o                         
   4  11   2        142.06        139.16         8.33 o                         
   5  11   2        320.76        323.70        11.06 o                         
   6  11   2         54.63         51.87         8.18 o                         
   7  11   2         96.16         99.53        10.67 o                         
   8  11   2        444.70        403.45        13.24 o                         
   9  11   2        203.56        199.69        14.68 o                         
  10  11   2         36.48         23.65         9.36 o                         
  11  11   2         36.37         28.78        23.13 o                         
  12  11   2          0.57          0.00        12.06 o                         
  13  11   2         17.23         17.60        13.50 o                         
  14  11   2        240.73        246.12        22.32 o                         
  15  11   2          3.93          4.72        15.78 o                         
  16  11   2         78.65         68.21        18.30 o                         
  17  11   2          1.12          0.00        17.27 o                         
  18  11   2         78.93         45.27        19.52 o                         
  19  11   2         11.80         26.19        19.24 o                         
  20  11   2        182.26        201.19        25.12 o                         
  21  11   2         57.37         58.09        28.52 o                         
  22  11   2        159.77        164.74        33.64 o                         
  23  11   2          7.61         16.13        33.88 o                         
  24  11   2          2.87         10.57        27.80 o                         
  25  11   2         20.68          0.00        28.94 o                         
 -26  12   2          0.46         23.88        28.45 o                         
 -25  12   2         97.02        159.16        42.76 o                         
 -24  12   2          0.01         39.89        32.27 o                         
 -23  12   2        100.17        106.00        35.50 o                         
 -22  12   2         73.15         54.92        35.35 o                         
 -21  12   2         18.90         21.08        19.81 o                         
 -20  12   2          0.62          0.00        16.60 o                         
 -19  12   2         29.81         42.17        15.93 o                         
 -18  12   2         61.71         59.00        15.70 o                         
 -17  12   2        829.36        839.60        38.36 o                         
 -16  12   2         45.41         49.40        13.78 o                         
 -15  12   2        854.51        897.53        27.96 o                         
 -14  12   2        136.12        160.08        17.46 o                         
 -13  12   2       2029.36       1913.12        41.58 o                         
 -12  12   2        541.57        532.29        18.39 o                         
 -11  12   2       1481.40       1489.94        28.07 o                         
 -10  12   2       1094.60       1232.38        24.18 o                         
  -9  12   2        336.71        369.17        13.65 o                         
  -8  12   2       1255.02       1243.86        29.03 o                         
  -7  12   2         29.67         38.82        12.34 o                         
  -6  12   2        101.53         75.75         8.42 o                         
  -5  12   2        289.57        271.36         8.98 o                         
  -4  12   2        172.72        164.08         6.69 o                         
  -3  12   2        300.85        322.95        10.52 o                         
  -2  12   2          0.04          0.00         5.10 o                         
  -1  12   2        126.25        147.71         8.18 o                         
   0  12   2         19.84          5.67         5.34 o                         
   1  12   2        521.67        523.33        11.44 o                         
   2  12   2         14.55          2.89         5.14 o                         
   3  12   2        806.43        806.15        14.99 o                         
   4  12   2        346.89        363.17        12.49 o                         
   5  12   2       3621.58       3417.58        42.40 o                         
   6  12   2       3343.47       3399.87        39.72 o                         
   7  12   2       1958.51       1833.50        29.86 o                         
   8  12   2       1172.84       1136.59        20.54 o                         
   9  12   2         12.46          9.33         9.39 o                         
  10  12   2        308.54        297.29        17.27 o                         
  11  12   2        457.49        478.66        21.14 o                         
  12  12   2          0.16          0.87        12.57 o                         
  13  12   2         12.90          3.50        13.50 o                         
  14  12   2        102.15        156.08        35.85 o                         
  15  12   2        128.03        144.88        19.81 o                         
  16  12   2        137.04         84.20        22.75 o                         
  17  12   2        161.71        189.60        30.99 o                         
  18  12   2         67.75         44.26        19.77 o                         
  19  12   2        200.13        182.01        32.78 o                         
  20  12   2         43.21         54.99        22.00 o                         
  21  12   2        170.29        229.84        28.19 o                         
  22  12   2         54.72         23.62        26.79 o                         
  23  12   2          5.76          0.00        27.43 o                         
  24  12   2        275.92        371.51        43.31 o                         
 -25  13   2          0.59         13.13        30.66 o                         
 -24  13   2        161.95        152.67        34.23 o                         
 -23  13   2          0.18          0.00        24.35 o                         
 -22  13   2          7.24          0.00        27.16 o                         
 -21  13   2        115.59        148.09        24.48 o                         
 -20  13   2          1.98          8.16        23.60 o                         
 -19  13   2          3.60          0.15        14.76 o                         
 -18  13   2          2.00         10.28        22.59 o                         
 -17  13   2         81.32         71.63        15.39 o                         
 -16  13   2          5.22          2.45        12.79 o                         
 -15  13   2        306.98        288.77        16.71 o                         
 -14  13   2        831.22        849.95        27.23 o                         
 -13  13   2       1137.50       1182.04        27.49 o                         
 -12  13   2        217.05        210.62        13.44 o                         
 -11  13   2          2.48          0.00         8.39 o                         
 -10  13   2        607.10        605.57        16.86 o                         
  -9  13   2        445.05        416.96        17.54 o                         
  -8  13   2         32.24         29.24        10.06 o                         
  -7  13   2         47.94         50.56        10.06 o                         
  -6  13   2         18.28         12.79         8.44 o                         
  -5  13   2         17.09         18.39         6.52 o                         
  -4  13   2          0.01          0.00         5.38 o                         
  -3  13   2         47.03         44.00         6.08 o                         
  -2  13   2          3.61          6.73         5.53 o                         
  -1  13   2         70.65         76.81         6.61 o                         
   0  13   2        136.39        147.03         9.80 o                         
   1  13   2        204.29        196.56         9.82 o                         
   2  13   2        814.84        782.74        17.45 o                         
   3  13   2         33.57         29.02         7.86 o                         
   4  13   2         23.37         21.23         8.20 o                         
   5  13   2          8.48          0.00         8.31 o                         
   6  13   2          0.02          8.46        10.27 o                         
   7  13   2         37.05         35.08         9.91 o                         
   8  13   2        150.64        125.86        11.65 o                         
   9  13   2        260.39        258.65        16.10 o                         
  10  13   2         68.51         69.03        13.51 o                         
  11  13   2         24.58         43.16        13.03 o                         
  12  13   2         26.48         23.14        13.26 o                         
  13  13   2          9.82          4.47        13.50 o                         
  14  13   2         32.90         50.49        17.37 o                         
  15  13   2         86.34         65.61        18.63 o                         
  16  13   2         13.08         18.89        21.95 o                         
  17  13   2          4.11          5.29        18.26 o                         
  18  13   2         75.44         65.51        20.79 o                         
  19  13   2        166.26        200.32        25.99 o                         
  20  13   2        140.33        187.04        26.69 o                         
  21  13   2        503.64        546.85        69.57 o                         
  22  13   2          8.26          3.55        25.50 o                         
  23  13   2         12.99          0.00        27.38 o                         
 -24  14   2          3.09         24.62        28.25 o                         
 -23  14   2          1.04         36.61        31.46 o                         
 -22  14   2          0.04          0.00        33.02 o                         
 -21  14   2          3.41         34.27        22.03 o                         
 -20  14   2         11.09          7.60        26.35 o                         
 -19  14   2         35.28         51.40        19.77 o                         
 -18  14   2          1.38         10.76        14.20 o                         
 -17  14   2          8.64          0.00        13.07 o                         
 -16  14   2         85.31         62.66        20.26 o                         
 -15  14   2         12.42          7.91        11.36 o                         
 -14  14   2        190.51        173.45        14.60 o                         
 -13  14   2         74.93         58.71        14.30 o                         
 -12  14   2        137.42        127.91        11.42 o                         
 -11  14   2         11.85         10.67         7.50 o                         
 -10  14   2          5.33         14.04        13.74 o                         
  -9  14   2         15.35         18.44        10.87 o                         
  -8  14   2        100.29        109.72        11.88 o                         
  -7  14   2         13.61          9.43         9.87 o                         
  -6  14   2          0.07          0.00         8.65 o                         
  -5  14   2         82.38         97.73         7.85 o                         
  -4  14   2          6.77          0.00         6.16 o                         
  -3  14   2          4.78          2.14         6.17 o                         
  -2  14   2          7.09          2.29         6.87 o                         
  -1  14   2          2.29          0.00         6.33 o                         
   0  14   2         28.62         20.34         7.00 o                         
   1  14   2         77.80         83.56         9.06 o                         
   2  14   2          3.52          7.68         6.84 o                         
   3  14   2          8.60         15.63         7.43 o                         
   4  14   2         12.73          7.16         8.80 o                         
   5  14   2         68.47         64.61        10.87 o                         
   6  14   2          5.02          3.58        10.06 o                         
   7  14   2         27.80         28.41        11.69 o                         
   8  14   2          0.69         12.08         9.92 o                         
   9  14   2          1.87          0.00        17.74 o                         
  10  14   2          1.72         12.80        12.12 o                         
  11  14   2         52.98         63.01        16.30 o                         
  12  14   2        310.74        357.58        23.58 o                         
  13  14   2          9.63         10.50        16.13 o                         
  14  14   2          0.92          0.00        15.78 o                         
  15  14   2         44.10         25.10        23.37 o                         
  16  14   2        110.47         99.60        20.49 o                         
  17  14   2         64.80         72.73        30.40 o                         
  18  14   2         36.41         53.97        21.85 o                         
  19  14   2         16.72         21.23        20.86 o                         
  20  14   2          0.97         14.75        21.06 o                         
  21  14   2         13.80         25.56        22.23 o                         
  22  14   2         24.26         65.09        54.05 o                         
 -23  15   2        324.97        409.14        42.21 o                         
 -22  15   2         52.13         57.34        23.55 o                         
 -21  15   2          0.00          5.04        19.86 o                         
 -20  15   2         19.89          0.00        18.88 o                         
 -19  15   2          1.76          0.00        22.05 o                         
 -18  15   2          4.35          0.00        24.69 o                         
 -17  15   2         66.51         72.11        19.86 o                         
 -16  15   2         24.90         13.69        17.33 o                         
 -15  15   2         74.48         89.19        16.52 o                         
 -14  15   2       1083.08        987.05        37.49 o                         
 -13  15   2       1066.99       1010.79        29.83 o                         
 -12  15   2        195.04        187.29        16.52 o                         
 -11  15   2        189.47        182.41        15.72 o                         
 -10  15   2        194.99        209.13        16.53 o                         
  -9  15   2        409.04        419.77        17.72 o                         
  -8  15   2        725.95        700.62        20.74 o                         
  -7  15   2          2.45          1.93         9.25 o                         
  -6  15   2        843.25        822.68        25.21 o                         
  -5  15   2         11.68          7.12         7.54 o                         
  -4  15   2          0.29          0.00         7.01 o                         
  -3  15   2          2.13          0.00         7.84 o                         
  -2  15   2        580.09        504.64        22.73 o                         
  -1  15   2        240.51        207.71        10.87 o                         
   0  15   2        299.09        258.96        12.11 o                         
   1  15   2          7.38          8.07         9.78 o                         
   2  15   2         70.57         58.86         7.98 o                         
   3  15   2          4.61          2.77         8.53 o                         
   4  15   2        124.80        129.30        14.67 o                         
   5  15   2       6945.48       6841.51        82.66 o                         
   6  15   2        849.14        874.03        23.07 o                         
   7  15   2        122.29        131.17        18.03 o                         
   8  15   2        391.16        394.28        18.11 o                         
   9  15   2        566.20        563.49        24.80 o                         
  10  15   2         10.22         26.09        12.80 o                         
  11  15   2        634.99        665.80        37.19 o                         
  12  15   2        314.06        315.98        20.14 o                         
  13  15   2        253.74        211.83        21.72 o                         
  14  15   2       1006.67        994.19        59.40 o                         
  15  15   2        128.35         87.98        19.52 o                         
  16  15   2         29.77         35.83        18.93 o                         
  17  15   2          0.49          0.00        17.99 o                         
  18  15   2        253.63        297.97        28.78 o                         
  19  15   2        151.31        233.32        27.25 o                         
  20  15   2        386.12        411.53        40.29 o                         
  21  15   2         24.42         26.88        22.43 o                         
 -22  16   2        175.07        233.82        49.79 o                         
 -21  16   2        291.38        348.31        30.74 o                         
 -20  16   2         31.40         66.89        22.32 o                         
 -19  16   2          0.10          5.48        19.24 o                         
 -18  16   2         10.37          8.43        18.93 o                         
 -17  16   2         37.84         30.99        18.73 o                         
 -16  16   2          0.51          0.00        16.62 o                         
 -15  16   2         15.26          0.00        18.51 o                         
 -14  16   2        157.44        140.21        17.27 o                         
 -13  16   2         51.47         51.34        15.60 o                         
 -12  16   2        134.26        158.25        18.17 o                         
 -11  16   2        245.17        239.35        19.80 o                         
 -10  16   2          0.89          1.52        11.18 o                         
  -9  16   2        140.35        141.93        13.29 o                         
  -8  16   2         47.81         37.48        11.08 o                         
  -7  16   2        109.64        100.69        11.68 o                         
  -6  16   2          4.54          3.54         9.06 o                         
  -5  16   2         57.45         61.00         9.41 o                         
  -4  16   2         25.91         27.67         7.54 o                         
  -3  16   2          1.53          0.00         9.57 o                         
  -2  16   2        215.97        204.09        13.04 o                         
  -1  16   2        192.81        169.46        12.11 o                         
   0  16   2         32.59         33.37         8.65 o                         
   1  16   2         17.80          6.96         9.60 o                         
   2  16   2          1.33          8.15         8.37 o                         
   3  16   2        148.92        140.72        10.82 o                         
   4  16   2         26.26         28.11         9.41 o                         
   5  16   2        108.24        117.84        16.09 o                         
   6  16   2         19.62         29.99        10.78 o                         
   7  16   2         64.71         41.30        11.80 o                         
   8  16   2        150.60        141.19        14.06 o                         
   9  16   2        113.07        128.97        29.26 o                         
  10  16   2        113.58        144.40        24.53 o                         
  11  16   2        296.32        323.45        23.25 o                         
  12  16   2        181.76        172.75        20.45 o                         
  13  16   2        245.20        280.58        23.59 o                         
  14  16   2          9.30          0.00        16.72 o                         
  15  16   2         46.69         75.21        19.81 o                         
  16  16   2          9.47          0.00        17.65 o                         
  17  16   2          3.17          0.00        18.30 o                         
  18  16   2         36.89         76.39        22.58 o                         
  19  16   2          4.49          0.00        23.37 o                         
  20  16   2          0.65         43.17        27.93 o                         
 -20  17   2          0.07         36.92        21.10 o                         
 -19  17   2         25.45         10.98        23.89 o                         
 -18  17   2          2.97         37.16        20.17 o                         
 -17  17   2         56.33         92.40        20.79 o                         
 -16  17   2         49.74         18.58        18.30 o                         
 -15  17   2          5.76         20.50        16.72 o                         
 -14  17   2          0.42          1.49        14.68 o                         
 -13  17   2         54.70         54.93        14.49 o                         
 -12  17   2         46.44         54.69        17.42 o                         
 -11  17   2        126.83        145.95        15.08 o                         
 -10  17   2        177.19        179.57        20.26 o                         
  -9  17   2         40.93         48.53        16.07 o                         
  -8  17   2         34.25         34.77        11.08 o                         
  -7  17   2        154.96        175.80        12.69 o                         
  -6  17   2        399.15        397.02        21.63 o                         
  -5  17   2          7.69         17.73         8.60 o                         
  -4  17   2         26.33         38.94         9.35 o                         
  -3  17   2         68.49         85.30        13.36 o                         
  -2  17   2        153.21        140.38        12.93 o                         
  -1  17   2         28.57         40.34        10.25 o                         
   0  17   2         93.53         90.05        11.18 o                         
   1  17   2         21.37         25.14        10.16 o                         
   2  17   2          4.02          0.00        19.00 o                         
   3  17   2          1.11          5.21         8.69 o                         
   4  17   2        147.59        167.70        11.97 o                         
   5  17   2          5.75          3.66         9.79 o                         
   6  17   2         11.74          0.00        12.15 o                         
   7  17   2          7.36          0.00        10.78 o                         
   8  17   2        103.72        112.13        15.39 o                         
   9  17   2          1.68         31.04        15.20 o                         
  10  17   2         29.17         33.80        19.42 o                         
  11  17   2         17.27         32.98        16.44 o                         
  12  17   2          2.19          0.00        19.40 o                         
  13  17   2        337.79        344.74        49.21 o                         
  14  17   2        191.63        215.39        41.14 o                         
  15  17   2          5.40          0.00        21.08 o                         
  16  17   2          9.55         45.97        24.51 o                         
  17  17   2         20.98         44.54        24.51 o                         
  18  17   2        101.28        132.41        30.09 o                         
 -19  18   2         14.01         28.47        20.75 o                         
 -18  18   2         67.15         55.44        36.37 o                         
 -17  18   2          5.49          0.00        20.18 o                         
 -16  18   2          1.00          5.22        17.37 o                         
 -15  18   2         49.95         57.10        18.88 o                         
 -14  18   2         22.72         20.63        15.37 o                         
 -13  18   2        153.92        165.16        17.69 o                         
 -12  18   2          5.98          0.00        12.41 o                         
 -11  18   2         52.81         39.22        13.50 o                         
 -10  18   2         59.21         79.58        13.50 o                         
  -9  18   2          0.25          0.00        10.67 o                         
  -8  18   2        536.33        563.61        19.75 o                         
  -7  18   2       1230.28       1144.23        26.16 o                         
  -6  18   2          0.89          0.00         9.46 o                         
  -5  18   2       2830.46       2689.53        38.62 o                         
  -4  18   2       1392.27       1376.96        39.78 o                         
  -3  18   2        142.18        118.02        13.04 o                         
  -2  18   2        566.48        542.33        19.86 o                         
  -1  18   2         78.37         63.90        11.18 o                         
   0  18   2         71.10         39.58        10.84 o                         
   1  18   2        863.80        797.16        32.35 o                         
   2  18   2          9.82          7.35         8.33 o                         
   3  18   2          0.12          5.79         9.15 o                         
   4  18   2         35.57         31.19        10.16 o                         
   5  18   2         90.50         82.58        11.80 o                         
   6  18   2        143.74        190.12        15.76 o                         
   7  18   2         23.69          8.15        11.39 o                         
   8  18   2         37.63         38.35        14.85 o                         
   9  18   2        217.12        221.66        22.20 o                         
  10  18   2          1.23          0.00        14.85 o                         
  11  18   2        610.87        641.27        29.49 o                         
  12  18   2        182.05        147.07        25.82 o                         
  13  18   2        700.19        788.88        46.79 o                         
  14  18   2        830.78        894.67        46.20 o                         
  15  18   2        159.17        172.20        29.08 o                         
  16  18   2        147.81        121.84        29.08 o                         
  17  18   2         53.57         52.15        26.79 o                         
 -17  19   2         11.77         23.05        19.52 o                         
 -16  19   2        205.70        204.39        23.86 o                         
 -15  19   2        120.74        164.04        22.32 o                         
 -14  19   2          0.18          5.92        15.84 o                         
 -13  19   2         21.58         35.09        14.43 o                         
 -12  19   2          2.94          0.00        12.99 o                         
 -11  19   2          3.71         15.30        12.61 o                         
 -10  19   2          0.23          1.20        12.06 o                         
  -9  19   2          5.18          0.00        10.98 o                         
  -8  19   2        211.82        247.39        15.08 o                         
  -7  19   2        531.97        560.75        22.66 o                         
  -6  19   2         78.31         83.25        16.20 o                         
  -5  19   2        244.85        238.25        15.13 o                         
  -4  19   2         31.17         19.87        10.53 o                         
  -3  19   2         29.66         36.75        11.10 o                         
  -2  19   2         31.76         25.01        13.69 o                         
  -1  19   2          5.03          0.00        13.71 o                         
   0  19   2         22.67         29.85        13.69 o                         
   1  19   2          3.08          8.87        10.46 o                         
   2  19   2          8.16         12.72        10.84 o                         
   3  19   2          4.63          0.00         8.90 o                         
   4  19   2          7.80          4.06         9.41 o                         
   5  19   2         15.87          5.78        10.62 o                         
   6  19   2          0.23          6.38        10.91 o                         
   7  19   2         11.39         21.31        11.74 o                         
   8  19   2         14.06          0.00        13.51 o                         
   9  19   2          2.40          0.00        14.45 o                         
  10  19   2         39.18         22.82        16.03 o                         
  11  19   2          1.78          2.17        19.94 o                         
  12  19   2        173.06        113.86        23.96 o                         
  13  19   2         74.87         66.55        23.37 o                         
  14  19   2          1.49          0.00        22.23 o                         
  15  19   2         18.89         13.71        23.96 o                         
 -15  20   2          0.40          0.00        17.06 o                         
 -14  20   2          0.06          3.27        17.48 o                         
 -13  20   2          1.50          0.00        14.21 o                         
 -12  20   2         13.41         27.97        14.27 o                         
 -11  20   2         79.49        102.87        16.53 o                         
 -10  20   2        115.63        132.76        17.37 o                         
  -9  20   2         67.96         88.14        15.78 o                         
  -8  20   2         62.22         71.93        14.57 o                         
  -7  20   2          4.59         11.29        16.13 o                         
  -6  20   2        116.16         92.07        17.00 o                         
  -5  20   2        159.02        163.36        18.15 o                         
  -4  20   2         19.58          9.68        19.36 o                         
  -3  20   2         20.21          3.42        15.33 o                         
  -2  20   2         45.14         33.88        14.83 o                         
  -1  20   2          7.81         24.20        13.69 o                         
   0  20   2          0.09          0.00        18.56 o                         
   1  20   2          0.01          3.23        13.69 o                         
   2  20   2         47.74         24.26        15.37 o                         
   3  20   2         24.14         37.20        11.87 o                         
   4  20   2          6.15          0.00        11.62 o                         
   5  20   2         16.10         16.62        12.98 o                         
   6  20   2          0.25          9.93        11.20 o                         
   7  20   2          0.14          0.00        13.41 o                         
   8  20   2         14.56         19.94        14.85 o                         
   9  20   2         31.27         27.42        31.18 o                         
  10  20   2         14.99          2.68        16.03 o                         
  11  20   2          1.51          0.00        23.40 o                         
  12  20   2          2.19          0.00        20.44 o                         
  13  20   2          1.63          0.00        20.54 o                         
 -12  21   2         49.65         43.40        21.26 o                         
 -11  21   2          2.19          0.00        19.94 o                         
 -10  21   2        336.87        339.45        27.43 o                         
  -9  21   2         36.81         20.83        31.46 o                         
  -8  21   2         42.28         26.91        17.66 o                         
  -7  21   2         32.99         48.72        17.66 o                         
  -6  21   2          0.08          0.00        23.40 o                         
  -5  21   2        124.90        103.16        17.00 o                         
  -4  21   2        157.15        106.49        24.20 o                         
  -3  21   2          0.06          0.00        19.36 o                         
  -2  21   2          0.64          1.29        14.23 o                         
  -1  21   2        154.80        134.45        17.00 o                         
   0  21   2         49.11         37.92        14.83 o                         
   1  21   2         13.40         29.46        15.37 o                         
   2  21   2         91.26        105.04        17.66 o                         
   3  21   2       1016.58       1030.74        27.78 o                         
   4  21   2        240.51        289.03        18.04 o                         
   5  21   2        131.84        129.07        19.40 o                         
   6  21   2         64.28         82.51        24.20 o                         
   7  21   2         12.90          0.00        16.51 o                         
   8  21   2         33.29         48.40        28.24 o                         
   9  21   2         98.70        125.21        23.20 o                         
  10  21   2         19.72          8.07        19.94 o                         
  -9  22   2         29.54          0.00        17.66 o                         
  -8  22   2          0.07          3.12        17.66 o                         
  -7  22   2          7.34          0.00        43.56 o                         
  -6  22   2        220.04        240.61        21.59 o                         
  -5  22   2         30.81         31.25        16.13 o                         
  -4  22   2         52.89         75.83        24.20 o                         
  -3  22   2         20.52         20.98        20.98 o                         
  -2  22   2         14.41          6.69        15.37 o                         
  -1  22   2          5.43         15.42        15.37 o                         
   0  22   2          2.02          0.00        31.46 o                         
   1  22   2         32.56         18.56        15.97 o                         
   2  22   2          0.01          0.00        27.43 o                         
   3  22   2          2.43          6.14        12.09 o                         
   4  22   2         27.64         24.83        13.05 o                         
   5  22   2         30.83         35.72        14.20 o                         
   6  22   2         44.30         24.57        17.44 o                         
   7  22   2         59.10         56.85        20.17 o                         
 -30   1   3        166.29        215.95        27.14 o                         
 -29   1   3         78.65        132.04        23.67 o                         
 -28   1   3         34.71         22.72        19.31 o                         
 -27   1   3         83.19        101.25        21.34 o                         
 -26   1   3        248.45        253.49        24.78 o                         
 -25   1   3         54.10         44.54        25.85 o                         
 -24   1   3         22.30         24.33        23.25 o                         
 -23   1   3        543.45        490.86        27.93 o                         
 -22   1   3        240.92        235.38        21.95 o                         
 -21   1   3         41.53         45.23        15.39 o                         
 -20   1   3         58.55         91.68        17.93 o                         
 -19   1   3        163.78        128.57        16.73 o                         
 -18   1   3        104.10        109.20        13.94 o                         
 -17   1   3        119.36        108.05        12.15 o                         
 -16   1   3         71.17         71.26        10.48 o                         
 -15   1   3          5.81          3.90         8.45 o                         
 -14   1   3          9.99          0.00         8.25 o                         
 -13   1   3        579.78        587.96        15.96 o                         
 -12   1   3        695.60        646.12        16.98 o                         
 -11   1   3       3133.81       3126.80        36.57 o                         
 -10   1   3       2595.58       2629.57        32.05 o                         
  -9   1   3          1.40          4.11         6.40 o                         
  -8   1   3        140.63        145.35         9.68 o                         
  -7   1   3       2029.21       1958.83        23.16 o                         
  -6   1   3       2409.10       2320.99        24.07 o                         
  -5   1   3       1804.98       1734.84        20.21 o                         
  -4   1   3         72.89         72.50         5.19 o                         
  -3   1   3        327.95        340.39         7.85 o                         
  -2   1   3       3129.80       3106.22        24.36 o                         
  -1   1   3       1853.44       1908.78        17.37 o                         
   0   1   3         94.01         97.18         5.33 o                         
   1   1   3         30.84         27.58         3.89 o                         
   2   1   3         16.32          6.39         3.37 o                         
   3   1   3         13.18          4.63         3.39 o                         
   4   1   3         55.24         64.59         6.05 o                         
   5   1   3          7.24          9.51         3.60 o                         
   6   1   3       1146.39       1228.06        18.74 o                         
   7   1   3       1154.58       1231.02        21.09 o                         
   8   1   3       1514.45       1551.67        23.76 o                         
   9   1   3         12.15          1.33         6.25 o                         
  10   1   3         83.73         65.64        14.05 o                         
  11   1   3        242.47        270.89        15.13 o                         
  12   1   3        778.85        801.10        23.37 o                         
  13   1   3        567.16        546.76        20.73 o                         
  14   1   3        152.26        166.69        19.56 o                         
  15   1   3          3.09          0.00        12.87 o                         
  16   1   3        681.05        633.62        38.21 o                         
  17   1   3        711.91        693.26        40.49 o                         
  18   1   3          0.04         18.06        20.44 o                         
  19   1   3        303.11        228.52        30.22 o                         
  20   1   3        431.08        489.59       108.91 o                         
  21   1   3        185.47        170.73        30.09 o                         
  22   1   3        248.74        236.33        34.78 o                         
  23   1   3          4.25          6.67        45.18 o                         
  24   1   3         22.96         17.89        29.85 o                         
  25   1   3         14.76          0.00        29.04 o                         
  26   1   3        166.54        159.73        37.07 o                         
  27   1   3        166.17        132.73        37.07 o                         
 -30   2   3         14.80         15.07        20.12 o                         
 -29   2   3         95.14        113.22        23.69 o                         
 -28   2   3        370.03        430.65        42.15 o                         
 -27   2   3        634.58        709.64        36.08 o                         
 -26   2   3         10.51          0.00        15.26 o                         
 -25   2   3        289.69        255.54        25.15 o                         
 -24   2   3          8.44         24.58        18.29 o                         
 -23   2   3         16.17          0.00        15.77 o                         
 -22   2   3          9.89         44.79        15.43 o                         
 -21   2   3       1173.08       1073.02        36.02 o                         
 -20   2   3        212.63        210.33        19.75 o                         
 -19   2   3        350.28        328.88        21.95 o                         
 -18   2   3          0.91         16.42        13.20 o                         
 -17   2   3         19.82          9.39        10.64 o                         
 -16   2   3        146.09        157.20        13.51 o                         
 -15   2   3        137.48        130.37        10.85 o                         
 -14   2   3        255.63        273.90        12.49 o                         
 -13   2   3        295.24        324.40        12.86 o                         
 -12   2   3        112.33        120.53         9.08 o                         
 -11   2   3         20.70         35.54         7.62 o                         
 -10   2   3       2081.93       2127.19        27.93 o                         
  -9   2   3        318.71        354.91        11.45 o                         
  -8   2   3       1307.15       1383.61        19.44 o                         
  -7   2   3         37.96         48.27         6.27 o                         
  -6   2   3        175.61        164.55         6.98 o                         
  -5   2   3        348.99        335.18         9.52 o                         
  -4   2   3       2224.35       2229.12        21.41 o                         
  -3   2   3       2754.00       2836.07        23.91 o                         
  -2   2   3       1019.02       1025.49        12.22 o                         
  -1   2   3        108.32        100.87         5.30 o                         
   0   2   3        103.33        125.22         5.64 o                         
   1   2   3        307.27        326.65         7.41 o                         
   2   2   3       4321.76       4299.32        32.11 o                         
   3   2   3        702.07        678.39        11.11 o                         
   4   2   3        906.77        852.57        12.51 o                         
   5   2   3        322.08        308.14         9.00 o                         
   6   2   3        873.03        900.22        14.27 o                         
   7   2   3         10.24         13.60         6.57 o                         
   8   2   3         63.42         67.88         7.33 o                         
   9   2   3        363.10        368.48        11.81 o                         
  10   2   3         13.28         22.90         7.57 o                         
  11   2   3          0.80          6.65         8.03 o                         
  12   2   3        534.13        547.17        17.77 o                         
  13   2   3        107.29        100.26        15.15 o                         
  14   2   3         67.60         43.26        12.80 o                         
  15   2   3        263.90        238.37        18.32 o                         
  16   2   3       1038.21        997.66        32.39 o                         
  17   2   3         66.01         84.61        23.37 o                         
  18   2   3         99.85         72.65        23.37 o                         
  19   2   3       1022.96        975.99        50.04 o                         
  20   2   3          2.92         26.66        31.46 o                         
  21   2   3        114.63        100.04        28.52 o                         
  22   2   3        520.01        452.36        41.02 o                         
  23   2   3         16.73         27.85        32.27 o                         
  24   2   3        222.67        297.54        62.12 o                         
  25   2   3         23.29         39.01        36.30 o                         
  26   2   3          6.55         21.74        30.22 o                         
  27   2   3        111.06        153.18        36.46 o                         
 -30   3   3        121.71        133.11        29.73 o                         
 -29   3   3        245.69        330.41        29.58 o                         
 -28   3   3        189.50        221.52        28.18 o                         
 -27   3   3         79.89         58.11        19.66 o                         
 -26   3   3        108.71        104.54        20.32 o                         
 -25   3   3          8.02          1.63        18.40 o                         
 -24   3   3         17.54         32.12        17.01 o                         
 -23   3   3         76.46         34.90        19.80 o                         
 -22   3   3          1.24          0.00        13.22 o                         
 -21   3   3        157.59        142.96        18.47 o                         
 -20   3   3          1.49          2.15        17.93 o                         
 -19   3   3       1692.05       1573.91        35.90 o                         
 -18   3   3        279.99        321.14        18.00 o                         
 -17   3   3        708.63        714.07        23.79 o                         
 -16   3   3        326.57        284.22        16.12 o                         
 -15   3   3          4.90          7.57         8.93 o                         
 -14   3   3       1302.86       1259.44        25.33 o                         
 -13   3   3        233.54        285.50        16.60 o                         
 -12   3   3         41.56         28.73         8.38 o                         
 -11   3   3       1241.02       1274.72        23.34 o                         
 -10   3   3       5466.48       5681.58        55.74 o                         
  -9   3   3       2672.03       2693.67        39.85 o                         
  -8   3   3          1.41          9.23         7.27 o                         
  -7   3   3        827.44        877.47        14.82 o                         
  -6   3   3        933.24        943.80        14.32 o                         
  -5   3   3         54.75         76.67         5.79 o                         
  -4   3   3          0.83         15.90         4.91 o                         
  -3   3   3       1539.47       1410.46        15.24 o                         
  -2   3   3       6472.34       6504.01        50.74 o                         
  -1   3   3      20011.74      20602.73       131.52 o                         
   0   3   3      48986.48      49894.02       309.14 o                         
   1   3   3       8625.80       8875.78        60.85 o                         
   2   3   3        225.72        251.05         7.24 o                         
   3   3   3        300.25        305.30         7.95 o                         
   4   3   3        424.55        486.32        10.12 o                         
   5   3   3         57.45         45.20         5.87 o                         
   6   3   3       2025.95       2082.85        22.44 o                         
   7   3   3        821.97       1087.93        18.23 o                         
   8   3   3       4748.44       5289.38        55.21 o                         
   9   3   3       1213.71       1408.91        23.23 o                         
  10   3   3        107.17         97.87         9.34 o                         
  11   3   3       2055.91       2159.61        31.32 o                         
  12   3   3        704.89        696.77        18.87 o                         
  13   3   3       1325.64       1390.56        28.08 o                         
  14   3   3        161.68        199.76        16.88 o                         
  15   3   3        104.54         96.17        15.89 o                         
  16   3   3        316.18        332.35        29.57 o                         
  17   3   3        193.62        192.00        27.93 o                         
  18   3   3       4891.40       5064.72       164.58 o                         
  19   3   3        629.72        609.65        41.54 o                         
  20   3   3         72.28         72.18        25.50 o                         
  21   3   3         74.23         62.12        31.46 o                         
  22   3   3         28.59         44.37        25.10 o                         
  23   3   3        123.46        123.87        42.76 o                         
  24   3   3        117.12        156.87        31.95 o                         
  25   3   3         54.56         74.10        51.63 o                         
  26   3   3        182.91        209.02        38.79 o                         
  27   3   3          0.23          0.00        25.94 o                         
 -30   4   3        179.45        143.35       109.72 o                         
 -29   4   3        251.84        301.71        33.81 o                         
 -28   4   3         67.81         59.37        33.16 o                         
 -27   4   3         12.02         15.59        21.89 o                         
 -26   4   3          8.78         25.58        17.22 o                         
 -25   4   3          7.40         12.75        16.42 o                         
 -24   4   3         83.84         78.32        18.82 o                         
 -23   4   3        265.06        273.40        23.06 o                         
 -22   4   3          0.04          0.00        13.94 o                         
 -21   4   3        308.05        275.03        21.95 o                         
 -20   4   3         20.49         30.03        14.35 o                         
 -19   4   3       2743.00       2441.47        45.27 o                         
 -18   4   3         33.69         17.05        11.84 o                         
 -17   4   3          0.26          3.23        10.95 o                         
 -16   4   3        305.58        305.01        15.54 o                         
 -15   4   3          9.51          0.00         9.03 o                         
 -14   4   3         23.82         25.47         9.13 o                         
 -13   4   3          0.26          0.00         7.96 o                         
 -12   4   3        168.35        199.42        11.70 o                         
 -11   4   3         16.92         20.16         7.85 o                         
 -10   4   3        356.16        360.50        11.80 o                         
  -9   4   3          0.24          0.00         6.34 o                         
  -8   4   3         82.52         89.59         7.77 o                         
  -7   4   3         96.34        124.56         8.01 o                         
  -6   4   3        210.50        201.70         8.26 o                         
  -5   4   3        207.36        205.68         7.56 o                         
  -4   4   3       2239.40       2394.79        23.71 o                         
  -3   4   3       1373.99       1414.05        16.89 o                         
  -2   4   3       2145.48       2115.17        20.44 o                         
  -1   4   3        379.79        389.51         9.19 o                         
   0   4   3       8308.85       8611.69        61.94 o                         
   1   4   3       3637.15       3733.50        31.11 o                         
   2   4   3        167.61        162.40         6.60 o                         
   3   4   3        123.87        128.93         6.51 o                         
   4   4   3        429.59        409.97         9.51 o                         
   5   4   3        119.97        154.06         7.56 o                         
   6   4   3        219.21        246.22         8.93 o                         
   7   4   3        366.44        370.88        12.09 o                         
   8   4   3        180.96        203.71        11.13 o                         
   9   4   3         59.79         36.49         8.94 o                         
  10   4   3        414.31        446.02        22.97 o                         
  11   4   3          7.31         14.34         9.17 o                         
  12   4   3         78.92         75.64        11.65 o                         
  13   4   3          9.20          0.00        10.20 o                         
  14   4   3         10.83          0.00        13.55 o                         
  15   4   3        154.59        146.39        16.88 o                         
  16   4   3         58.62         65.32        14.84 o                         
  17   4   3       1325.88       1343.68        38.29 o                         
  18   4   3         80.92        111.12        25.02 o                         
  19   4   3        403.97        418.03        44.37 o                         
  20   4   3         29.62         30.66        23.96 o                         
  21   4   3         42.43         24.43        24.51 o                         
  22   4   3          1.54          2.59        24.51 o                         
  23   4   3          0.07          1.54        25.65 o                         
  24   4   3          4.30          0.00        36.30 o                         
  25   4   3         22.71         25.50        66.96 o                         
  26   4   3        110.28        130.69        51.63 o                         
  27   4   3         12.43         45.18        48.40 o                         
 -30   5   3         55.29         29.85        36.30 o                         
 -29   5   3          3.43          1.33        26.17 o                         
 -28   5   3        251.70        327.59        41.63 o                         
 -27   5   3        103.45         92.61        25.73 o                         
 -26   5   3          9.55          0.00        19.52 o                         
 -25   5   3         98.56        123.76        20.33 o                         
 -24   5   3         12.45          0.00        16.98 o                         
 -23   5   3        124.61         90.88        23.29 o                         
 -22   5   3         73.71         67.78        19.56 o                         
 -21   5   3         80.42         40.98        15.98 o                         
 -20   5   3        666.97        597.72        25.26 o                         
 -19   5   3        201.50        196.26        16.54 o                         
 -18   5   3       1903.31       1679.72        44.20 o                         
 -17   5   3          0.16          4.30        10.97 o                         
 -16   5   3         71.87         58.55        11.08 o                         
 -15   5   3         94.32        122.66        11.75 o                         
 -14   5   3          0.00          0.00         9.66 o                         
 -13   5   3         93.69         91.61        10.17 o                         
 -12   5   3        220.31        245.99        12.03 o                         
 -11   5   3        337.22        386.16        14.91 o                         
 -10   5   3       1600.67       1641.33        24.28 o                         
  -9   5   3       2189.77       2258.92        28.89 o                         
  -8   5   3       1307.15       1339.08        25.23 o                         
  -7   5   3          0.04          0.00         7.66 o                         
  -6   5   3       1506.91       1618.96        20.36 o                         
  -5   5   3       2423.44       2576.73        26.79 o                         
  -4   5   3       1277.24       1261.06        15.80 o                         
  -3   5   3        369.05        357.11         8.81 o                         
  -2   5   3       4113.11       4149.04        33.30 o                         
  -1   5   3        334.15        315.03         7.66 o                         
   0   5   3        716.70        783.63        12.69 o                         
   1   5   3        194.34        198.96         6.80 o                         
   2   5   3        287.81        279.81         8.39 o                         
   3   5   3        279.02        292.65         8.13 o                         
   4   5   3        204.48        191.78         7.73 o                         
   5   5   3         10.19          0.00         5.66 o                         
   6   5   3         19.69         29.00         6.50 o                         
   7   5   3         36.40         31.24         7.19 o                         
   8   5   3         23.60         36.58         8.39 o                         
   9   5   3        327.92        339.57        13.67 o                         
  10   5   3        327.22        316.75        13.80 o                         
  11   5   3        194.56        203.15        14.08 o                         
  12   5   3         29.35         24.01        10.99 o                         
  13   5   3          0.19          1.90        10.55 o                         
  14   5   3        408.49        430.98        21.50 o                         
  15   5   3         14.78         23.34        13.22 o                         
  16   5   3        223.48        239.54        19.17 o                         
  17   5   3        131.20        117.07        17.00 o                         
  18   5   3         99.33        125.21        35.50 o                         
  19   5   3        104.04        118.35        37.92 o                         
  20   5   3        161.88        175.44        34.69 o                         
  21   5   3         41.11         65.65        25.65 o                         
  22   5   3         18.89          0.00        21.68 o                         
  23   5   3         31.82         13.77        41.14 o                         
  24   5   3         48.85        125.85        45.18 o                         
  25   5   3        145.47        133.92        46.79 o                         
  26   5   3         41.44         56.47        48.40 o                         
  27   5   3          5.48          0.00        43.56 o                         
 -29   6   3        136.30        166.33        36.51 o                         
 -28   6   3          7.91         10.50        40.34 o                         
 -27   6   3         23.50         24.17        28.25 o                         
 -26   6   3         73.41         50.82        28.52 o                         
 -25   6   3        254.14        239.43        35.31 o                         
 -24   6   3         40.94         41.70        20.45 o                         
 -23   6   3         25.47          0.00        17.24 o                         
 -22   6   3          0.17          3.58        21.66 o                         
 -21   6   3        125.39         96.86        18.88 o                         
 -20   6   3        159.61        126.29        15.00 o                         
 -19   6   3       4935.09       4830.50        80.81 o                         
 -18   6   3       2663.26       2571.16        45.67 o                         
 -17   6   3       1603.08       1549.52        34.26 o                         
 -16   6   3        425.31        475.74        17.85 o                         
 -15   6   3        127.92        124.42        12.14 o                         
 -14   6   3        212.20        208.68        12.76 o                         
 -13   6   3       2724.43       2605.75        37.16 o                         
 -12   6   3        278.31        256.42        11.45 o                         
 -11   6   3       2969.64       2983.05        35.86 o                         
 -10   6   3       1504.46       1515.50        23.12 o                         
  -9   6   3         19.20         19.41         6.97 o                         
  -8   6   3        736.64        789.94        15.62 o                         
  -7   6   3        111.93        119.61         8.10 o                         
  -6   6   3         21.45         46.84         6.13 o                         
  -5   6   3       2390.45       2641.43        25.72 o                         
  -4   6   3       2273.27       2205.48        25.16 o                         
  -3   6   3       3473.86       3603.50        31.51 o                         
  -2   6   3       1386.51       1681.31        18.35 o                         
  -1   6   3        110.12         80.44         5.40 o                         
   0   6   3      12684.36      13396.11        92.08 o                         
   1   6   3        354.50        399.60         8.93 o                         
   2   6   3       5640.96       5693.25        43.81 o                         
   3   6   3       2312.74       2599.22        24.37 o                         
   4   6   3        418.95        439.42        11.22 o                         
   5   6   3        325.43        306.72         9.86 o                         
   6   6   3        220.45        213.21        11.97 o                         
   7   6   3        797.91        754.53        16.39 o                         
   8   6   3        990.21       1108.19        20.13 o                         
   9   6   3        579.47        613.28        17.19 o                         
  10   6   3       2468.04       2641.24        37.39 o                         
  11   6   3       2579.85       2397.66        39.49 o                         
  12   6   3         54.98         13.92        11.88 o                         
  13   6   3         84.88        109.60        13.22 o                         
  14   6   3        513.07        334.23        20.29 o                         
  15   6   3       1024.74        885.29        59.15 o                         
  16   6   3       2798.59       2586.22        52.15 o                         
  17   6   3         43.11         40.38        18.65 o                         
  18   6   3          4.95         13.93        24.10 o                         
  19   6   3        361.68        263.75        37.92 o                         
  20   6   3         72.01         68.84        25.20 o                         
  21   6   3        322.93        300.11        51.63 o                         
  22   6   3        110.39        114.56        43.56 o                         
  23   6   3        239.12        240.41        53.24 o                         
  24   6   3         35.95        130.69        48.40 o                         
  25   6   3          7.45         24.20        40.34 o                         
  26   6   3         29.34          8.07        41.95 o                         
 -29   7   3        202.61        287.20        42.77 o                         
 -28   7   3          0.15         14.86        26.79 o                         
 -27   7   3         11.57          3.34        24.51 o                         
 -26   7   3         17.17         20.08        32.27 o                         
 -25   7   3         70.99         89.55        29.66 o                         
 -24   7   3          8.95          7.61        43.56 o                         
 -23   7   3          1.99         18.21        41.14 o                         
 -22   7   3          9.40         23.86        25.78 o                         
 -21   7   3         64.36         88.82        20.01 o                         
 -20   7   3         25.48         32.09        12.76 o                         
 -19   7   3        128.79        126.62        14.88 o                         
 -18   7   3       2785.06       2684.22        47.21 o                         
 -17   7   3         72.23         69.48        12.27 o                         
 -16   7   3        251.77        266.78        14.94 o                         
 -15   7   3        450.65        420.60        16.73 o                         
 -14   7   3          0.07          6.09         8.48 o                         
 -13   7   3        371.89        393.94        13.89 o                         
 -12   7   3        998.00        995.70        19.89 o                         
 -11   7   3        199.23        180.70         9.89 o                         
 -10   7   3          3.85          1.36         6.80 o                         
  -9   7   3        192.37        194.04         9.57 o                         
  -8   7   3         54.53         66.05         7.01 o                         
  -7   7   3        326.98        348.85        10.45 o                         
  -6   7   3       1432.54       1483.73        19.02 o                         
  -5   7   3       1303.37       1330.42        16.47 o                         
  -4   7   3          5.13          7.15         4.74 o                         
  -3   7   3         71.13         71.31         5.39 o                         
  -2   7   3          7.89          5.35         4.38 o                         
  -1   7   3        858.85        865.10        13.62 o                         
   0   7   3        520.26        503.31         8.94 o                         
   1   7   3        848.58        942.44        12.65 o                         
   2   7   3        793.64        833.32        12.17 o                         
   3   7   3        136.99        148.38         7.93 o                         
   4   7   3       1565.82       1654.15        20.90 o                         
   5   7   3        592.49        581.55        13.21 o                         
   6   7   3         86.08         89.60         7.56 o                         
   7   7   3        100.44        114.27         8.71 o                         
   8   7   3        150.75        154.38         9.64 o                         
   9   7   3        830.70        812.31        22.73 o                         
  10   7   3        274.40        310.98        15.09 o                         
  11   7   3        693.74        674.65        21.11 o                         
  12   7   3         31.63         27.12        14.55 o                         
  13   7   3        100.31        111.53        14.52 o                         
  14   7   3          5.67         17.95        12.61 o                         
  15   7   3          7.56         17.97        12.57 o                         
  16   7   3         28.64         25.90        16.03 o                         
  17   7   3        530.63        530.95        29.78 o                         
  18   7   3         19.47         37.36        22.05 o                         
  19   7   3        119.16        111.33        38.72 o                         
  20   7   3          7.87         17.75        35.50 o                         
  21   7   3         10.55         32.27        38.72 o                         
  22   7   3         13.36         17.75        37.11 o                         
  23   7   3         54.32         35.50        38.72 o                         
  24   7   3         33.51         35.50        40.34 o                         
  25   7   3         13.87         25.82        43.56 o                         
  26   7   3        209.97        211.37        58.09 o                         
 -28   8   3          0.10          0.00        25.65 o                         
 -27   8   3         80.41        109.61        44.37 o                         
 -26   8   3        252.80        186.24        42.76 o                         
 -25   8   3         89.44        120.56        30.99 o                         
 -24   8   3          0.29          0.00        25.01 o                         
 -23   8   3         86.60         90.73        31.46 o                         
 -22   8   3         10.93          3.60        22.23 o                         
 -21   8   3         50.49         54.17        20.32 o                         
 -20   8   3        137.64        141.02        21.88 o                         
 -19   8   3          6.23         20.59        13.94 o                         
 -18   8   3         76.67         85.33        15.93 o                         
 -17   8   3       1255.18       1274.69        30.62 o                         
 -16   8   3        237.39        245.08        14.54 o                         
 -15   8   3         10.59          0.00         8.79 o                         
 -14   8   3         39.73         57.19         9.07 o                         
 -13   8   3        389.74        376.16        13.67 o                         
 -12   8   3        229.11        241.39        11.36 o                         
 -11   8   3         32.44         39.19         7.78 o                         
 -10   8   3        112.81        110.68         8.51 o                         
  -9   8   3        236.00        247.87        10.05 o                         
  -8   8   3        465.83        443.56        11.92 o                         
  -7   8   3       1251.03       1252.06        18.63 o                         
  -6   8   3        620.98        600.32        13.34 o                         
  -5   8   3          0.51          0.00         3.55 o                         
  -4   8   3          2.50          7.55         4.39 o                         
  -3   8   3          8.88          8.25         5.13 o                         
  -2   8   3          8.16          2.07         5.34 o                         
  -1   8   3         43.41         42.17         5.30 o                         
   0   8   3        225.55        210.47         7.04 o                         
   1   8   3        105.48         95.89         6.24 o                         
   2   8   3        378.27        323.27        13.59 o                         
   3   8   3       1372.87       1351.23        19.54 o                         
   4   8   3        414.60        441.22        10.83 o                         
   5   8   3        113.76        114.14         7.42 o                         
   6   8   3        290.04        313.92        10.96 o                         
   7   8   3        178.80        179.63         9.83 o                         
   8   8   3        552.73        517.43        16.31 o                         
   9   8   3         57.14         62.36        10.07 o                         
  10   8   3        133.43        105.92        11.65 o                         
  11   8   3        534.45        514.15        23.71 o                         
  12   8   3          0.00          4.87        10.06 o                         
  13   8   3         11.35         18.17        12.05 o                         
  14   8   3        303.96        249.67        20.85 o                         
  15   8   3         18.07          0.00        20.44 o                         
  16   8   3        339.27        294.09        30.74 o                         
  17   8   3          7.40          0.00        20.44 o                         
  18   8   3          8.84          6.11        21.59 o                         
  19   8   3          9.33          9.68        33.88 o                         
  20   8   3         10.84         16.13        35.50 o                         
  21   8   3          6.71          0.00        33.88 o                         
  22   8   3          6.42          8.07        37.11 o                         
  23   8   3         58.09         56.47        41.95 o                         
  24   8   3         43.22         62.93        46.79 o                         
  25   8   3          2.10          0.00        38.72 o                         
 -28   9   3         22.84         30.82        27.31 o                         
 -27   9   3         21.70         57.57        30.22 o                         
 -26   9   3         33.37         72.74        27.91 o                         
 -25   9   3          0.27         55.70        27.31 o                         
 -24   9   3        340.43        352.51        38.74 o                         
 -23   9   3        166.06        109.86        42.76 o                         
 -22   9   3        509.44        522.41       118.59 o                         
 -21   9   3        651.70        613.95        36.69 o                         
 -20   9   3         45.95         56.43        19.40 o                         
 -19   9   3        246.26        239.35        37.14 o                         
 -18   9   3       1973.82       2065.64        87.38 o                         
 -17   9   3        700.09        698.86        48.74 o                         
 -16   9   3          7.08          9.51        17.41 o                         
 -15   9   3       1811.67       1715.16        31.28 o                         
 -14   9   3         86.84        100.22        13.26 o                         
 -13   9   3       2719.79       2627.67        37.81 o                         
 -12   9   3       6658.97       6356.26        62.91 o                         
 -11   9   3       5115.76       5053.69        51.72 o                         
 -10   9   3        223.16        239.03        10.65 o                         
  -9   9   3         15.32         25.85         6.34 o                         
  -8   9   3       1101.28       1168.11        20.51 o                         
  -7   9   3       2559.35       2647.79        29.40 o                         
  -6   9   3        217.22        221.00         8.86 o                         
  -5   9   3          4.51         11.73         5.17 o                         
  -4   9   3        790.93        731.09        13.07 o                         
  -3   9   3        164.10        152.07         7.21 o                         
  -2   9   3       1318.48       1578.73        19.06 o                         
  -1   9   3         31.44         15.49         4.39 o                         
   0   9   3        450.05        426.57         9.63 o                         
   1   9   3        839.35        832.70        13.86 o                         
   2   9   3         23.18         16.66         4.80 o                         
   3   9   3        409.61        415.28        12.48 o                         
   4   9   3        278.05        314.13        10.10 o                         
   5   9   3       3671.99       3648.82        45.31 o                         
   6   9   3       3576.84       3319.21        38.88 o                         
   7   9   3       1607.73       1570.19        23.36 o                         
   8   9   3        190.71        205.18        13.19 o                         
   9   9   3       3107.03       3039.35        39.67 o                         
  10   9   3        293.74        365.48        16.54 o                         
  11   9   3        108.60        104.14        13.91 o                         
  12   9   3         43.92         28.56        12.73 o                         
  13   9   3       1662.11       1539.26        53.59 o                         
  14   9   3        377.37        355.91        39.53 o                         
  15   9   3        953.13        905.43        50.02 o                         
  16   9   3        155.33         70.95        23.37 o                         
  17   9   3        759.89        645.37        42.76 o                         
  18   9   3        129.57         90.57        25.50 o                         
  19   9   3         17.10         13.14        23.40 o                         
  20   9   3        871.21        922.91        74.22 o                         
  21   9   3         65.03         46.79        38.72 o                         
  22   9   3         76.15         69.38        41.95 o                         
  23   9   3          1.94          3.23        37.11 o                         
  24   9   3         24.94         19.36        41.95 o                         
  25   9   3          5.31          0.00        38.72 o                         
 -27  10   3        326.87        348.16        45.98 o                         
 -26  10   3         20.51          0.00        25.82 o                         
 -25  10   3         22.08          7.12        25.94 o                         
 -24  10   3          3.71          0.00        23.20 o                         
 -23  10   3         18.30         29.25        26.17 o                         
 -22  10   3         14.03          5.51        23.37 o                         
 -21  10   3        116.88         80.35        28.45 o                         
 -20  10   3          9.40          0.00        14.18 o                         
 -19  10   3         10.52          7.14        14.68 o                         
 -18  10   3         58.36         56.05        15.65 o                         
 -17  10   3        563.45        577.30        25.68 o                         
 -16  10   3        244.70        210.97        22.12 o                         
 -15  10   3        259.08        280.33        17.38 o                         
 -14  10   3          0.14          6.40        11.33 o                         
 -13  10   3        721.09        739.59        22.91 o                         
 -12  10   3        649.64        628.78        20.45 o                         
 -11  10   3        737.44        755.89        22.18 o                         
 -10  10   3          0.02          0.00         9.27 o                         
  -9  10   3         28.32         16.19         7.46 o                         
  -8  10   3        450.22        452.63        13.01 o                         
  -7  10   3         27.76         14.23         9.38 o                         
  -6  10   3        281.89        272.46         8.72 o                         
  -5  10   3        120.43        107.23         7.08 o                         
  -4  10   3         51.58         60.03         6.24 o                         
  -3  10   3        144.45        140.01         7.14 o                         
  -2  10   3         48.10         47.18         5.92 o                         
  -1  10   3         15.97          3.37         5.89 o                         
   0  10   3         38.65         42.55         8.01 o                         
   1  10   3        171.93        162.78         7.65 o                         
   2  10   3        859.66        847.49        15.47 o                         
   3  10   3        820.83        832.74        13.46 o                         
   4  10   3          0.95          0.26         6.04 o                         
   5  10   3        295.29        293.34        12.27 o                         
   6  10   3        282.96        293.59        13.96 o                         
   7  10   3         84.11         97.32        11.40 o                         
   8  10   3          9.64          0.01         8.98 o                         
   9  10   3         18.17          9.40         9.84 o                         
  10  10   3          0.29          0.00        10.54 o                         
  11  10   3         67.05         67.23        16.77 o                         
  12  10   3         13.59          0.00        16.07 o                         
  13  10   3          0.63          0.00        18.25 o                         
  14  10   3         14.19          0.00        22.59 o                         
  15  10   3          3.26         21.85        29.04 o                         
  16  10   3         11.84          2.97        21.59 o                         
  17  10   3         13.40          0.00        21.59 o                         
  18  10   3         41.83         20.17        23.96 o                         
  19  10   3        115.90        154.40        30.22 o                         
  20  10   3         21.61         11.29        35.50 o                         
  21  10   3         63.18         72.61        40.34 o                         
  22  10   3         40.88        109.72        45.18 o                         
  23  10   3        118.14        151.67        50.02 o                         
  24  10   3          0.05          0.00        35.50 o                         
 -27  11   3         90.91         74.59        32.14 o                         
 -26  11   3         25.40         86.47        31.88 o                         
 -25  11   3         59.07         15.06        27.31 o                         
 -24  11   3         63.97         60.65        28.94 o                         
 -23  11   3         13.68          5.57        27.43 o                         
 -22  11   3          4.26         16.67        19.52 o                         
 -21  11   3         32.61         30.15        19.23 o                         
 -20  11   3         36.11         33.70        18.84 o                         
 -19  11   3          9.25          0.00        14.23 o                         
 -18  11   3          4.45          0.00        13.40 o                         
 -17  11   3         19.43         22.10        14.06 o                         
 -16  11   3          0.09          0.00        12.17 o                         
 -15  11   3         46.20         33.25        12.51 o                         
 -14  11   3         36.46         37.17        12.19 o                         
 -13  11   3         18.33          0.00        10.85 o                         
 -12  11   3        634.26        638.15        20.81 o                         
 -11  11   3         93.71         93.56        11.59 o                         
 -10  11   3        337.06        319.49        14.76 o                         
  -9  11   3        142.61        150.51        11.46 o                         
  -8  11   3         98.08         74.96         9.87 o                         
  -7  11   3         99.82        104.62         8.76 o                         
  -6  11   3        127.17        121.16         7.74 o                         
  -5  11   3         18.79         16.53         5.92 o                         
  -4  11   3          1.38          1.90         5.38 o                         
  -3  11   3         17.37         19.08         5.37 o                         
  -2  11   3          5.03          0.00         7.94 o                         
  -1  11   3         34.26         45.66         6.49 o                         
   0  11   3         76.67         82.28         7.18 o                         
   1  11   3        199.66        200.56         8.15 o                         
   2  11   3        140.92        139.84         8.29 o                         
   3  11   3        179.21        207.46        10.26 o                         
   4  11   3         10.87         17.78         6.31 o                         
   5  11   3        107.15        102.87         9.56 o                         
   6  11   3         29.22         29.98         8.58 o                         
   7  11   3         34.26         46.02         9.05 o                         
   8  11   3         55.00         18.87         7.25 o                         
   9  11   3         33.58         12.03        12.66 o                         
  10  11   3        139.84        108.57        17.06 o                         
  11  11   3         76.78         83.84        20.52 o                         
  12  11   3          4.72          0.00        17.83 o                         
  13  11   3          0.57          0.00        41.14 o                         
  14  11   3         51.48         45.09        21.08 o                         
  15  11   3         42.20         20.98        21.68 o                         
  16  11   3          0.00          0.00        21.59 o                         
  17  11   3         10.49          0.00        21.08 o                         
  18  11   3        102.42        167.65        29.85 o                         
  19  11   3         84.94         75.63        43.56 o                         
  20  11   3         31.07         17.75        37.11 o                         
  21  11   3         19.95         37.11        40.34 o                         
  22  11   3         12.52          0.00        38.72 o                         
  23  11   3         17.91          0.00        41.95 o                         
  24  11   3        248.13        271.06        59.70 o                         
 -26  12   3        131.80        175.65        36.46 o                         
 -25  12   3         16.42         24.11        31.46 o                         
 -24  12   3        180.78        207.17        45.98 o                         
 -23  12   3         11.77          1.24        26.65 o                         
 -22  12   3        440.94        470.71        33.46 o                         
 -21  12   3         36.20         43.56        20.49 o                         
 -20  12   3          3.91          5.47        18.58 o                         
 -19  12   3         14.46          4.58        14.49 o                         
 -18  12   3         13.09          9.74        16.77 o                         
 -17  12   3         36.49          8.75        14.84 o                         
 -16  12   3          7.34         14.00        13.60 o                         
 -15  12   3        582.73        580.17        22.00 o                         
 -14  12   3       1586.93       1598.20        32.63 o                         
 -13  12   3        323.32        318.37        16.60 o                         
 -12  12   3       2096.81       2129.48        36.19 o                         
 -11  12   3        406.24        382.95        16.24 o                         
 -10  12   3       1088.65       1090.95        24.01 o                         
  -9  12   3        260.86        339.47        14.28 o                         
  -8  12   3       1006.87       1079.47        23.57 o                         
  -7  12   3       1372.51       1401.88        22.03 o                         
  -6  12   3       1170.89       1140.37        17.79 o                         
  -5  12   3        267.07        208.11         9.03 o                         
  -4  12   3         73.50         86.71         8.36 o                         
  -3  12   3        126.88        121.18         8.71 o                         
  -2  12   3        147.34        156.61         8.88 o                         
  -1  12   3        315.39        321.56        10.96 o                         
   0  12   3       1825.53       1661.56        30.07 o                         
   1  12   3          1.78          3.47         6.94 o                         
   2  12   3       2348.85       2509.15        34.54 o                         
   3  12   3       3250.92       3309.46        38.93 o                         
   4  12   3        292.63        289.85        15.23 o                         
   5  12   3        228.37        262.59        15.72 o                         
   6  12   3      16392.83      16009.69       260.33 o                         
   7  12   3       2573.77       2514.65        49.13 o                         
   8  12   3        173.15        151.91        15.52 o                         
   9  12   3       1284.41       1266.26        31.97 o                         
  10  12   3         69.01         68.03        20.98 o                         
  11  12   3         14.83         17.25        20.80 o                         
  12  12   3        363.89        323.38        29.08 o                         
  13  12   3        278.87        307.06        62.93 o                         
  14  12   3         30.46          1.11        19.94 o                         
  15  12   3         18.06          5.83        40.34 o                         
  16  12   3         14.16          0.00        19.94 o                         
  17  12   3         15.53          0.81        21.68 o                         
  18  12   3         24.29         29.46        24.35 o                         
  19  12   3        432.36        401.50        39.35 o                         
  20  12   3         34.41         41.95        38.72 o                         
  21  12   3        465.13        446.93        61.31 o                         
  22  12   3         32.94         83.90        45.18 o                         
  23  12   3       1027.02       1116.53        90.35 o                         
 -25  13   3          0.08          0.00        24.51 o                         
 -24  13   3        139.17        134.73        34.23 o                         
 -23  13   3          8.05          0.00        25.10 o                         
 -22  13   3        395.71        460.26        33.22 o                         
 -21  13   3         51.00         38.89        20.45 o                         
 -20  13   3        229.25        221.49        26.05 o                         
 -19  13   3          0.62          0.00        18.88 o                         
 -18  13   3          0.68          9.52        14.41 o                         
 -17  13   3        124.91        109.53        16.74 o                         
 -16  13   3          6.67          5.23        12.65 o                         
 -15  13   3          1.82          2.71        11.70 o                         
 -14  13   3         67.45         62.98        12.67 o                         
 -13  13   3        172.08        181.14        14.40 o                         
 -12  13   3        176.87        195.89        13.76 o                         
 -11  13   3         95.43         95.94        11.40 o                         
 -10  13   3        399.78        388.08        15.62 o                         
  -9  13   3        242.89        264.32        20.40 o                         
  -8  13   3         37.98         27.99         8.50 o                         
  -7  13   3        112.36        117.68        10.79 o                         
  -6  13   3         47.36         37.19         9.15 o                         
  -5  13   3         73.16         57.37         8.25 o                         
  -4  13   3        263.15        237.98        11.62 o                         
  -3  13   3         22.87         12.26         8.42 o                         
  -2  13   3        114.85        139.95         8.88 o                         
  -1  13   3        102.38        111.02         8.88 o                         
   0  13   3          0.43          4.31         7.11 o                         
   1  13   3         28.22         25.97         7.03 o                         
   2  13   3         69.97         76.10         9.50 o                         
   3  13   3        485.63        483.39        15.72 o                         
   4  13   3         11.82         13.23        10.82 o                         
   5  13   3         15.73          7.59        10.91 o                         
   6  13   3        300.42        268.33        16.49 o                         
   7  13   3         26.26         30.00        12.61 o                         
   8  13   3         18.00         23.84        12.48 o                         
   9  13   3        160.11        129.68        15.65 o                         
  10  13   3        108.67        115.86        18.30 o                         
  11  13   3         28.26         24.13        16.03 o                         
  12  13   3         23.54         18.56        20.54 o                         
  13  13   3          3.70         23.16        21.08 o                         
  14  13   3         35.04         46.03        45.18 o                         
  15  13   3         13.25          0.00        28.24 o                         
  16  13   3         28.24         44.63        23.20 o                         
  17  13   3        117.73        116.04        28.45 o                         
  18  13   3        159.64        152.24        30.09 o                         
  19  13   3          0.57         35.50        26.24 o                         
  20  13   3         22.57          0.00        23.88 o                         
  21  13   3         35.20         72.61        43.56 o                         
  22  13   3         24.24          0.00        38.72 o                         
 -24  14   3         39.29         91.55        30.74 o                         
 -23  14   3         16.59         31.61        27.93 o                         
 -22  14   3         83.84        107.94        24.76 o                         
 -21  14   3         10.51         19.98        19.86 o                         
 -20  14   3         37.35         24.74        20.49 o                         
 -19  14   3          7.57         36.56        19.86 o                         
 -18  14   3         33.67         25.84        14.49 o                         
 -17  14   3          0.14          0.00        13.44 o                         
 -16  14   3         85.88         75.28        15.26 o                         
 -15  14   3         34.04         37.59        12.01 o                         
 -14  14   3        121.18        103.38        13.01 o                         
 -13  14   3        225.77        183.61        14.19 o                         
 -12  14   3         25.94         18.76         9.63 o                         
 -11  14   3          1.13          1.27         8.73 o                         
 -10  14   3        168.90        155.74        11.02 o                         
  -9  14   3        175.51        188.99        18.63 o                         
  -8  14   3         63.71         32.90        11.25 o                         
  -7  14   3         66.29         67.84        11.68 o                         
  -6  14   3          0.41          0.00         9.87 o                         
  -5  14   3        152.47        139.64        14.13 o                         
  -4  14   3         44.01         49.09         9.04 o                         
  -3  14   3         20.68         22.09         9.81 o                         
  -2  14   3         98.41         97.45        10.98 o                         
  -1  14   3         10.78          0.00        12.81 o                         
   0  14   3         31.18         23.51         9.63 o                         
   1  14   3         22.26         30.38         8.69 o                         
   2  14   3          7.43          0.00         9.81 o                         
   3  14   3          0.13          8.13        10.44 o                         
   4  14   3        113.39        133.86        13.10 o                         
   5  14   3         86.14         85.61        12.44 o                         
   6  14   3         55.67         39.55        12.21 o                         
   7  14   3          4.03          1.90        11.44 o                         
   8  14   3         47.13         58.21        13.36 o                         
   9  14   3        199.73        203.94        16.91 o                         
  10  14   3         28.00         26.62        18.06 o                         
  11  14   3          7.22          0.00        15.46 o                         
  12  14   3        232.90        237.15        27.31 o                         
  13  14   3          2.12         10.76        55.67 o                         
  14  14   3        152.38        172.66        27.31 o                         
  15  14   3         24.77         39.59        30.66 o                         
  16  14   3          0.53          2.19        22.23 o                         
  17  14   3          0.67          0.83        23.20 o                         
  18  14   3         38.08         62.07        38.72 o                         
  19  14   3         44.66         33.88        27.38 o                         
  20  14   3        114.02         76.19        30.74 o                         
  21  14   3          8.39         29.04        41.95 o                         
 -23  15   3        126.45        205.16        34.78 o                         
 -22  15   3         36.71         72.23        23.59 o                         
 -21  15   3         34.77         54.35        22.32 o                         
 -20  15   3         59.63         72.30        22.00 o                         
 -19  15   3         37.65         60.71        21.55 o                         
 -18  15   3         59.23         36.06        15.04 o                         
 -17  15   3       1129.30       1123.49        33.46 o                         
 -16  15   3        478.63        460.48        22.40 o                         
 -15  15   3         10.79          0.00        11.41 o                         
 -14  15   3         25.71         32.86        14.65 o                         
 -13  15   3          0.83          6.83        13.46 o                         
 -12  15   3        400.98        420.04        21.17 o                         
 -11  15   3          0.17          7.86        12.66 o                         
 -10  15   3        101.41         88.98        19.17 o                         
  -9  15   3         21.45         16.66        11.68 o                         
  -8  15   3         86.08         97.66        12.78 o                         
  -7  15   3         26.94         25.97        11.08 o                         
  -6  15   3        131.37        163.82        13.06 o                         
  -5  15   3         51.65         28.61         9.31 o                         
  -4  15   3       1788.44       1544.48        31.02 o                         
  -3  15   3         12.28          0.00         9.46 o                         
  -2  15   3         86.29         74.30        10.44 o                         
  -1  15   3        152.97        137.62        11.48 o                         
   0  15   3        639.62        612.76        16.35 o                         
   1  15   3        388.22        365.53        13.79 o                         
   2  15   3       2670.91       2546.82        39.88 o                         
   3  15   3        146.90        151.79        13.22 o                         
   4  15   3       1353.21       1368.29        29.18 o                         
   5  15   3          1.25         10.07        10.87 o                         
   6  15   3        478.48        542.39        24.45 o                         
   7  15   3         81.49         87.80        13.42 o                         
   8  15   3         38.15         35.06        13.90 o                         
   9  15   3         20.58         17.54        13.68 o                         
  10  15   3         17.47          0.00        15.51 o                         
  11  15   3        173.42        183.53        25.10 o                         
  12  15   3        344.32        365.96        30.74 o                         
  13  15   3        182.26        184.55        27.43 o                         
  14  15   3         48.14         89.10        25.82 o                         
  15  15   3        215.88        278.60        42.76 o                         
  16  15   3        169.01        261.62        46.79 o                         
  17  15   3         24.12          5.35        23.37 o                         
  18  15   3         15.78         72.48        41.95 o                         
  19  15   3          5.13         33.88        37.92 o                         
  20  15   3         11.09          0.00        26.62 o                         
 -22  16   3          2.04          1.88        38.35 o                         
 -21  16   3          3.52          0.00        42.14 o                         
 -20  16   3          2.97          8.69        20.71 o                         
 -19  16   3          3.15         24.89        20.79 o                         
 -18  16   3          8.39          0.21        18.58 o                         
 -17  16   3          2.41          0.00        25.94 o                         
 -16  16   3         47.82         43.73        25.06 o                         
 -15  16   3         67.70         60.27        18.93 o                         
 -14  16   3          8.83          4.96        14.03 o                         
 -13  16   3        174.77        163.99        17.72 o                         
 -12  16   3        306.95        275.98        18.95 o                         
 -11  16   3         51.71         17.99        13.10 o                         
 -10  16   3        202.93        193.63        16.33 o                         
  -9  16   3        651.92        664.89        22.98 o                         
  -8  16   3        461.12        453.19        18.95 o                         
  -7  16   3         76.87         64.14        11.85 o                         
  -6  16   3        243.78        215.41        14.10 o                         
  -5  16   3         32.28         28.54         9.44 o                         
  -4  16   3        249.19        243.95        12.35 o                         
  -3  16   3          0.87          0.82         8.46 o                         
  -2  16   3        164.68        168.52        14.18 o                         
  -1  16   3         53.15         68.49        11.62 o                         
   0  16   3        220.88        210.17        11.43 o                         
   1  16   3         65.36         81.61        13.62 o                         
   2  16   3          1.48          0.26         9.63 o                         
   3  16   3        112.84        111.86        12.61 o                         
   4  16   3          0.02          7.03        14.67 o                         
   5  16   3         79.19         73.93        12.66 o                         
   6  16   3         36.63         40.47        12.48 o                         
   7  16   3         67.27         68.55        13.46 o                         
   8  16   3         13.55         14.43        12.78 o                         
   9  16   3          9.89          7.26        18.82 o                         
  10  16   3        762.94        740.73        31.30 o                         
  11  16   3         67.41         67.77        21.68 o                         
  12  16   3          0.76         28.24        20.44 o                         
  13  16   3         33.40         24.20        21.68 o                         
  14  16   3        165.70        125.55        27.93 o                         
  15  16   3         54.03         86.41        50.82 o                         
  16  16   3         63.43         79.13        26.65 o                         
  17  16   3          0.10          0.00        27.43 o                         
  18  16   3          0.07          0.00        25.10 o                         
  19  16   3         89.61         30.46        28.45 o                         
 -20  17   3          2.39          5.62        20.79 o                         
 -19  17   3          0.15         17.91        20.79 o                         
 -18  17   3          6.88          0.00        19.65 o                         
 -17  17   3         11.16          0.00        21.70 o                         
 -16  17   3         18.72          0.00        17.90 o                         
 -15  17   3         41.46         39.53        19.19 o                         
 -14  17   3        135.34        116.74        20.17 o                         
 -13  17   3         20.51         20.09        14.61 o                         
 -12  17   3         41.70         51.21        14.43 o                         
 -11  17   3          0.47          1.73        12.61 o                         
 -10  17   3          0.81         13.41        12.41 o                         
  -9  17   3         45.63         29.06        12.66 o                         
  -8  17   3         67.40         57.77        12.48 o                         
  -7  17   3         37.65         34.15        13.90 o                         
  -6  17   3         33.69         28.37        11.08 o                         
  -5  17   3          0.73          8.14         9.35 o                         
  -4  17   3         28.36         33.41         9.63 o                         
  -3  17   3          0.00          0.00         8.38 o                         
  -2  17   3          2.37          4.64         9.81 o                         
  -1  17   3          3.67          0.00        11.02 o                         
   0  17   3         17.51         11.43         8.93 o                         
   1  17   3          1.70          0.00         8.36 o                         
   2  17   3         26.60         17.22         9.12 o                         
   3  17   3         56.93         77.16        12.25 o                         
   4  17   3         17.99         12.85        11.25 o                         
   5  17   3         20.87         29.23        12.25 o                         
   6  17   3          1.73          0.00        12.95 o                         
   7  17   3          3.65          6.03        12.25 o                         
   8  17   3         41.57         35.48        21.89 o                         
   9  17   3         26.14         27.40        16.39 o                         
  10  17   3          3.00          0.00        18.25 o                         
  11  17   3          5.17         16.94        20.54 o                         
  12  17   3          0.30         24.70        22.23 o                         
  13  17   3        259.94        264.29        30.74 o                         
  14  17   3         27.65         51.63        25.10 o                         
  15  17   3          4.29          0.00        23.37 o                         
  16  17   3         61.30         51.95        25.65 o                         
  17  17   3         10.92         34.69        26.24 o                         
 -19  18   3        239.69        267.52        30.73 o                         
 -18  18   3          2.30          0.00        23.99 o                         
 -17  18   3        886.87        901.00        40.53 o                         
 -16  18   3        199.46        182.18        23.25 o                         
 -15  18   3         19.71         16.13        17.54 o                         
 -14  18   3        620.31        711.45        41.48 o                         
 -13  18   3        167.42        201.49        19.33 o                         
 -12  18   3         37.64         56.00        14.68 o                         
 -11  18   3        416.55        419.10        21.32 o                         
 -10  18   3         43.45         54.96        13.25 o                         
  -9  18   3        182.62        183.08        15.65 o                         
  -8  18   3         11.30          1.56        11.88 o                         
  -7  18   3         51.19         53.02        12.25 o                         
  -6  18   3        222.34        287.09        15.86 o                         
  -5  18   3        167.34        141.10        13.06 o                         
  -4  18   3         19.21         24.17         9.50 o                         
  -3  18   3         16.20         15.60         9.12 o                         
  -2  18   3         20.04          5.15         8.59 o                         
  -1  18   3        138.25        104.27        10.28 o                         
   0  18   3        284.43        282.50        13.08 o                         
   1  18   3        148.10        138.21        11.03 o                         
   2  18   3        197.65        208.21        12.63 o                         
   3  18   3          0.29          0.00        15.61 o                         
   4  18   3        438.25        428.09        18.64 o                         
   5  18   3          8.26          0.57        12.34 o                         
   6  18   3          4.20          0.95        11.85 o                         
   7  18   3        162.25        145.72        15.83 o                         
   8  18   3         82.69         96.83        17.70 o                         
   9  18   3          0.72         20.10        16.39 o                         
  10  18   3         35.23         71.82        22.23 o                         
  11  18   3        377.26        310.67        35.50 o                         
  12  18   3        275.35        208.58        28.45 o                         
  13  18   3        450.18        470.31        37.07 o                         
  14  18   3        105.90        175.40        29.08 o                         
  15  18   3         44.06         16.83        43.56 o                         
  16  18   3         22.62          7.53        45.18 o                         
 -17  19   3         55.44         49.85        22.48 o                         
 -16  19   3        308.96        321.68        26.98 o                         
 -15  19   3         53.66         36.51        18.93 o                         
 -14  19   3          3.89          0.00        16.96 o                         
 -13  19   3         31.27         23.31        15.05 o                         
 -12  19   3         41.02         27.70        27.71 o                         
 -11  19   3        222.84        220.34        18.11 o                         
 -10  19   3        525.56        570.07        22.57 o                         
  -9  19   3         35.98         39.07        13.06 o                         
  -8  19   3         36.09         49.91        20.70 o                         
  -7  19   3        227.79        233.13        15.68 o                         
  -6  19   3          8.85         23.80        13.33 o                         
  -5  19   3         19.40          5.38        13.04 o                         
  -4  19   3        320.68        349.16        16.39 o                         
  -3  19   3         73.77         83.79        12.21 o                         
  -2  19   3          0.23          1.55        10.59 o                         
  -1  19   3         36.19         14.68         9.29 o                         
   0  19   3          2.85          0.00         9.79 o                         
   1  19   3         35.60         20.25         9.59 o                         
   2  19   3         50.40         49.79        15.63 o                         
   3  19   3         43.09         36.49        10.58 o                         
   4  19   3          3.55          7.88        11.44 o                         
   5  19   3          0.02          0.00        11.80 o                         
   6  19   3          0.79          0.00        12.02 o                         
   7  19   3          6.43         14.26        13.12 o                         
   8  19   3        106.58        113.94        18.13 o                         
   9  19   3         31.51         44.07        19.94 o                         
  10  19   3        430.75        502.53        33.64 o                         
  11  19   3        124.26        115.00        25.65 o                         
  12  19   3        188.15        191.66        34.69 o                         
  13  19   3         39.77          6.21        34.69 o                         
  14  19   3          6.18          0.00        21.59 o                         
 -14  20   3          7.49          0.00        16.11 o                         
 -13  20   3          3.34         19.67        25.93 o                         
 -12  20   3          0.36          0.00        14.27 o                         
 -11  20   3         30.54         11.32        17.70 o                         
 -10  20   3         61.84         65.35        17.06 o                         
  -9  20   3         26.32         12.45        15.51 o                         
  -8  20   3          6.44         15.87        14.45 o                         
  -7  20   3          5.16          0.00        14.26 o                         
  -6  20   3        134.54        131.12        16.13 o                         
  -5  20   3        153.97        155.34        16.72 o                         
  -4  20   3         44.41         61.18        13.58 o                         
  -3  20   3        110.71         88.02        12.41 o                         
  -2  20   3          3.21          7.15        12.98 o                         
  -1  20   3         73.12         63.55        11.45 o                         
   0  20   3        215.34        240.75        14.65 o                         
   1  20   3        167.30        181.82        14.63 o                         
   2  20   3         85.45         80.22        10.92 o                         
   3  20   3         10.10         14.26        11.00 o                         
   4  20   3         65.09         80.10        11.89 o                         
   5  20   3         86.47         80.10        20.66 o                         
   6  20   3        119.99        102.50        15.08 o                         
   7  20   3         56.20         53.93        14.61 o                         
   8  20   3          0.10          0.00        15.46 o                         
   9  20   3         17.71         37.43        19.94 o                         
  10  20   3         82.34        153.92        47.60 o                         
  11  20   3         83.80        129.58        26.24 o                         
  12  20   3         84.19         74.93        57.28 o                         
 -12  21   3          0.46         24.98        16.96 o                         
 -11  21   3         11.81          6.88        17.01 o                         
 -10  21   3          0.76          0.00        15.20 o                         
  -9  21   3          5.64         39.83        43.56 o                         
  -8  21   3         13.34         37.11        19.40 o                         
  -7  21   3        813.62        822.72        35.82 o                         
  -6  21   3        383.89        309.40        23.88 o                         
  -5  21   3         11.04         29.04        17.00 o                         
  -4  21   3        115.04         74.62        18.15 o                         
  -3  21   3        385.39        366.43        20.08 o                         
  -2  21   3          0.99          0.00        10.47 o                         
  -1  21   3         68.65        102.99        12.87 o                         
   0  21   3          2.31          0.00        10.47 o                         
   1  21   3        136.54        139.56        15.37 o                         
   2  21   3        708.49        709.79        22.70 o                         
   3  21   3        169.01        213.40        15.33 o                         
   4  21   3        133.24        119.83        17.59 o                         
   5  21   3         34.09         38.49        13.64 o                         
   6  21   3        193.67        199.71        19.56 o                         
   7  21   3          1.07          3.63        17.59 o                         
   8  21   3        125.65        131.56        22.73 o                         
   9  21   3         97.75         89.55        25.82 o                         
  -7  22   3         66.39         77.40        19.94 o                         
  -6  22   3        308.10        324.93        24.79 o                         
  -5  22   3         96.56         92.22        32.27 o                         
  -4  22   3        413.21        410.17        41.14 o                         
  -3  22   3        182.74        198.73        16.24 o                         
  -2  22   3         14.46          0.34        11.08 o                         
  -1  22   3         30.96         11.84        12.34 o                         
   0  22   3          7.63          0.00        11.30 o                         
   1  22   3        126.61        138.61        13.82 o                         
   2  22   3        114.87        129.52        13.96 o                         
   3  22   3        156.24        185.98        15.33 o                         
   4  22   3          0.04          0.00        12.10 o                         
 -30   0   4         48.27         66.63        32.50 o                         
 -29   0   4         31.10         26.17        26.17 o                         
 -28   0   4          8.30         54.98        29.40 o                         
 -27   0   4        101.87        166.94        34.00 o                         
 -26   0   4        103.67        157.29        54.05 o                         
 -25   0   4        246.14        266.30        52.44 o                         
 -24   0   4        338.77        310.67        58.89 o                         
 -23   0   4       1033.61        929.38        50.16 o                         
 -22   0   4       3122.76       2855.18        84.99 o                         
 -21   0   4          0.39         11.80        42.76 o                         
 -20   0   4        196.23        128.15        25.10 o                         
 -19   0   4        341.81        269.73        29.60 o                         
 -18   0   4        329.41        319.46        29.66 o                         
 -17   0   4        398.48        448.17        32.38 o                         
 -16   0   4        145.19        132.40        17.50 o                         
 -15   0   4        149.91        134.82        25.65 o                         
 -14   0   4          5.24          2.12        12.09 o                         
 -13   0   4        142.70        126.94        16.33 o                         
 -12   0   4       3118.18       3340.65       274.02 o                         
 -11   0   4         22.12          4.67        16.01 o                         
 -10   0   4      12415.70      12574.77       177.00 o                         
  -9   0   4      18800.45      19467.83       248.41 o                         
  -8   0   4      15448.79      15315.16       198.72 o                         
  -7   0   4        160.38        215.63        19.74 o                         
  -6   0   4       3329.93       3615.92        46.44 o                         
  -5   0   4        308.63        306.06        12.06 o                         
  -4   0   4       3115.69       3142.64        41.26 o                         
  -3   0   4       1629.14       1822.25        28.41 o                         
  -2   0   4       9734.24       9383.97        97.69 o                         
  -1   0   4        775.10        771.72        18.88 o                         
   0   0   4       1148.87       1077.20        21.63 o                         
   1   0   4        205.97        138.13        17.71 o                         
   2   0   4       3042.26       2828.93        39.25 o                         
   3   0   4         26.06          9.03         7.31 o                         
   4   0   4        715.35        731.27        47.08 o                         
   5   0   4         38.45         58.74         9.65 o                         
   6   0   4        778.25        715.19        22.55 o                         
   7   0   4         54.06         87.46        11.88 o                         
   8   0   4      13769.75      13944.40       186.61 o                         
   9   0   4      19422.63      19798.15       340.54 o                         
  10   0   4        862.23        981.36        33.46 o                         
  11   0   4        468.57        459.73        24.83 o                         
  12   0   4       3193.90       3260.80        65.19 o                         
  13   0   4       1759.50       1652.54        54.18 o                         
  14   0   4       1861.96       1742.56        83.90 o                         
  15   0   4        426.68        490.50        51.63 o                         
  16   0   4       5100.65       5056.65       164.58 o                         
  17   0   4        333.86        361.42        50.02 o                         
  18   0   4          9.93          9.68        29.04 o                         
  19   0   4       2000.31       1970.06       100.04 o                         
  20   0   4        543.51        542.13        59.70 o                         
  21   0   4        387.97        274.29        51.63 o                         
  22   0   4         74.30        133.92        43.56 o                         
  23   0   4          0.52         29.04        40.34 o                         
  24   0   4        117.24        250.09        51.63 o                         
  25   0   4        450.78        584.08        70.99 o                         
  26   0   4          0.43          0.00        37.11 o                         
 -30   1   4         68.48         59.72        22.76 o                         
 -29   1   4        109.03        136.51        24.38 o                         
 -28   1   4        164.47        238.33        37.59 o                         
 -27   1   4         70.67         50.39        35.86 o                         
 -26   1   4          5.41          5.15        16.59 o                         
 -25   1   4         98.81        105.44        21.14 o                         
 -24   1   4        126.49        151.96        21.51 o                         
 -23   1   4         54.65         53.15        32.14 o                         
 -22   1   4        117.18         61.81        19.89 o                         
 -21   1   4       1783.28       1664.08        43.94 o                         
 -20   1   4        246.81        263.61        20.93 o                         
 -19   1   4         39.47         41.74        14.84 o                         
 -18   1   4          7.03          3.12        15.60 o                         
 -17   1   4         57.79         32.38        12.06 o                         
 -16   1   4        264.47        273.29        14.85 o                         
 -15   1   4        254.12        220.89        13.82 o                         
 -14   1   4          4.94         15.36         9.08 o                         
 -13   1   4        469.94        487.16        16.62 o                         
 -12   1   4        318.60        384.80        13.57 o                         
 -11   1   4          8.08          9.93         6.98 o                         
 -10   1   4          4.66          6.13         6.41 o                         
  -9   1   4       1967.99       2038.87        24.73 o                         
  -8   1   4         43.06         40.61         7.09 o                         
  -7   1   4       3885.48       4124.30        38.35 o                         
  -6   1   4       1450.23       1506.15        22.28 o                         
  -5   1   4        219.72        243.71         9.92 o                         
  -4   1   4          7.50         20.70         4.96 o                         
  -3   1   4         69.40         86.48         6.09 o                         
  -2   1   4       1009.60       1093.57        14.58 o                         
  -1   1   4       2136.88       2257.93        22.05 o                         
   0   1   4        130.20        134.12         6.84 o                         
   1   1   4        246.18        254.85         9.14 o                         
   2   1   4        927.58        914.74        13.77 o                         
   3   1   4       1681.69       1698.04        19.40 o                         
   4   1   4       1346.24       1309.59        17.00 o                         
   5   1   4        585.85        596.52        13.60 o                         
   6   1   4          7.93          1.00         5.83 o                         
   7   1   4       1223.53       1274.03        22.55 o                         
   8   1   4         24.96         22.39         7.78 o                         
   9   1   4        138.74        134.30        12.11 o                         
  10   1   4        951.08        922.79        30.02 o                         
  11   1   4          0.28          4.32         8.52 o                         
  12   1   4        446.60        457.25        19.84 o                         
  13   1   4        933.58        927.82        33.54 o                         
  14   1   4        231.67        207.27        24.14 o                         
  15   1   4         37.86         70.19        22.73 o                         
  16   1   4        355.87        429.13        35.37 o                         
  17   1   4        132.72        153.43        27.31 o                         
  18   1   4        445.41        449.45        79.87 o                         
  19   1   4         97.15        105.55        29.85 o                         
  20   1   4         68.35         84.20        27.31 o                         
  21   1   4         33.13         10.37        23.88 o                         
  22   1   4         20.01         29.85        25.10 o                         
  23   1   4        114.11        132.78        50.02 o                         
  24   1   4          0.47         58.89        29.66 o                         
  25   1   4         17.21          0.00        26.79 o                         
  26   1   4          0.01          5.39        33.08 o                         
 -30   2   4         13.99         25.77        34.00 o                         
 -29   2   4        154.51        233.37        27.11 o                         
 -28   2   4        175.99        189.25        24.99 o                         
 -27   2   4         93.23        145.54        22.96 o                         
 -26   2   4        133.60        134.57        22.45 o                         
 -25   2   4        276.22        259.66        25.15 o                         
 -24   2   4         87.02         84.08        19.13 o                         
 -23   2   4          1.59          4.89        15.39 o                         
 -22   2   4        531.54        535.98        27.82 o                         
 -21   2   4        281.89        278.65        25.71 o                         
 -20   2   4         80.15         42.12        14.99 o                         
 -19   2   4         71.33         37.39        14.91 o                         
 -18   2   4         24.47         32.22        12.75 o                         
 -17   2   4         79.44         59.03        12.92 o                         
 -16   2   4        596.18        538.33        21.04 o                         
 -15   2   4         20.47          6.11         8.70 o                         
 -14   2   4         37.02         46.34         9.52 o                         
 -13   2   4        106.96         87.40         9.90 o                         
 -12   2   4         62.84         67.44         8.44 o                         
 -11   2   4        115.50        135.46         9.11 o                         
 -10   2   4         51.05         50.94         8.37 o                         
  -9   2   4          3.24          3.84         6.37 o                         
  -8   2   4       1149.30       1265.30        17.53 o                         
  -7   2   4         32.57         32.29         6.04 o                         
  -6   2   4        408.70        430.10         9.97 o                         
  -5   2   4       1927.71       2073.67        22.38 o                         
  -4   2   4       1070.83       1160.00        14.41 o                         
  -3   2   4        719.41        760.91        11.78 o                         
  -2   2   4       1800.52       1891.37        18.85 o                         
  -1   2   4         71.11         68.06         5.69 o                         
   0   2   4       1613.13       1659.23        17.45 o                         
   1   2   4        273.67        298.94         9.61 o                         
   2   2   4        127.30        135.12         6.76 o                         
   3   2   4         13.38         16.16         5.30 o                         
   4   2   4        519.81        533.85        11.38 o                         
   5   2   4        244.80        260.09         8.68 o                         
   6   2   4        124.43        118.69         7.41 o                         
   7   2   4        411.63        445.81        12.16 o                         
   8   2   4        115.45        128.34        10.14 o                         
   9   2   4          4.80          8.08         8.26 o                         
  10   2   4         32.87         24.86         8.73 o                         
  11   2   4         11.36         17.50         8.77 o                         
  12   2   4        232.31        248.14        18.03 o                         
  13   2   4         50.86         42.78        20.03 o                         
  14   2   4         40.03         40.86        14.27 o                         
  15   2   4        383.45        415.55        34.23 o                         
  16   2   4         31.92         27.85        22.59 o                         
  17   2   4         96.06        125.00        26.79 o                         
  18   2   4         52.79         40.34        33.08 o                         
  19   2   4         16.48         38.83        25.02 o                         
  20   2   4        564.54        530.64        43.35 o                         
  21   2   4         52.73         93.77        42.76 o                         
  22   2   4         12.80          6.16        38.72 o                         
  23   2   4         94.07        154.80        33.09 o                         
  24   2   4        108.33        103.99        88.74 o                         
  25   2   4          0.78         28.98        29.08 o                         
  26   2   4        152.46        196.84        38.79 o                         
 -30   3   4        142.52        142.61        29.72 o                         
 -29   3   4        301.77        346.39        30.09 o                         
 -28   3   4        750.37        866.74        39.83 o                         
 -27   3   4         44.01         64.18        20.14 o                         
 -26   3   4          2.63          1.49        16.75 o                         
 -25   3   4         39.47         22.81        18.63 o                         
 -24   3   4         33.27          4.58        15.52 o                         
 -23   3   4        139.95        115.30        18.71 o                         
 -22   3   4        763.26        657.05        30.43 o                         
 -21   3   4        172.19        175.16        24.22 o                         
 -20   3   4          0.30         42.72        15.17 o                         
 -19   3   4        305.18        266.49        20.62 o                         
 -18   3   4        122.35        125.31        19.09 o                         
 -17   3   4        284.20        310.52        25.73 o                         
 -16   3   4          4.56          0.00        10.49 o                         
 -15   3   4        463.34        470.92        17.40 o                         
 -14   3   4        110.37        116.49        11.57 o                         
 -13   3   4          2.59          0.00         8.09 o                         
 -12   3   4         52.33         69.65         9.39 o                         
 -11   3   4       4656.23       4604.01        49.91 o                         
 -10   3   4        275.30        292.02        13.55 o                         
  -9   3   4       7633.93       7894.36        65.13 o                         
  -8   3   4          7.29          0.00         5.95 o                         
  -7   3   4       3211.60       3148.86        31.83 o                         
  -6   3   4        152.45        112.85         7.21 o                         
  -5   3   4       7786.69       7588.17        61.24 o                         
  -4   3   4       7798.33       8178.72        56.16 o                         
  -3   3   4       5432.27       5662.57        44.69 o                         
  -2   3   4      12868.70      12863.93        86.76 o                         
  -1   3   4       8405.06       8163.44        59.25 o                         
   0   3   4       2361.56       2583.25        24.36 o                         
   1   3   4       1572.19       1727.27        22.84 o                         
   2   3   4       2686.89       2713.14        25.55 o                         
   3   3   4         55.32         44.38         6.08 o                         
   4   3   4        296.04        341.47         9.40 o                         
   5   3   4        366.09        397.87        10.93 o                         
   6   3   4        223.44        230.60         8.57 o                         
   7   3   4         69.33         68.91         7.24 o                         
   8   3   4        896.90        931.45        24.65 o                         
   9   3   4       2235.15       2428.77        31.49 o                         
  10   3   4        954.86       1022.85        20.58 o                         
  11   3   4         40.87         61.77        10.22 o                         
  12   3   4        160.63        156.20        16.10 o                         
  13   3   4        174.47        183.30        17.33 o                         
  14   3   4        172.13        164.13        21.43 o                         
  15   3   4         32.54         17.61        18.90 o                         
  16   3   4       3264.23       3078.07        85.54 o                         
  17   3   4       1668.92       1718.15        62.72 o                         
  18   3   4        851.71        867.36        48.48 o                         
  19   3   4       3955.55       3943.03       104.94 o                         
  20   3   4        241.31        274.25        34.67 o                         
  21   3   4         15.78         11.62        45.98 o                         
  22   3   4          8.93         37.65        25.65 o                         
  23   3   4        150.27        157.82        55.67 o                         
  24   3   4        223.65        245.51        38.21 o                         
  25   3   4          6.74         10.57        27.93 o                         
  26   3   4         91.97        125.85        51.63 o                         
 -30   4   4         25.38         29.44        29.83 o                         
 -29   4   4         13.98          0.00        19.77 o                         
 -28   4   4         15.35         29.50        22.32 o                         
 -27   4   4        241.13        250.26        25.90 o                         
 -26   4   4          0.27         19.36        17.20 o                         
 -25   4   4        765.27        844.16        36.56 o                         
 -24   4   4        178.21        157.31        21.32 o                         
 -23   4   4          7.62         16.85        15.65 o                         
 -22   4   4        505.55        502.45        44.71 o                         
 -21   4   4        110.06         87.36        17.51 o                         
 -20   4   4        419.19        441.28        37.03 o                         
 -19   4   4         51.90         48.38        13.65 o                         
 -18   4   4        365.51        398.33        20.01 o                         
 -17   4   4         22.03         18.26        11.73 o                         
 -16   4   4          0.60          0.00        10.46 o                         
 -15   4   4         41.62         41.26        10.48 o                         
 -14   4   4        106.78         90.28        10.06 o                         
 -13   4   4         10.21         12.83         8.52 o                         
 -12   4   4         89.11         87.88         9.73 o                         
 -11   4   4        303.84        350.22        13.22 o                         
 -10   4   4        585.13        561.35        15.41 o                         
  -9   4   4         55.14         58.30         7.65 o                         
  -8   4   4       1015.54       1011.41        21.32 o                         
  -7   4   4        199.10        211.69         9.44 o                         
  -6   4   4        343.79        344.30        10.26 o                         
  -5   4   4       3302.56       3401.85        36.68 o                         
  -4   4   4       4626.80       4633.03        41.04 o                         
  -3   4   4        128.81        140.80         6.88 o                         
  -2   4   4        459.84        510.80        11.16 o                         
  -1   4   4       3116.40       3165.15        29.22 o                         
   0   4   4       2311.42       2403.18        24.32 o                         
   1   4   4        243.01        252.37         8.54 o                         
   2   4   4        471.66        454.86        10.76 o                         
   3   4   4         47.78         44.68         6.34 o                         
   4   4   4        205.13        213.18         8.55 o                         
   5   4   4        405.65        442.26        11.11 o                         
   6   4   4          6.56          1.47         6.41 o                         
   7   4   4        171.85        180.38         9.20 o                         
   8   4   4        163.12        173.50        10.92 o                         
   9   4   4        212.93        228.55        12.17 o                         
  10   4   4          1.30          0.00         8.64 o                         
  11   4   4         30.15         28.74        10.60 o                         
  12   4   4        144.68        157.34        15.83 o                         
  13   4   4         66.69         88.17        19.10 o                         
  14   4   4        168.13        170.70        18.32 o                         
  15   4   4        269.47        303.56        21.57 o                         
  16   4   4        409.25        376.66        26.80 o                         
  17   4   4       1093.07       1129.46        52.48 o                         
  18   4   4         62.58         50.54        24.35 o                         
  19   4   4         16.01         40.56        24.35 o                         
  20   4   4          1.35          0.00        23.96 o                         
  21   4   4          5.12         21.56        25.02 o                         
  22   4   4         17.20         26.71        25.65 o                         
  23   4   4        126.39        109.97        33.88 o                         
  24   4   4          3.72         32.27        41.95 o                         
  25   4   4         21.08         11.29        43.56 o                         
  26   4   4          5.37         88.74        50.02 o                         
 -29   5   4        165.50        112.60        34.67 o                         
 -28   5   4          1.10          0.00        27.31 o                         
 -27   5   4         70.16         86.17        25.98 o                         
 -26   5   4        847.00        996.61        47.12 o                         
 -25   5   4         68.08         74.16        19.12 o                         
 -24   5   4         60.17         83.47        17.98 o                         
 -23   5   4         87.94        120.20        19.32 o                         
 -22   5   4         15.56         11.58        15.39 o                         
 -21   5   4          1.63          2.25        14.55 o                         
 -20   5   4        321.40        341.37        23.00 o                         
 -19   5   4        894.58        935.93        28.99 o                         
 -18   5   4        119.24        143.96        15.09 o                         
 -17   5   4         56.44         51.04        12.43 o                         
 -16   5   4          0.05          0.00        10.07 o                         
 -15   5   4          5.53          0.00         8.68 o                         
 -14   5   4        594.28        575.08        17.38 o                         
 -13   5   4        379.38        435.42        15.00 o                         
 -12   5   4        444.64        470.84        15.10 o                         
 -11   5   4        488.14        443.12        14.33 o                         
 -10   5   4         78.16         93.84         9.11 o                         
  -9   5   4        246.83        261.19        12.20 o                         
  -8   5   4        395.86        407.22        11.96 o                         
  -7   5   4        445.64        467.64        14.66 o                         
  -6   5   4        469.16        505.28        12.04 o                         
  -5   5   4          1.04         11.95         5.79 o                         
  -4   5   4       1284.44       1376.13        22.11 o                         
  -3   5   4       2299.93       2279.44        22.27 o                         
  -2   5   4        936.45        942.26        14.14 o                         
  -1   5   4        350.23        423.37        10.13 o                         
   0   5   4          8.64          1.76         5.45 o                         
   1   5   4         26.37         28.44         5.80 o                         
   2   5   4         94.30         92.25         6.92 o                         
   3   5   4       1451.29       1450.48        18.60 o                         
   4   5   4        179.05        179.99         8.24 o                         
   5   5   4        402.64        414.46        10.80 o                         
   6   5   4        144.32        159.65         8.82 o                         
   7   5   4        151.04        164.56         9.18 o                         
   8   5   4          0.64          3.74         9.76 o                         
   9   5   4          1.03          0.00         8.74 o                         
  10   5   4        138.55        133.28        11.91 o                         
  11   5   4          3.62          0.00         9.44 o                         
  12   5   4          5.41          0.00        11.51 o                         
  13   5   4        245.30        223.15        18.32 o                         
  14   5   4         14.96         24.24        13.03 o                         
  15   5   4        281.06        267.53        22.50 o                         
  16   5   4         19.78         49.11        18.40 o                         
  17   5   4        259.96        202.99        38.72 o                         
  18   5   4         47.42         36.60        29.04 o                         
  19   5   4          0.63          0.00        21.68 o                         
  20   5   4        695.65        724.00        50.82 o                         
  21   5   4        115.09        118.18        29.83 o                         
  22   5   4         10.10          0.00        33.88 o                         
  23   5   4         42.45         27.43        40.34 o                         
  24   5   4         32.85         66.15        41.95 o                         
  25   5   4         32.89          0.00        41.95 o                         
 -29   6   4        273.24        372.75        50.02 o                         
 -28   6   4        287.60        346.20        43.65 o                         
 -27   6   4        276.51        235.58        37.65 o                         
 -26   6   4         10.47          3.09        26.17 o                         
 -25   6   4         31.14         37.41        55.67 o                         
 -24   6   4         74.01         54.58        20.95 o                         
 -23   6   4         34.17         32.87        20.68 o                         
 -22   6   4        328.54        328.27        23.75 o                         
 -21   6   4        416.99        404.12        24.91 o                         
 -20   6   4        133.96        133.02        15.89 o                         
 -19   6   4         48.49         40.51        13.49 o                         
 -18   6   4        121.45        141.47        18.89 o                         
 -17   6   4       1254.19       1234.73        30.94 o                         
 -16   6   4        255.91        233.59        14.72 o                         
 -15   6   4        130.38        114.01        11.12 o                         
 -14   6   4       2237.95       2123.16        32.00 o                         
 -13   6   4         94.64        116.40        10.59 o                         
 -12   6   4        772.47        725.48        18.36 o                         
 -11   6   4       3117.60       2903.61        36.57 o                         
 -10   6   4       1260.48       1289.88        22.40 o                         
  -9   6   4        156.47        175.44         9.51 o                         
  -8   6   4       3470.66       3495.08        36.69 o                         
  -7   6   4        588.54        502.63        12.69 o                         
  -6   6   4        901.63        755.83        16.91 o                         
  -5   6   4       3456.09       3448.29        33.14 o                         
  -4   6   4       5744.02       5965.12        50.18 o                         
  -3   6   4       3615.00       3919.58        36.07 o                         
  -2   6   4       2922.25       2821.48        25.67 o                         
  -1   6   4        204.32        249.69         8.26 o                         
   0   6   4      12549.95      12857.45        91.22 o                         
   1   6   4      16796.22      16990.69       118.37 o                         
   2   6   4       5276.37       5143.92        42.64 o                         
   3   6   4         31.58         29.89         6.17 o                         
   4   6   4        283.26        281.77         9.42 o                         
   5   6   4          2.14          1.95         6.26 o                         
   6   6   4        148.36        173.45         9.12 o                         
   7   6   4         28.10         14.57         7.04 o                         
   8   6   4          0.07          0.00         7.98 o                         
   9   6   4         43.09         45.25         9.88 o                         
  10   6   4        156.56        167.81        12.43 o                         
  11   6   4        662.95        638.52        20.21 o                         
  12   6   4         85.24         99.30        24.69 o                         
  13   6   4        248.88        238.15        18.67 o                         
  14   6   4       3377.38       2999.66        56.03 o                         
  15   6   4        623.91        619.40        47.12 o                         
  16   6   4         10.69          1.88        16.39 o                         
  17   6   4        134.30         81.95        24.51 o                         
  18   6   4        452.37        420.92        35.82 o                         
  19   6   4       1283.87       1342.88        59.03 o                         
  20   6   4        159.31        114.56        41.95 o                         
  21   6   4        195.58        177.48        48.40 o                         
  22   6   4        230.69        242.02        54.86 o                         
  23   6   4          0.36          0.00        41.95 o                         
  24   6   4          2.78          0.00        35.50 o                         
  25   6   4          5.03          0.00        40.34 o                         
 -29   7   4        309.88        299.97        43.82 o                         
 -28   7   4        149.09        217.97        39.35 o                         
 -27   7   4         13.54         22.85        27.93 o                         
 -26   7   4        124.72        100.04        33.09 o                         
 -25   7   4         42.80         65.99        42.76 o                         
 -24   7   4         47.22         59.63        27.93 o                         
 -23   7   4          4.49          3.84        27.43 o                         
 -22   7   4         72.66         39.52        18.58 o                         
 -21   7   4        294.31        307.48        26.38 o                         
 -20   7   4        128.89        115.06        21.34 o                         
 -19   7   4          1.57          0.00        11.32 o                         
 -18   7   4       3194.31       3100.74        48.83 o                         
 -17   7   4         55.97         79.85        15.51 o                         
 -16   7   4         10.79          8.72         9.86 o                         
 -15   7   4        729.96        738.17        20.03 o                         
 -14   7   4        542.25        501.63        16.51 o                         
 -13   7   4        799.34        730.75        19.02 o                         
 -12   7   4        556.69        539.11        16.15 o                         
 -11   7   4        471.38        466.42        14.64 o                         
 -10   7   4         85.08         80.72         9.14 o                         
  -9   7   4         21.11         16.78         6.83 o                         
  -8   7   4         94.67        115.05         9.58 o                         
  -7   7   4         66.92         52.86         7.17 o                         
  -6   7   4         15.06         12.05         6.12 o                         
  -5   7   4        271.87        251.09         8.82 o                         
  -4   7   4        814.84        791.11        13.86 o                         
  -3   7   4       1443.65       1520.48        19.29 o                         
  -2   7   4        783.21        843.17        13.42 o                         
  -1   7   4       3102.24       3118.60        27.34 o                         
   0   7   4         58.03         51.82         6.08 o                         
   1   7   4       4824.49       4896.10        40.53 o                         
   2   7   4       4256.66       4188.35        37.43 o                         
   3   7   4        672.21        680.99        13.05 o                         
   4   7   4        606.22        594.03        14.69 o                         
   5   7   4        461.64        491.59        12.57 o                         
   6   7   4          0.31          0.00         6.28 o                         
   7   7   4        150.35        155.29         9.59 o                         
   8   7   4        679.06        691.97        17.90 o                         
   9   7   4        921.07        881.00        20.45 o                         
  10   7   4        743.54        667.11        21.88 o                         
  11   7   4         20.92         39.32        12.55 o                         
  12   7   4         97.83         78.66        13.82 o                         
  13   7   4         53.95         54.42        13.67 o                         
  14   7   4        131.76        148.86        19.42 o                         
  15   7   4        121.96        130.71        19.94 o                         
  16   7   4         29.57         48.45        17.27 o                         
  17   7   4         11.68          0.61        20.90 o                         
  18   7   4        429.17        316.24        48.40 o                         
  19   7   4          7.54         12.91        32.27 o                         
  20   7   4          0.08          0.00        30.66 o                         
  21   7   4        372.20        417.89        61.31 o                         
  22   7   4          1.63         41.95        43.56 o                         
  23   7   4         54.58         45.18        45.18 o                         
  24   7   4          0.21          0.00        35.50 o                         
  25   7   4         95.69        150.05        51.63 o                         
 -28   8   4          9.92          0.00        29.08 o                         
 -27   8   4          4.99         12.23        28.25 o                         
 -26   8   4         70.76         82.07        29.83 o                         
 -25   8   4          7.10          0.00        26.17 o                         
 -24   8   4         42.79         25.82        26.24 o                         
 -23   8   4        112.77        105.00        29.60 o                         
 -22   8   4         31.29         14.99        22.87 o                         
 -21   8   4        121.58        121.19        27.93 o                         
 -20   8   4        187.78        143.01        19.24 o                         
 -19   8   4         94.84         94.97        17.54 o                         
 -18   8   4         48.11         41.67        16.81 o                         
 -17   8   4       1263.92       1293.06        36.37 o                         
 -16   8   4         73.77         82.50        11.60 o                         
 -15   8   4         79.40         70.89        10.44 o                         
 -14   8   4         70.60         63.76         9.89 o                         
 -13   8   4          9.94          6.39         8.22 o                         
 -12   8   4        227.34        221.67        13.49 o                         
 -11   8   4       2576.40       2505.46        33.27 o                         
 -10   8   4        657.11        715.55        21.23 o                         
  -9   8   4         92.54        103.54         8.42 o                         
  -8   8   4        234.95        242.41        11.59 o                         
  -7   8   4        164.79        182.85         8.98 o                         
  -6   8   4          9.37          0.00         5.54 o                         
  -5   8   4        113.77        121.62         7.43 o                         
  -4   8   4         11.79         15.49         5.57 o                         
  -3   8   4          7.21          8.37         5.45 o                         
  -2   8   4         53.23         52.14         5.97 o                         
  -1   8   4        224.69        231.29         7.89 o                         
   0   8   4         38.57         39.33         5.42 o                         
   1   8   4        207.98        228.69         8.15 o                         
   2   8   4          9.07          4.14         5.57 o                         
   3   8   4        420.30        435.70        11.19 o                         
   4   8   4        122.79        129.51         8.07 o                         
   5   8   4         27.45         22.59         6.81 o                         
   6   8   4         27.70         18.16         7.20 o                         
   7   8   4          6.95          0.96         7.66 o                         
   8   8   4        111.32        113.11        10.45 o                         
   9   8   4        136.76        150.50        12.17 o                         
  10   8   4        126.64        146.47        17.55 o                         
  11   8   4         40.95         34.24        12.17 o                         
  12   8   4        602.18        570.28        42.00 o                         
  13   8   4         36.73         12.77        19.94 o                         
  14   8   4         50.47         65.33        23.37 o                         
  15   8   4         34.72         22.16        23.40 o                         
  16   8   4         55.46         53.52        23.37 o                         
  17   8   4         10.17          3.05        21.08 o                         
  18   8   4        190.48        237.18        46.79 o                         
  19   8   4          9.58          0.00        32.27 o                         
  20   8   4        100.71        106.49        43.56 o                         
  21   8   4         63.72        145.21        48.40 o                         
  22   8   4         18.88          0.00        38.72 o                         
  23   8   4         38.53         14.52        41.95 o                         
  24   8   4        190.94        225.89        56.47 o                         
 -28   9   4          3.41         12.66        45.18 o                         
 -27   9   4         31.01          0.00        28.25 o                         
 -26   9   4         40.08         56.68        30.09 o                         
 -25   9   4          6.47          0.00        23.37 o                         
 -24   9   4        167.17        209.09        41.95 o                         
 -23   9   4         30.40         42.76        26.24 o                         
 -22   9   4         28.33         19.44        23.88 o                         
 -21   9   4         62.56         19.49        18.93 o                         
 -20   9   4        181.60        195.36        20.46 o                         
 -19   9   4        165.14        143.01        19.33 o                         
 -18   9   4       3058.43       3060.81        58.85 o                         
 -17   9   4       1284.27       1305.18        37.08 o                         
 -16   9   4        221.82        221.48        18.89 o                         
 -15   9   4        314.78        308.80        18.28 o                         
 -14   9   4       1666.26       1577.64        30.09 o                         
 -13   9   4       1309.41       1269.36        26.37 o                         
 -12   9   4       2945.16       2871.54        40.55 o                         
 -11   9   4       2295.92       2156.74        30.34 o                         
 -10   9   4         65.11         48.29         7.98 o                         
  -9   9   4        236.60        236.79        10.04 o                         
  -8   9   4        310.62        333.25        12.72 o                         
  -7   9   4        150.58        146.85         8.07 o                         
  -6   9   4         60.00         68.35         6.36 o                         
  -5   9   4        636.82        628.48        15.17 o                         
  -4   9   4        301.06        284.79        10.02 o                         
  -3   9   4        270.11        298.79         9.89 o                         
  -2   9   4        445.79        457.78        11.81 o                         
  -1   9   4        102.26         71.72         5.92 o                         
   0   9   4        642.39        652.26        13.09 o                         
   1   9   4       4806.50       4887.44        40.57 o                         
   2   9   4        408.98        442.09        10.90 o                         
   3   9   4        251.47        251.36         9.16 o                         
   4   9   4       5254.05       4972.32        46.98 o                         
   5   9   4        585.50        638.02        14.89 o                         
   6   9   4          9.95          0.00         6.70 o                         
   7   9   4       5390.14       5198.34        54.27 o                         
   8   9   4        100.97        123.89        14.65 o                         
   9   9   4        681.39        630.70        21.80 o                         
  10   9   4       2187.18       2133.55        51.22 o                         
  11   9   4        257.41        296.76        28.52 o                         
  12   9   4        370.92        438.38        33.03 o                         
  13   9   4         26.80         16.13        20.54 o                         
  14   9   4        264.07        290.08        30.74 o                         
  15   9   4        343.41        278.46        31.95 o                         
  16   9   4          2.09         23.13        22.23 o                         
  17   9   4         41.64         33.06        24.51 o                         
  18   9   4        161.78        153.28        45.18 o                         
  19   9   4         70.20          4.84        33.88 o                         
  20   9   4         87.90         70.99        41.95 o                         
  21   9   4        163.39         40.34        41.95 o                         
  22   9   4         15.65         19.36        38.72 o                         
  23   9   4        249.65        293.65        59.70 o                         
  24   9   4        108.24        106.49        50.02 o                         
 -27  10   4          8.29          0.00        27.93 o                         
 -26  10   4          0.01          0.00        23.88 o                         
 -25  10   4        149.22        127.32        32.50 o                         
 -24  10   4        154.08        130.23        34.69 o                         
 -23  10   4        100.77        132.41        30.09 o                         
 -22  10   4         27.10         23.65        29.85 o                         
 -21  10   4         12.76         11.83        19.56 o                         
 -20  10   4         30.84         42.94        19.81 o                         
 -19  10   4          7.23          1.79        14.39 o                         
 -18  10   4        342.94        373.03        23.06 o                         
 -17  10   4        847.26        830.06        32.39 o                         
 -16  10   4         41.85         49.62        15.49 o                         
 -15  10   4       1296.46       1275.80        31.29 o                         
 -14  10   4       1505.26       1531.15        33.30 o                         
 -13  10   4        829.02        774.90        24.31 o                         
 -12  10   4         45.76         32.62        11.77 o                         
 -11  10   4         55.69         48.46        13.39 o                         
 -10  10   4        447.81        398.74        15.44 o                         
  -9  10   4        457.72        445.64        15.50 o                         
  -8  10   4       1555.81       1559.45        23.93 o                         
  -7  10   4          1.93          6.36         6.96 o                         
  -6  10   4         22.16         14.94         6.68 o                         
  -5  10   4         59.84         62.14         7.05 o                         
  -4  10   4         13.87         19.47         6.30 o                         
  -3  10   4        144.10        145.40         8.23 o                         
  -2  10   4        779.62        763.99        14.63 o                         
  -1  10   4        466.30        469.73        11.09 o                         
   0  10   4       1444.92       1487.06        20.43 o                         
   1  10   4        577.35        597.79        13.78 o                         
   2  10   4          6.57          1.74         4.57 o                         
   3  10   4        304.04        308.56        12.94 o                         
   4  10   4          4.98          0.00         7.64 o                         
   5  10   4        178.34        190.95        10.84 o                         
   6  10   4        124.82        125.10        10.28 o                         
   7  10   4       1069.80       1067.99        23.40 o                         
   8  10   4       2234.52       2282.17        39.94 o                         
   9  10   4          0.71          0.00        17.93 o                         
  10  10   4        614.95        650.64        29.49 o                         
  11  10   4          0.67         37.63        21.08 o                         
  12  10   4        153.41        151.12        25.65 o                         
  13  10   4         48.47         71.03        23.37 o                         
  14  10   4          1.76          4.35        23.40 o                         
  15  10   4         25.25         42.76        23.96 o                         
  16  10   4        210.78        205.98        30.22 o                         
  17  10   4        117.97        148.59        28.45 o                         
  18  10   4        270.53        290.11        46.79 o                         
  19  10   4        208.92        211.37        48.40 o                         
  20  10   4          1.58         38.72        40.34 o                         
  21  10   4          0.31          0.00        37.11 o                         
  22  10   4         34.79         48.40        43.56 o                         
  23  10   4          3.44          0.00        33.88 o                         
 -26  11   4         37.57         38.86        27.93 o                         
 -25  11   4        157.56        134.79        33.64 o                         
 -24  11   4         23.60          0.00        26.79 o                         
 -23  11   4         30.22         34.12        26.79 o                         
 -22  11   4        128.03        142.02        30.74 o                         
 -21  11   4        176.64        203.12        26.25 o                         
 -20  11   4        121.10        133.85        23.25 o                         
 -19  11   4        158.84        163.86        22.97 o                         
 -18  11   4         21.11         14.61        15.16 o                         
 -17  11   4         10.50          6.63        14.31 o                         
 -16  11   4        384.26        344.56        21.76 o                         
 -15  11   4         29.22         12.04        14.03 o                         
 -14  11   4        457.06        429.93        19.97 o                         
 -13  11   4          7.83          0.00        11.04 o                         
 -12  11   4        777.98        738.07        23.27 o                         
 -11  11   4         82.17         95.15        12.82 o                         
 -10  11   4         60.75         69.86        10.82 o                         
  -9  11   4         18.09          7.57         9.24 o                         
  -8  11   4        284.16        286.30        13.13 o                         
  -7  11   4         43.94         60.77        12.15 o                         
  -6  11   4         70.43         81.98         9.99 o                         
  -5  11   4        153.62        145.67        16.48 o                         
  -4  11   4         22.91         26.26         9.45 o                         
  -3  11   4         71.64         73.63         8.91 o                         
  -2  11   4          5.50          4.72         8.04 o                         
  -1  11   4          8.90          0.00         7.06 o                         
   0  11   4        112.89        106.18        13.47 o                         
   1  11   4        280.52        304.11        17.08 o                         
   2  11   4          0.91          0.00         7.99 o                         
   3  11   4        158.44        159.65         9.57 o                         
   4  11   4        300.71        332.86        12.28 o                         
   5  11   4        226.09        224.40        12.71 o                         
   6  11   4          0.95          0.00         9.69 o                         
   7  11   4         47.97         58.30        13.68 o                         
   8  11   4          1.34          5.21        13.61 o                         
   9  11   4        246.80        271.37        20.49 o                         
  10  11   4          1.00          3.47        18.80 o                         
  11  11   4          5.74         11.66        19.94 o                         
  12  11   4         35.98          0.00        35.50 o                         
  13  11   4        125.23        128.22        39.53 o                         
  14  11   4         29.96         67.33        23.37 o                         
  15  11   4         37.10         36.02        24.51 o                         
  16  11   4          2.88          0.00        22.82 o                         
  17  11   4         12.48          0.00        22.59 o                         
  18  11   4         20.09         12.10        23.96 o                         
  19  11   4          6.05          4.84        37.11 o                         
  20  11   4          0.38          0.00        35.50 o                         
  21  11   4         59.74         37.11        41.95 o                         
  22  11   4         65.24          0.00        38.72 o                         
 -26  12   4          7.55          0.00        26.65 o                         
 -25  12   4          5.62         17.34        27.31 o                         
 -24  12   4          1.46          0.00        25.65 o                         
 -23  12   4         42.07         82.53        30.22 o                         
 -22  12   4        333.05        319.88        37.07 o                         
 -21  12   4        508.84        614.23        36.31 o                         
 -20  12   4          7.37         37.01        19.86 o                         
 -19  12   4         14.98          0.00        22.44 o                         
 -18  12   4          1.47          0.00        14.39 o                         
 -17  12   4         32.29         27.46        14.47 o                         
 -16  12   4        212.28        203.03        18.88 o                         
 -15  12   4        156.59        191.51        18.15 o                         
 -14  12   4         97.54         99.86        14.86 o                         
 -13  12   4        120.00        124.44        13.65 o                         
 -12  12   4        693.60        679.60        22.15 o                         
 -11  12   4        627.88        631.25        20.88 o                         
 -10  12   4       1208.37       1156.22        27.01 o                         
  -9  12   4          5.95          0.79         8.85 o                         
  -8  12   4        363.39        418.69        14.77 o                         
  -7  12   4        694.39        655.63        21.93 o                         
  -6  12   4         81.59         61.70         8.59 o                         
  -5  12   4         69.32        109.03         9.50 o                         
  -4  12   4         68.83         77.92        11.86 o                         
  -3  12   4        863.01        743.57        17.29 o                         
  -2  12   4         11.22          0.00         8.72 o                         
  -1  12   4         97.86         96.83         9.58 o                         
   0  12   4        505.81        491.22        15.12 o                         
   1  12   4          2.67          0.66        10.34 o                         
   2  12   4        297.64        313.76        13.10 o                         
   3  12   4        442.39        459.79        15.05 o                         
   4  12   4       1778.66       1635.94        24.26 o                         
   5  12   4       1303.65       1227.36        27.83 o                         
   6  12   4       1590.26       1627.59        41.99 o                         
   7  12   4       2661.48       2719.78        48.56 o                         
   8  12   4        925.14        909.11        32.11 o                         
   9  12   4        896.83        936.90        30.17 o                         
  10  12   4         15.21          9.73        25.01 o                         
  11  12   4         20.15         16.76        20.44 o                         
  12  12   4         27.85          0.95        19.29 o                         
  13  12   4          1.69          0.00        20.44 o                         
  14  12   4          4.14          8.07        21.68 o                         
  15  12   4         26.95          4.39        22.23 o                         
  16  12   4         34.54         68.47        39.53 o                         
  17  12   4        159.13        168.37        30.74 o                         
  18  12   4         20.70         57.09        26.79 o                         
  19  12   4         67.29        112.94        41.95 o                         
  20  12   4        186.82        150.05        48.40 o                         
  21  12   4         27.22         40.34        41.95 o                         
  22  12   4        190.10        237.18        56.47 o                         
 -25  13   4          2.69          0.00        26.62 o                         
 -24  13   4         32.35         36.90        30.22 o                         
 -23  13   4         22.87         75.33        29.08 o                         
 -22  13   4         53.61         96.37        29.08 o                         
 -21  13   4         33.00         27.34        26.60 o                         
 -20  13   4        236.40        230.65        26.69 o                         
 -19  13   4         22.61         18.86        19.19 o                         
 -18  13   4        378.38        351.93        28.21 o                         
 -17  13   4         34.03         17.63        15.14 o                         
 -16  13   4        324.49        292.21        20.62 o                         
 -15  13   4          1.84          0.00        12.73 o                         
 -14  13   4        213.69        220.33        16.12 o                         
 -13  13   4        261.64        231.72        16.10 o                         
 -12  13   4        131.59        139.53        13.86 o                         
 -11  13   4         10.39          2.47        10.30 o                         
 -10  13   4        192.11        215.94        14.13 o                         
  -9  13   4         21.12         19.64         9.75 o                         
  -8  13   4          1.51          0.00         8.92 o                         
  -7  13   4        703.46        655.21        18.64 o                         
  -6  13   4        196.45        218.86        11.46 o                         
  -5  13   4         51.33         38.21         8.52 o                         
  -4  13   4         43.72         40.89        12.06 o                         
  -3  13   4          0.18         17.61        11.03 o                         
  -2  13   4         61.07         62.40        10.07 o                         
  -1  13   4        126.32        115.28        11.49 o                         
   0  13   4        164.93        153.20        12.09 o                         
   1  13   4        745.27        740.83        20.14 o                         
   2  13   4        104.17         98.67        11.49 o                         
   3  13   4        433.25        414.89        16.39 o                         
   4  13   4        504.43        492.12        18.14 o                         
   5  13   4         45.46         41.08        11.36 o                         
   6  13   4        227.57        207.07        14.83 o                         
   7  13   4        232.79        249.92        22.59 o                         
   8  13   4         61.10         47.05        14.71 o                         
   9  13   4         70.56         64.58        15.05 o                         
  10  13   4         38.01         28.17        30.66 o                         
  11  13   4          0.03          0.00        20.17 o                         
  12  13   4         29.17         15.24        20.44 o                         
  13  13   4         57.84         71.18        26.62 o                         
  14  13   4         34.20         25.74        23.37 o                         
  15  13   4        107.80         92.41        26.65 o                         
  16  13   4         55.70         57.08        45.18 o                         
  17  13   4          0.68          1.84        23.88 o                         
  18  13   4         63.88         74.50        28.94 o                         
  19  13   4          0.61         22.59        37.11 o                         
  20  13   4        137.07         87.13        46.79 o                         
  21  13   4         85.40         75.83        46.79 o                         
 -24  14   4          1.31          0.00        25.94 o                         
 -23  14   4         19.87          3.86        50.82 o                         
 -22  14   4          9.00          5.79        40.92 o                         
 -21  14   4         16.56         18.51        20.71 o                         
 -20  14   4          3.31          0.00        18.88 o                         
 -19  14   4         24.26          0.00        19.24 o                         
 -18  14   4         13.27         13.33        19.14 o                         
 -17  14   4          1.63          3.31        21.19 o                         
 -16  14   4         27.75         52.01        15.06 o                         
 -15  14   4          0.19         18.95        13.24 o                         
 -14  14   4        135.28        153.85        14.83 o                         
 -13  14   4        695.93        653.79        22.88 o                         
 -12  14   4        265.86        272.83        15.92 o                         
 -11  14   4          0.00          0.00        10.35 o                         
 -10  14   4        112.56        123.61        12.38 o                         
  -9  14   4        929.32        925.72        22.37 o                         
  -8  14   4        647.02        679.36        18.70 o                         
  -7  14   4        252.03        263.65        12.65 o                         
  -6  14   4        146.84        163.39        13.36 o                         
  -5  14   4         19.67          0.00         9.91 o                         
  -4  14   4          1.38          6.00        11.64 o                         
  -3  14   4        396.31        378.33        17.48 o                         
  -2  14   4        191.08        168.20        14.06 o                         
  -1  14   4        151.22        143.86        11.96 o                         
   0  14   4        292.00        267.99        14.11 o                         
   1  14   4         57.30         48.78        10.77 o                         
   2  14   4         51.57         41.36        10.61 o                         
   3  14   4         51.34         54.49        11.01 o                         
   4  14   4          6.88          0.00        10.74 o                         
   5  14   4          9.65         25.09        11.39 o                         
   6  14   4          4.40          0.00        12.23 o                         
   7  14   4          0.45          0.00        12.63 o                         
   8  14   4         93.65        102.22        15.65 o                         
   9  14   4         28.72          0.00        15.46 o                         
  10  14   4        170.74        136.26        23.88 o                         
  11  14   4        153.60        167.85        27.31 o                         
  12  14   4          5.67         11.51        36.30 o                         
  13  14   4         21.09         20.67        21.08 o                         
  14  14   4          8.07          0.00        21.08 o                         
  15  14   4         41.15         47.11        25.65 o                         
  16  14   4         57.61         41.13        25.65 o                         
  17  14   4         55.94         77.01        27.31 o                         
  18  14   4          0.56          0.00        26.79 o                         
  19  14   4          0.32         19.09        26.79 o                         
  20  14   4          0.31          4.84        40.34 o                         
 -22  15   4         40.37         35.48        23.58 o                         
 -21  15   4         26.91          4.03        21.65 o                         
 -20  15   4          4.05         24.34        20.60 o                         
 -19  15   4         12.16          5.04        19.86 o                         
 -18  15   4          3.54          0.00        18.63 o                         
 -17  15   4         27.77         20.17        16.07 o                         
 -16  15   4        572.07        615.12        25.75 o                         
 -15  15   4        540.13        528.62        23.51 o                         
 -14  15   4          0.21          9.16        12.81 o                         
 -13  15   4          4.44          0.21        11.04 o                         
 -12  15   4         16.72          5.75        13.87 o                         
 -11  15   4        120.35        134.13        20.73 o                         
 -10  15   4          0.87          0.00        12.57 o                         
  -9  15   4         12.36         11.32        12.80 o                         
  -8  15   4        119.49        116.69        14.49 o                         
  -7  15   4         56.49         71.59        19.97 o                         
  -6  15   4        329.81        268.91        14.85 o                         
  -5  15   4        141.44        106.07        12.22 o                         
  -4  15   4        270.69        217.27        15.49 o                         
  -3  15   4        859.42        799.28        24.92 o                         
  -2  15   4        462.47        452.45        27.25 o                         
  -1  15   4        172.10        140.24        12.04 o                         
   0  15   4          0.19          0.00         9.59 o                         
   1  15   4        521.33        524.26        17.67 o                         
   2  15   4         60.96         67.04        11.18 o                         
   3  15   4        602.27        619.90        19.98 o                         
   4  15   4        469.40        404.65        17.54 o                         
   5  15   4        700.38        663.59        21.45 o                         
   6  15   4         48.00         55.94        12.14 o                         
   7  15   4        348.38        320.48        32.01 o                         
   8  15   4          0.20          0.00        12.66 o                         
   9  15   4         29.04         12.91        16.77 o                         
  10  15   4          0.04          0.00        24.20 o                         
  11  15   4          0.53          0.00        21.68 o                         
  12  15   4        259.07        241.54        29.60 o                         
  13  15   4        122.14        168.03        48.40 o                         
  14  15   4        397.56        507.45        39.25 o                         
  15  15   4        251.61        365.67        36.51 o                         
  16  15   4          2.58          1.58        25.02 o                         
  17  15   4          1.91          0.00        29.04 o                         
  18  15   4         25.28         20.77        26.79 o                         
  19  15   4         31.25          3.71        63.73 o                         
 -21  16   4        184.18        205.58        28.56 o                         
 -20  16   4         24.86          0.00        20.08 o                         
 -19  16   4          5.70         62.50        22.54 o                         
 -18  16   4          1.47         15.13        19.19 o                         
 -17  16   4        114.12        124.94        34.06 o                         
 -16  16   4        283.70        254.94        25.15 o                         
 -15  16   4        532.16        601.25        34.09 o                         
 -14  16   4          4.57         12.33        17.06 o                         
 -13  16   4        214.44        231.68        20.03 o                         
 -12  16   4         99.86        128.91        16.73 o                         
 -11  16   4         57.97         47.68        14.91 o                         
 -10  16   4         34.33         75.92        14.84 o                         
  -9  16   4         41.23         37.48        13.29 o                         
  -8  16   4          2.69          5.23        14.67 o                         
  -7  16   4         25.22         18.41        20.73 o                         
  -6  16   4         18.62         36.29        12.58 o                         
  -5  16   4        243.54        248.06        14.39 o                         
  -4  16   4          0.49          4.82        10.48 o                         
  -3  16   4         10.45         11.94        12.02 o                         
  -2  16   4         87.75         60.09        10.97 o                         
  -1  16   4          1.91          9.36         9.88 o                         
   0  16   4         45.77         44.58        10.87 o                         
   1  16   4          6.92          2.03        10.35 o                         
   2  16   4        145.66        144.69        12.77 o                         
   3  16   4        124.17        107.17        12.54 o                         
   4  16   4        157.74        148.61        14.99 o                         
   5  16   4        324.04        317.81        16.85 o                         
   6  16   4        181.42        183.51        14.92 o                         
   7  16   4        147.25        138.84        14.53 o                         
   8  16   4        147.31        146.47        19.52 o                         
   9  16   4         69.45         37.32        17.65 o                         
  10  16   4          3.46         15.39        30.66 o                         
  11  16   4         72.73         89.55        23.96 o                         
  12  16   4          2.10          0.00        21.08 o                         
  13  16   4          1.41         19.91        23.20 o                         
  14  16   4          7.81          6.15        23.88 o                         
  15  16   4         18.78         32.27        26.24 o                         
  16  16   4         58.33         48.99        26.79 o                         
  17  16   4         10.54          0.00        25.10 o                         
 -20  17   4        125.71        118.13        25.45 o                         
 -19  17   4         12.93         16.68        21.38 o                         
 -18  17   4         55.84         69.25        28.87 o                         
 -17  17   4         27.91          0.00        21.65 o                         
 -16  17   4        291.99        272.34        25.76 o                         
 -15  17   4         59.59         60.22        19.81 o                         
 -14  17   4         75.91         87.77        24.57 o                         
 -13  17   4          2.96          0.00        17.06 o                         
 -12  17   4          0.70          0.00        14.67 o                         
 -11  17   4          1.06          0.00        13.46 o                         
 -10  17   4          3.85          0.00        13.22 o                         
  -9  17   4         29.97         12.20        12.87 o                         
  -8  17   4          0.09          0.00        12.69 o                         
  -7  17   4          0.02          8.22        14.44 o                         
  -6  17   4         97.69         93.64        13.87 o                         
  -5  17   4          9.60          9.00        11.04 o                         
  -4  17   4        183.19        175.72        23.35 o                         
  -3  17   4         69.52         77.01        11.77 o                         
  -2  17   4        185.25        208.27        13.48 o                         
  -1  17   4        133.48        129.03        12.30 o                         
   0  17   4         11.56          5.86        10.31 o                         
   1  17   4        163.47        161.22        15.64 o                         
   2  17   4        352.39        369.16        18.59 o                         
   3  17   4        223.73        219.32        14.62 o                         
   4  17   4        127.72        168.14        14.11 o                         
   5  17   4          3.27          0.00        11.21 o                         
   6  17   4         91.67         86.14        13.78 o                         
   7  17   4         53.04         35.70        13.15 o                         
   8  17   4         93.93        121.93        16.86 o                         
   9  17   4         17.23          0.00        16.24 o                         
  10  17   4          0.87          0.36        22.59 o                         
  11  17   4         62.33         51.52        24.51 o                         
  12  17   4          0.70          0.00        20.44 o                         
  13  17   4          2.03          0.00        22.05 o                         
  14  17   4         21.92         33.88        26.24 o                         
  15  17   4         54.71         64.22        28.45 o                         
  16  17   4         56.74        101.99        29.85 o                         
 -18  18   4         55.13         38.85        23.17 o                         
 -17  18   4          0.15          4.11        18.84 o                         
 -16  18   4          2.78          9.40        21.61 o                         
 -15  18   4         38.92         56.04        20.13 o                         
 -14  18   4         76.41         44.07        18.96 o                         
 -13  18   4          7.82          0.00        17.01 o                         
 -12  18   4          4.17         31.75        15.46 o                         
 -11  18   4        103.78        127.36        16.86 o                         
 -10  18   4          0.08          0.00        13.46 o                         
  -9  18   4         76.40         96.25        22.59 o                         
  -8  18   4        256.35        259.96        17.91 o                         
  -7  18   4         92.86         97.55        20.49 o                         
  -6  18   4        474.83        494.48        29.81 o                         
  -5  18   4        210.39        186.86        13.99 o                         
  -4  18   4         45.19         69.37        12.75 o                         
  -3  18   4        207.17        181.63        13.82 o                         
  -2  18   4         25.65         12.81        10.73 o                         
  -1  18   4          2.49         24.45        10.58 o                         
   0  18   4        276.00        251.98        21.65 o                         
   1  18   4         18.29         17.00        10.84 o                         
   2  18   4        323.14        371.73        16.64 o                         
   3  18   4         68.28        108.90        13.10 o                         
   4  18   4        584.06        609.48        24.16 o                         
   5  18   4         41.94         27.08        12.24 o                         
   6  18   4         59.64         79.07        13.75 o                         
   7  18   4          0.41          5.12        13.87 o                         
   8  18   4         27.57         24.49        14.99 o                         
   9  18   4         41.46         24.54        39.53 o                         
  10  18   4        187.12        257.72        50.82 o                         
  11  18   4         69.43        146.93        26.79 o                         
  12  18   4       1247.93       1455.27       117.78 o                         
  13  18   4        553.63        621.43        42.77 o                         
  14  18   4          0.33         25.21        27.43 o                         
 -16  19   4         11.10          6.53        19.24 o                         
 -15  19   4         63.57         82.18        20.61 o                         
 -14  19   4         33.25         11.77        18.75 o                         
 -13  19   4         66.12         32.81        23.83 o                         
 -12  19   4         15.97         20.68        15.26 o                         
 -11  19   4        180.24        197.13        24.92 o                         
 -10  19   4        211.61        185.45        17.67 o                         
  -9  19   4          5.23          0.00        13.27 o                         
  -8  19   4        362.17        368.36        19.96 o                         
  -7  19   4         51.82         42.34        14.67 o                         
  -6  19   4          2.43          0.00        12.81 o                         
  -5  19   4        141.42        136.14        14.68 o                         
  -4  19   4          3.18          0.00        10.60 o                         
  -3  19   4        271.21        276.24        13.60 o                         
  -2  19   4        313.00        283.63        14.09 o                         
  -1  19   4        102.00        104.21        23.62 o                         
   0  19   4         30.01         41.33        11.60 o                         
   1  19   4          1.15          0.00        10.64 o                         
   2  19   4        120.44        134.66        13.66 o                         
   3  19   4         56.28         76.24        16.90 o                         
   4  19   4         86.48         98.79        13.36 o                         
   5  19   4         76.06         94.67        13.90 o                         
   6  19   4         81.09         61.39        14.68 o                         
   7  19   4         11.42          0.00        13.84 o                         
   8  19   4         28.39          5.28        16.83 o                         
   9  19   4        130.28        124.54        25.65 o                         
  10  19   4        102.57        154.16        26.17 o                         
  11  19   4        382.82        447.56        82.29 o                         
  12  19   4         10.28          1.05        22.73 o                         
 -13  20   4          9.65          0.00        17.51 o                         
 -12  20   4          7.75          5.20        16.96 o                         
 -11  20   4         53.37         60.89        16.04 o                         
 -10  20   4         28.81         24.19        14.43 o                         
  -9  20   4          3.63          0.00        15.78 o                         
  -8  20   4          3.19          0.00        15.51 o                         
  -7  20   4          6.22          0.00        16.03 o                         
  -6  20   4        115.61        119.39        17.94 o                         
  -5  20   4         27.59         25.28        15.84 o                         
  -4  20   4          0.66          0.00        12.61 o                         
  -3  20   4         41.13         30.75        11.65 o                         
  -2  20   4         11.73         11.21        11.43 o                         
  -1  20   4         15.99          0.00        10.87 o                         
   0  20   4         13.36          0.00        11.30 o                         
   1  20   4          4.64          0.00        12.13 o                         
   2  20   4          0.08         20.97        11.81 o                         
   3  20   4         19.03          0.00        12.63 o                         
   4  20   4          4.34          0.00        11.65 o                         
   5  20   4          3.38          2.16        13.62 o                         
   6  20   4          5.41          0.16        14.03 o                         
   7  20   4         17.20         29.64        15.30 o                         
   8  20   4          1.33          0.00        16.62 o                         
   9  20   4          1.65          0.00        38.72 o                         
 -10  21   4        119.95        139.88        21.30 o                         
  -9  21   4        421.58        492.97        27.60 o                         
  -8  21   4        186.20        240.37        21.72 o                         
  -7  21   4         55.88         48.50        17.65 o                         
  -6  21   4        172.13        146.58        19.24 o                         
  -5  21   4       1560.43       1593.06        40.97 o                         
  -4  21   4         42.82         41.94        15.78 o                         
  -3  21   4        176.44        174.45        16.46 o                         
  -2  21   4          5.33          0.00        12.78 o                         
  -1  21   4         42.07         29.14        20.49 o                         
   0  21   4         28.65         25.44        13.75 o                         
   1  21   4          0.49          7.01        13.54 o                         
   2  21   4        575.83        621.21        21.53 o                         
   3  21   4        218.06        245.38        16.13 o                         
   4  21   4         36.28         27.55        14.03 o                         
   5  21   4          6.84          9.83        14.49 o                         
   6  21   4         15.51          0.00        14.03 o                         
 -30   1   5         89.64         68.62        22.09 o                         
 -29   1   5        112.49        168.57        25.29 o                         
 -28   1   5         65.63         92.39        22.38 o                         
 -27   1   5         35.15         41.45        19.78 o                         
 -26   1   5         15.79         34.38        18.08 o                         
 -25   1   5          0.52          4.91        17.05 o                         
 -24   1   5         86.16         75.31        22.12 o                         
 -23   1   5         62.88         40.10        23.06 o                         
 -22   1   5        100.19         76.70        18.18 o                         
 -21   1   5        158.13        174.51        20.64 o                         
 -20   1   5        662.78        603.59        28.82 o                         
 -19   1   5          4.42         16.22        13.57 o                         
 -18   1   5         75.03         62.35        15.60 o                         
 -17   1   5          2.11          5.87        12.94 o                         
 -16   1   5        117.28        120.67        13.33 o                         
 -15   1   5        185.46        185.36        14.15 o                         
 -14   1   5          1.26          4.03         8.07 o                         
 -13   1   5         26.18         24.94         8.32 o                         
 -12   1   5          3.08          0.00         7.67 o                         
 -11   1   5        126.16        130.63         9.78 o                         
 -10   1   5         15.13         13.50         7.31 o                         
  -9   1   5        820.94        800.24        17.43 o                         
  -8   1   5        333.74        348.17        11.91 o                         
  -7   1   5         26.32         26.22         6.33 o                         
  -6   1   5        178.18        174.05        10.20 o                         
  -5   1   5       1267.20       1403.73        26.57 o                         
  -4   1   5       1052.56       1202.31        17.64 o                         
  -3   1   5          2.78          0.00         5.80 o                         
  -2   1   5        442.01        478.56        14.16 o                         
  -1   1   5        954.86        951.19        15.89 o                         
   0   1   5        493.45        541.87        12.62 o                         
   1   1   5         66.27         82.93         6.88 o                         
   2   1   5         20.87         17.94         6.04 o                         
   3   1   5         15.56          4.83         5.85 o                         
   4   1   5         24.94         12.78         6.09 o                         
   5   1   5         21.37          8.36         6.47 o                         
   6   1   5          3.10          0.00         7.12 o                         
   7   1   5        156.92        137.40        10.04 o                         
   8   1   5        254.55        254.41        28.01 o                         
   9   1   5        446.66        457.33        38.72 o                         
  10   1   5        108.52         84.02        16.45 o                         
  11   1   5          0.42          0.61        12.72 o                         
  12   1   5         10.93          8.07        20.54 o                         
  13   1   5        289.28        343.87        30.80 o                         
  14   1   5         98.15         98.41        33.08 o                         
  15   1   5         78.10         77.83        23.88 o                         
  16   1   5          0.30          0.00        22.23 o                         
  17   1   5        251.93        253.00        33.08 o                         
  18   1   5          0.02          0.00        22.05 o                         
  19   1   5         11.05          0.12        47.60 o                         
  20   1   5        197.52        200.66        34.17 o                         
  21   1   5         12.73         20.17        26.24 o                         
  22   1   5         61.70         40.34        27.80 o                         
  23   1   5         59.95         59.27        34.69 o                         
  24   1   5        180.40        226.29        39.35 o                         
  25   1   5          4.37         11.86        28.94 o                         
 -30   2   5         64.94         64.63        22.14 o                         
 -29   2   5          4.12          4.40        18.88 o                         
 -28   2   5         11.26         11.33        19.45 o                         
 -27   2   5        107.98        133.12        23.00 o                         
 -26   2   5          6.20          5.96        16.65 o                         
 -25   2   5         88.94         99.67        21.08 o                         
 -24   2   5        140.48        108.09        22.12 o                         
 -23   2   5         73.50         67.55        17.31 o                         
 -22   2   5        998.04        948.67        35.29 o                         
 -21   2   5          5.35          1.71        14.31 o                         
 -20   2   5       1169.51       1148.14        52.63 o                         
 -19   2   5        424.70        334.45        22.38 o                         
 -18   2   5          9.06          0.00        19.56 o                         
 -17   2   5        150.48        151.64        16.19 o                         
 -16   2   5        345.37        336.39        16.95 o                         
 -15   2   5        653.59        686.94        26.40 o                         
 -14   2   5        621.06        611.65        17.04 o                         
 -13   2   5        232.52        247.42        11.56 o                         
 -12   2   5        281.38        319.21        12.28 o                         
 -11   2   5       1418.17       1540.68        21.85 o                         
 -10   2   5         20.27         20.65         6.74 o                         
  -9   2   5        391.53        440.64        11.91 o                         
  -8   2   5        463.65        489.87        12.28 o                         
  -7   2   5        751.45        787.78        14.38 o                         
  -6   2   5         34.33         33.97         6.45 o                         
  -5   2   5        256.23        288.57         8.92 o                         
  -4   2   5         85.31         78.26         6.64 o                         
  -3   2   5       3235.86       3199.40        28.43 o                         
  -2   2   5       1689.09       1640.96        18.91 o                         
  -1   2   5        363.59        379.72         9.85 o                         
   0   2   5        969.65       1038.76        15.14 o                         
   1   2   5          0.88          0.00         5.23 o                         
   2   2   5        566.04        545.91        11.45 o                         
   3   2   5        899.24        901.93        14.50 o                         
   4   2   5       1433.29       1424.87        19.51 o                         
   5   2   5       2425.12       2388.23        32.07 o                         
   6   2   5        630.27        605.96        14.27 o                         
   7   2   5          3.76          9.61         6.91 o                         
   8   2   5        167.04        198.29        13.17 o                         
   9   2   5         84.41         75.36        12.06 o                         
  10   2   5        473.36        446.15        22.36 o                         
  11   2   5       2318.31       2323.74        48.19 o                         
  12   2   5        154.05        168.64        18.08 o                         
  13   2   5        236.47        211.68        27.31 o                         
  14   2   5        143.58        131.10        26.17 o                         
  15   2   5          0.15          0.00        18.80 o                         
  16   2   5         75.53         49.43        33.08 o                         
  17   2   5          0.71          0.00        20.16 o                         
  18   2   5        215.78        227.19        31.95 o                         
  19   2   5         14.09         44.37        26.24 o                         
  20   2   5         39.69         12.61        47.60 o                         
  21   2   5        165.35        170.06        34.78 o                         
  22   2   5         56.19         40.47        28.45 o                         
  23   2   5         20.30          1.94        28.45 o                         
  24   2   5          0.51          0.00        28.25 o                         
  25   2   5         33.82          0.00        30.22 o                         
 -30   3   5         43.96         89.15        26.98 o                         
 -29   3   5         25.46         43.42        24.92 o                         
 -28   3   5          1.56          0.00        17.06 o                         
 -27   3   5         66.71         63.23        20.85 o                         
 -26   3   5        201.65        248.23        30.28 o                         
 -25   3   5          7.60          8.83        17.48 o                         
 -24   3   5        252.32        246.31        23.75 o                         
 -23   3   5         20.34         26.72        20.75 o                         
 -22   3   5        582.98        478.86        27.15 o                         
 -21   3   5        353.00        347.46        29.11 o                         
 -20   3   5        116.65        109.29        22.59 o                         
 -19   3   5         81.31         88.52        16.05 o                         
 -18   3   5        102.98         75.66        14.55 o                         
 -17   3   5        262.81        241.24        15.89 o                         
 -16   3   5        293.59        303.47        16.72 o                         
 -15   3   5        587.72        560.33        19.85 o                         
 -14   3   5        974.35        930.74        22.36 o                         
 -13   3   5        853.83        836.30        19.64 o                         
 -12   3   5        743.46        775.61        17.35 o                         
 -11   3   5        329.55        419.47        13.12 o                         
 -10   3   5         59.49         52.00         8.09 o                         
  -9   3   5       2037.30       2104.96        26.98 o                         
  -8   3   5        596.07        615.03        14.81 o                         
  -7   3   5       3940.58       4089.05        38.14 o                         
  -6   3   5         49.17         47.55         6.90 o                         
  -5   3   5       1536.81       1576.62        19.57 o                         
  -4   3   5       3395.83       3480.11        31.65 o                         
  -3   3   5       3245.87       3305.51        34.47 o                         
  -2   3   5       9191.51       9537.97        68.89 o                         
  -1   3   5         35.25          8.09         6.03 o                         
   0   3   5       1703.33       1565.23        19.42 o                         
   1   3   5        134.77        175.13         8.17 o                         
   2   3   5        304.73        340.43        12.66 o                         
   3   3   5          7.64          4.86         6.35 o                         
   4   3   5       1475.54       1482.02        19.73 o                         
   5   3   5         90.05         65.57         7.34 o                         
   6   3   5          0.23          0.77         6.42 o                         
   7   3   5        276.97        304.86        11.40 o                         
   8   3   5       1112.15       1177.50        27.18 o                         
   9   3   5        801.55        806.42        24.91 o                         
  10   3   5        337.05        377.67        20.95 o                         
  11   3   5          3.02          4.00        13.10 o                         
  12   3   5       1018.57       1082.37        33.47 o                         
  13   3   5        113.24        104.56        16.70 o                         
  14   3   5       1510.47       1460.50        57.05 o                         
  15   3   5        883.24        772.03        44.97 o                         
  16   3   5        588.98        623.65        63.73 o                         
  17   3   5       1974.43       1967.86        96.00 o                         
  18   3   5         85.40         80.53        26.17 o                         
  19   3   5          0.63          0.00        23.37 o                         
  20   3   5        588.84        569.32        45.05 o                         
  21   3   5         61.14        124.82        34.69 o                         
  22   3   5          8.66         51.63        28.52 o                         
  23   3   5        356.13        499.56        46.74 o                         
  24   3   5         77.37         40.88        30.22 o                         
  25   3   5          6.63          0.00        37.11 o                         
 -29   4   5        194.39        248.28        43.35 o                         
 -28   4   5         33.11         31.02        23.82 o                         
 -27   4   5        370.44        429.60        37.17 o                         
 -26   4   5         46.70         40.45        18.83 o                         
 -25   4   5         51.49         33.97        17.40 o                         
 -24   4   5          0.44          0.00        16.30 o                         
 -23   4   5         66.25         89.82        19.17 o                         
 -22   4   5        232.99        253.05        22.68 o                         
 -21   4   5         13.11         10.36        15.17 o                         
 -20   4   5        169.40        122.84        26.12 o                         
 -19   4   5        122.64        146.03        16.43 o                         
 -18   4   5         27.36         19.09        14.01 o                         
 -17   4   5        215.88        214.39        20.84 o                         
 -16   4   5          0.87         13.61        10.91 o                         
 -15   4   5         12.11          3.00         9.70 o                         
 -14   4   5         19.16          8.61         9.69 o                         
 -13   4   5        254.72        233.27        12.44 o                         
 -12   4   5        287.25        296.50        13.01 o                         
 -11   4   5        316.14        354.77        14.08 o                         
 -10   4   5         59.57         53.58         8.72 o                         
  -9   4   5        110.95        144.05         9.84 o                         
  -8   4   5          4.07          0.00         6.99 o                         
  -7   4   5        391.21        457.74        13.90 o                         
  -6   4   5       1284.34       1344.89        27.82 o                         
  -5   4   5        272.00        272.50        10.33 o                         
  -4   4   5        174.37        198.07         8.46 o                         
  -3   4   5       2073.92       2128.92        24.21 o                         
  -2   4   5       1691.51       1831.10        22.32 o                         
  -1   4   5          7.04          0.00         5.99 o                         
   0   4   5         63.90         86.48         7.54 o                         
   1   4   5         68.11         67.13         7.29 o                         
   2   4   5        110.28        104.25         8.34 o                         
   3   4   5        201.07        212.05         9.36 o                         
   4   4   5         24.68         18.99         7.02 o                         
   5   4   5        146.30        154.76         9.20 o                         
   6   4   5         86.54         91.49         8.54 o                         
   7   4   5          2.62          0.00         7.71 o                         
   8   4   5        175.89        184.24        11.59 o                         
   9   4   5        210.17        224.03        16.48 o                         
  10   4   5         67.02         68.93        16.30 o                         
  11   4   5          2.64          0.00        12.41 o                         
  12   4   5         22.24         25.05        13.84 o                         
  13   4   5        694.99        656.31        27.41 o                         
  14   4   5        158.78        173.00        21.38 o                         
  15   4   5        434.92        442.87        35.82 o                         
  16   4   5       1583.26       1596.31        62.72 o                         
  17   4   5        214.47        262.88        43.56 o                         
  18   4   5         51.44         88.83        41.95 o                         
  19   4   5        308.02        305.80        36.30 o                         
  20   4   5        173.56        125.56        62.93 o                         
  21   4   5        120.04        161.63        33.03 o                         
  22   4   5          6.46          0.00        25.10 o                         
  23   4   5          2.96          0.00        40.34 o                         
  24   4   5         20.61          0.00        38.72 o                         
 -29   5   5       1789.44       2231.44       129.08 o                         
 -28   5   5         10.87         53.54        30.99 o                         
 -27   5   5        147.58        156.67        35.15 o                         
 -26   5   5          1.39          0.00        20.71 o                         
 -25   5   5        109.86        141.56        26.72 o                         
 -24   5   5         30.56         66.44        18.38 o                         
 -23   5   5        178.46        177.56        21.90 o                         
 -22   5   5         15.14         11.97        15.53 o                         
 -21   5   5         31.65         10.58        13.62 o                         
 -20   5   5         29.51         35.27        13.78 o                         
 -19   5   5        126.18         91.26        16.71 o                         
 -18   5   5          0.09          0.00        14.33 o                         
 -17   5   5         13.38         22.65        11.20 o                         
 -16   5   5        214.18        223.12        15.35 o                         
 -15   5   5        133.01        133.65        12.85 o                         
 -14   5   5        481.94        454.54        19.13 o                         
 -13   5   5          1.54          0.60         8.18 o                         
 -12   5   5         16.10         32.68         8.55 o                         
 -11   5   5        153.78        152.65        11.28 o                         
 -10   5   5       4622.08       4609.11        48.12 o                         
  -9   5   5       3421.90       3490.20        39.11 o
[truncated: 351,379 more chars]
